# Supplementary material for: Tropical Storm Debby: Soundscape and fish sound production in Tampa Bay and the Gulf of Mexico
Source: PLoS One. 2021 Jul 13;16(7):e0254614. doi: 10.1371/journal.pone.0254614 (PMC8277075; doi:10.1371/journal.pone.0254614)
Supplement: S1 File — The spreadsheet contains the fish vocalization raw count data per file throughout the study period. (XLSX) [file pone.0254614.s001.xlsx]

## Sheet: Gulf Fish Calls
Hour	Minute	Date	Month	Year	Period	Site	Total Calls
1	0	17	6	12	Before	Gulf	2
1	10	17	6	12	Before	Gulf	2
1	20	17	6	12	Before	Gulf	2
1	30	17	6	12	Before	Gulf	5
1	40	17	6	12	Before	Gulf	2
1	50	17	6	12	Before	Gulf	2
2	0	17	6	12	Before	Gulf	4
2	10	17	6	12	Before	Gulf	4
2	20	17	6	12	Before	Gulf	4
2	30	17	6	12	Before	Gulf	4
2	40	17	6	12	Before	Gulf	2
2	50	17	6	12	Before	Gulf	4
3	0	17	6	12	Before	Gulf	3
3	10	17	6	12	Before	Gulf	6
3	20	17	6	12	Before	Gulf	4
3	30	17	6	12	Before	Gulf	4
3	40	17	6	12	Before	Gulf	3
3	50	17	6	12	Before	Gulf	4
4	0	17	6	12	Before	Gulf	14
4	10	17	6	12	Before	Gulf	9
4	20	17	6	12	Before	Gulf	20
4	30	17	6	12	Before	Gulf	22
4	40	17	6	12	Before	Gulf	12
4	50	17	6	12	Before	Gulf	11
5	0	17	6	12	Before	Gulf	3
5	10	17	6	12	Before	Gulf	4
5	20	17	6	12	Before	Gulf	0
5	30	17	6	12	Before	Gulf	3
5	40	17	6	12	Before	Gulf	0
5	50	17	6	12	Before	Gulf	0
6	0	17	6	12	Before	Gulf	1
6	10	17	6	12	Before	Gulf	1
6	20	17	6	12	Before	Gulf	0
6	30	17	6	12	Before	Gulf	0
6	40	17	6	12	Before	Gulf	0
6	50	17	6	12	Before	Gulf	0
7	0	17	6	12	Before	Gulf	0
7	10	17	6	12	Before	Gulf	0
7	20	17	6	12	Before	Gulf	1
7	30	17	6	12	Before	Gulf	2
7	40	17	6	12	Before	Gulf	1
7	50	17	6	12	Before	Gulf	1
8	0	17	6	12	Before	Gulf	0
8	10	17	6	12	Before	Gulf	0
8	20	17	6	12	Before	Gulf	1
8	30	17	6	12	Before	Gulf	0
8	40	17	6	12	Before	Gulf	1
8	50	17	6	12	Before	Gulf	0
9	0	17	6	12	Before	Gulf	0
9	10	17	6	12	Before	Gulf	0
9	20	17	6	12	Before	Gulf	0
9	30	17	6	12	Before	Gulf	0
9	40	17	6	12	Before	Gulf	2
9	50	17	6	12	Before	Gulf	0
10	0	17	6	12	Before	Gulf	7
10	10	17	6	12	Before	Gulf	1
10	20	17	6	12	Before	Gulf	4
10	30	17	6	12	Before	Gulf	1
10	40	17	6	12	Before	Gulf	2
10	50	17	6	12	Before	Gulf	2
11	0	17	6	12	Before	Gulf	0
11	10	17	6	12	Before	Gulf	3
11	20	17	6	12	Before	Gulf	6
11	30	17	6	12	Before	Gulf	0
11	40	17	6	12	Before	Gulf	1
11	50	17	6	12	Before	Gulf	1
12	0	17	6	12	Before	Gulf	4
12	10	17	6	12	Before	Gulf	0
12	20	17	6	12	Before	Gulf	2
12	30	17	6	12	Before	Gulf	1
12	40	17	6	12	Before	Gulf	7
12	50	17	6	12	Before	Gulf	5
13	0	17	6	12	Before	Gulf	3
13	10	17	6	12	Before	Gulf	2
13	20	17	6	12	Before	Gulf	5
13	30	17	6	12	Before	Gulf	5
13	40	17	6	12	Before	Gulf	1
13	50	17	6	12	Before	Gulf	3
14	0	17	6	12	Before	Gulf	1
14	10	17	6	12	Before	Gulf	2
14	20	17	6	12	Before	Gulf	0
14	30	17	6	12	Before	Gulf	3
14	40	17	6	12	Before	Gulf	3
14	50	17	6	12	Before	Gulf	0
15	0	17	6	12	Before	Gulf	4
15	10	17	6	12	Before	Gulf	1
15	20	17	6	12	Before	Gulf	0
15	30	17	6	12	Before	Gulf	2
15	40	17	6	12	Before	Gulf	2
15	50	17	6	12	Before	Gulf	3
16	0	17	6	12	Before	Gulf	0
16	10	17	6	12	Before	Gulf	1
16	20	17	6	12	Before	Gulf	3
16	30	17	6	12	Before	Gulf	3
16	40	17	6	12	Before	Gulf	0
16	50	17	6	12	Before	Gulf	6
17	0	17	6	12	Before	Gulf	3
17	10	17	6	12	Before	Gulf	5
17	20	17	6	12	Before	Gulf	3
17	30	17	6	12	Before	Gulf	3
17	40	17	6	12	Before	Gulf	2
17	50	17	6	12	Before	Gulf	2
18	0	17	6	12	Before	Gulf	0
18	10	17	6	12	Before	Gulf	3
18	20	17	6	12	Before	Gulf	2
18	30	17	6	12	Before	Gulf	3
18	40	17	6	12	Before	Gulf	0
18	50	17	6	12	Before	Gulf	1
19	0	17	6	12	Before	Gulf	1
19	10	17	6	12	Before	Gulf	4
19	20	17	6	12	Before	Gulf	1
19	30	17	6	12	Before	Gulf	5
19	40	17	6	12	Before	Gulf	5
19	50	17	6	12	Before	Gulf	8
20	0	17	6	12	Before	Gulf	9
20	10	17	6	12	Before	Gulf	12
20	20	17	6	12	Before	Gulf	7
20	30	17	6	12	Before	Gulf	4
20	40	17	6	12	Before	Gulf	7
20	50	17	6	12	Before	Gulf	6
21	0	17	6	12	Before	Gulf	7
21	10	17	6	12	Before	Gulf	19
21	20	17	6	12	Before	Gulf	19
21	30	17	6	12	Before	Gulf	17
21	40	17	6	12	Before	Gulf	17
21	50	17	6	12	Before	Gulf	18
22	0	17	6	12	Before	Gulf	17
22	10	17	6	12	Before	Gulf	17
22	20	17	6	12	Before	Gulf	17
22	30	17	6	12	Before	Gulf	17
22	40	17	6	12	Before	Gulf	17
22	50	17	6	12	Before	Gulf	5
23	0	17	6	12	Before	Gulf	2
23	10	17	6	12	Before	Gulf	2
23	20	17	6	12	Before	Gulf	1
23	30	17	6	12	Before	Gulf	4
23	40	17	6	12	Before	Gulf	3
23	50	17	6	12	Before	Gulf	0
0	0	18	6	12	Before	Gulf	1
0	10	18	6	12	Before	Gulf	2
0	20	18	6	12	Before	Gulf	2
0	30	18	6	12	Before	Gulf	3
0	40	18	6	12	Before	Gulf	4
0	50	18	6	12	Before	Gulf	0
1	0	18	6	12	Before	Gulf	4
1	10	18	6	12	Before	Gulf	7
1	20	18	6	12	Before	Gulf	0
1	30	18	6	12	Before	Gulf	3
1	40	18	6	12	Before	Gulf	2
1	50	18	6	12	Before	Gulf	4
2	0	18	6	12	Before	Gulf	3
2	10	18	6	12	Before	Gulf	6
2	20	18	6	12	Before	Gulf	5
2	30	18	6	12	Before	Gulf	2
2	40	18	6	12	Before	Gulf	2
2	50	18	6	12	Before	Gulf	0
3	0	18	6	12	Before	Gulf	2
3	10	18	6	12	Before	Gulf	2
3	20	18	6	12	Before	Gulf	1
3	30	18	6	12	Before	Gulf	2
3	40	18	6	12	Before	Gulf	5
3	50	18	6	12	Before	Gulf	6
4	0	18	6	12	Before	Gulf	8
4	10	18	6	12	Before	Gulf	0
4	20	18	6	12	Before	Gulf	9
4	30	18	6	12	Before	Gulf	12
4	40	18	6	12	Before	Gulf	12
4	50	18	6	12	Before	Gulf	2
5	0	18	6	12	Before	Gulf	7
5	10	18	6	12	Before	Gulf	1
5	20	18	6	12	Before	Gulf	0
5	30	18	6	12	Before	Gulf	2
5	40	18	6	12	Before	Gulf	1
5	50	18	6	12	Before	Gulf	4
6	0	18	6	12	Before	Gulf	0
6	10	18	6	12	Before	Gulf	0
6	20	18	6	12	Before	Gulf	0
6	30	18	6	12	Before	Gulf	0
6	40	18	6	12	Before	Gulf	0
6	50	18	6	12	Before	Gulf	0
7	0	18	6	12	Before	Gulf	0
7	10	18	6	12	Before	Gulf	0
7	20	18	6	12	Before	Gulf	0
7	30	18	6	12	Before	Gulf	0
7	40	18	6	12	Before	Gulf	0
7	50	18	6	12	Before	Gulf	2
8	0	18	6	12	Before	Gulf	5
8	10	18	6	12	Before	Gulf	6
8	20	18	6	12	Before	Gulf	1
8	30	18	6	12	Before	Gulf	0
8	40	18	6	12	Before	Gulf	1
8	50	18	6	12	Before	Gulf	2
9	0	18	6	12	Before	Gulf	3
9	10	18	6	12	Before	Gulf	3
9	20	18	6	12	Before	Gulf	0
9	30	18	6	12	Before	Gulf	1
9	40	18	6	12	Before	Gulf	4
9	50	18	6	12	Before	Gulf	1
10	0	18	6	12	Before	Gulf	2
10	10	18	6	12	Before	Gulf	5
10	20	18	6	12	Before	Gulf	4
10	30	18	6	12	Before	Gulf	8
10	40	18	6	12	Before	Gulf	2
10	50	18	6	12	Before	Gulf	5
11	0	18	6	12	Before	Gulf	2
11	10	18	6	12	Before	Gulf	4
11	20	18	6	12	Before	Gulf	4
11	30	18	6	12	Before	Gulf	0
11	40	18	6	12	Before	Gulf	4
11	50	18	6	12	Before	Gulf	0
12	0	18	6	12	Before	Gulf	0
12	10	18	6	12	Before	Gulf	1
12	20	18	6	12	Before	Gulf	3
12	30	18	6	12	Before	Gulf	0
12	40	18	6	12	Before	Gulf	2
12	50	18	6	12	Before	Gulf	1
13	0	18	6	12	Before	Gulf	3
13	10	18	6	12	Before	Gulf	5
13	20	18	6	12	Before	Gulf	0
13	30	18	6	12	Before	Gulf	0
13	40	18	6	12	Before	Gulf	1
13	50	18	6	12	Before	Gulf	0
14	0	18	6	12	Before	Gulf	0
14	10	18	6	12	Before	Gulf	3
14	20	18	6	12	Before	Gulf	2
14	30	18	6	12	Before	Gulf	3
14	40	18	6	12	Before	Gulf	1
14	50	18	6	12	Before	Gulf	3
15	0	18	6	12	Before	Gulf	1
15	10	18	6	12	Before	Gulf	1
15	20	18	6	12	Before	Gulf	0
15	30	18	6	12	Before	Gulf	2
15	40	18	6	12	Before	Gulf	16
15	50	18	6	12	Before	Gulf	1
16	0	18	6	12	Before	Gulf	2
16	10	18	6	12	Before	Gulf	2
16	20	18	6	12	Before	Gulf	0
16	30	18	6	12	Before	Gulf	1
16	40	18	6	12	Before	Gulf	3
16	50	18	6	12	Before	Gulf	0
17	0	18	6	12	Before	Gulf	2
17	10	18	6	12	Before	Gulf	2
17	20	18	6	12	Before	Gulf	1
17	30	18	6	12	Before	Gulf	1
17	40	18	6	12	Before	Gulf	2
17	50	18	6	12	Before	Gulf	1
18	0	18	6	12	Before	Gulf	0
18	10	18	6	12	Before	Gulf	0
18	20	18	6	12	Before	Gulf	0
18	30	18	6	12	Before	Gulf	1
18	40	18	6	12	Before	Gulf	1
18	50	18	6	12	Before	Gulf	0
19	0	18	6	12	Before	Gulf	3
19	10	18	6	12	Before	Gulf	4
19	20	18	6	12	Before	Gulf	1
19	30	18	6	12	Before	Gulf	1
19	40	18	6	12	Before	Gulf	4
19	50	18	6	12	Before	Gulf	3
20	0	18	6	12	Before	Gulf	1
20	10	18	6	12	Before	Gulf	4
20	20	18	6	12	Before	Gulf	3
20	30	18	6	12	Before	Gulf	3
20	40	18	6	12	Before	Gulf	2
20	50	18	6	12	Before	Gulf	3
21	0	18	6	12	Before	Gulf	6
21	10	18	6	12	Before	Gulf	2
21	20	18	6	12	Before	Gulf	2
21	30	18	6	12	Before	Gulf	1
21	40	18	6	12	Before	Gulf	2
21	50	18	6	12	Before	Gulf	39
22	0	18	6	12	Before	Gulf	38
22	10	18	6	12	Before	Gulf	38
22	20	18	6	12	Before	Gulf	42
22	30	18	6	12	Before	Gulf	38
22	40	18	6	12	Before	Gulf	23
22	50	18	6	12	Before	Gulf	1
23	0	18	6	12	Before	Gulf	2
23	10	18	6	12	Before	Gulf	0
23	20	18	6	12	Before	Gulf	1
23	30	18	6	12	Before	Gulf	1
23	40	18	6	12	Before	Gulf	3
23	50	18	6	12	Before	Gulf	3
0	0	19	6	12	Before	Gulf	1
0	10	19	6	12	Before	Gulf	3
0	20	19	6	12	Before	Gulf	1
0	30	19	6	12	Before	Gulf	2
0	40	19	6	12	Before	Gulf	3
0	50	19	6	12	Before	Gulf	1
1	0	19	6	12	Before	Gulf	1
1	10	19	6	12	Before	Gulf	4
1	20	19	6	12	Before	Gulf	0
1	30	19	6	12	Before	Gulf	2
1	40	19	6	12	Before	Gulf	0
1	50	19	6	12	Before	Gulf	6
2	0	19	6	12	Before	Gulf	1
2	10	19	6	12	Before	Gulf	0
2	20	19	6	12	Before	Gulf	0
2	30	19	6	12	Before	Gulf	4
2	40	19	6	12	Before	Gulf	2
2	50	19	6	12	Before	Gulf	3
3	0	19	6	12	Before	Gulf	5
3	10	19	6	12	Before	Gulf	7
3	20	19	6	12	Before	Gulf	2
3	30	19	6	12	Before	Gulf	2
3	40	19	6	12	Before	Gulf	3
3	50	19	6	12	Before	Gulf	2
4	0	19	6	12	Before	Gulf	2
4	10	19	6	12	Before	Gulf	2
4	20	19	6	12	Before	Gulf	4
4	30	19	6	12	Before	Gulf	4
4	40	19	6	12	Before	Gulf	1
4	50	19	6	12	Before	Gulf	0
5	0	19	6	12	Before	Gulf	1
5	10	19	6	12	Before	Gulf	3
5	20	19	6	12	Before	Gulf	0
5	30	19	6	12	Before	Gulf	0
5	40	19	6	12	Before	Gulf	1
5	50	19	6	12	Before	Gulf	1
6	0	19	6	12	Before	Gulf	0
6	10	19	6	12	Before	Gulf	1
6	20	19	6	12	Before	Gulf	0
6	30	19	6	12	Before	Gulf	1
6	40	19	6	12	Before	Gulf	2
6	50	19	6	12	Before	Gulf	0
7	0	19	6	12	Before	Gulf	3
7	10	19	6	12	Before	Gulf	0
7	20	19	6	12	Before	Gulf	0
7	30	19	6	12	Before	Gulf	0
7	40	19	6	12	Before	Gulf	0
7	50	19	6	12	Before	Gulf	2
8	0	19	6	12	Before	Gulf	0
8	10	19	6	12	Before	Gulf	3
8	20	19	6	12	Before	Gulf	0
8	30	19	6	12	Before	Gulf	0
8	40	19	6	12	Before	Gulf	0
8	50	19	6	12	Before	Gulf	0
9	0	19	6	12	Before	Gulf	1
9	10	19	6	12	Before	Gulf	2
9	20	19	6	12	Before	Gulf	6
9	30	19	6	12	Before	Gulf	4
9	40	19	6	12	Before	Gulf	1
9	50	19	6	12	Before	Gulf	3
10	0	19	6	12	Before	Gulf	0
10	10	19	6	12	Before	Gulf	0
10	20	19	6	12	Before	Gulf	2
10	30	19	6	12	Before	Gulf	0
10	40	19	6	12	Before	Gulf	1
10	50	19	6	12	Before	Gulf	1
11	0	19	6	12	Before	Gulf	4
11	10	19	6	12	Before	Gulf	1
11	20	19	6	12	Before	Gulf	1
11	30	19	6	12	Before	Gulf	1
11	40	19	6	12	Before	Gulf	2
11	50	19	6	12	Before	Gulf	2
12	0	19	6	12	Before	Gulf	2
12	10	19	6	12	Before	Gulf	2
12	20	19	6	12	Before	Gulf	2
12	30	19	6	12	Before	Gulf	5
12	40	19	6	12	Before	Gulf	3
12	50	19	6	12	Before	Gulf	3
13	0	19	6	12	Before	Gulf	2
13	10	19	6	12	Before	Gulf	4
13	20	19	6	12	Before	Gulf	2
13	30	19	6	12	Before	Gulf	3
13	40	19	6	12	Before	Gulf	4
13	50	19	6	12	Before	Gulf	4
14	0	19	6	12	Before	Gulf	4
14	10	19	6	12	Before	Gulf	1
14	20	19	6	12	Before	Gulf	2
14	30	19	6	12	Before	Gulf	6
14	40	19	6	12	Before	Gulf	5
14	50	19	6	12	Before	Gulf	1
15	0	19	6	12	Before	Gulf	1
15	10	19	6	12	Before	Gulf	1
15	20	19	6	12	Before	Gulf	0
15	30	19	6	12	Before	Gulf	2
15	40	19	6	12	Before	Gulf	2
15	50	19	6	12	Before	Gulf	5
16	0	19	6	12	Before	Gulf	0
16	10	19	6	12	Before	Gulf	2
16	20	19	6	12	Before	Gulf	1
16	30	19	6	12	Before	Gulf	1
16	40	19	6	12	Before	Gulf	3
16	50	19	6	12	Before	Gulf	2
17	0	19	6	12	Before	Gulf	3
17	10	19	6	12	Before	Gulf	1
17	20	19	6	12	Before	Gulf	1
17	30	19	6	12	Before	Gulf	0
17	40	19	6	12	Before	Gulf	0
17	50	19	6	12	Before	Gulf	3
18	0	19	6	12	Before	Gulf	2
18	10	19	6	12	Before	Gulf	0
18	20	19	6	12	Before	Gulf	1
18	30	19	6	12	Before	Gulf	2
18	40	19	6	12	Before	Gulf	3
18	50	19	6	12	Before	Gulf	3
19	0	19	6	12	Before	Gulf	0
19	10	19	6	12	Before	Gulf	2
19	20	19	6	12	Before	Gulf	1
19	30	19	6	12	Before	Gulf	0
19	40	19	6	12	Before	Gulf	3
19	50	19	6	12	Before	Gulf	5
20	0	19	6	12	Before	Gulf	9
20	10	19	6	12	Before	Gulf	2
20	20	19	6	12	Before	Gulf	2
20	30	19	6	12	Before	Gulf	5
20	40	19	6	12	Before	Gulf	7
20	50	19	6	12	Before	Gulf	8
21	0	19	6	12	Before	Gulf	7
21	10	19	6	12	Before	Gulf	24
21	20	19	6	12	Before	Gulf	27
21	30	19	6	12	Before	Gulf	22
21	40	19	6	12	Before	Gulf	40
21	50	19	6	12	Before	Gulf	40
22	0	19	6	12	Before	Gulf	38
22	10	19	6	12	Before	Gulf	40
22	20	19	6	12	Before	Gulf	40
22	30	19	6	12	Before	Gulf	39
22	40	19	6	12	Before	Gulf	39
22	50	19	6	12	Before	Gulf	39
23	0	19	6	12	Before	Gulf	24
23	10	19	6	12	Before	Gulf	22
23	20	19	6	12	Before	Gulf	4
23	30	19	6	12	Before	Gulf	0
23	40	19	6	12	Before	Gulf	3
23	50	19	6	12	Before	Gulf	2
0	0	20	6	12	Before	Gulf	0
0	10	20	6	12	Before	Gulf	2
0	20	20	6	12	Before	Gulf	2
0	30	20	6	12	Before	Gulf	9
0	40	20	6	12	Before	Gulf	4
0	50	20	6	12	Before	Gulf	7
1	0	20	6	12	Before	Gulf	0
1	10	20	6	12	Before	Gulf	0
1	20	20	6	12	Before	Gulf	2
1	30	20	6	12	Before	Gulf	0
1	40	20	6	12	Before	Gulf	3
1	50	20	6	12	Before	Gulf	2
2	0	20	6	12	Before	Gulf	0
2	10	20	6	12	Before	Gulf	1
2	20	20	6	12	Before	Gulf	0
2	30	20	6	12	Before	Gulf	2
2	40	20	6	12	Before	Gulf	2
2	50	20	6	12	Before	Gulf	2
3	0	20	6	12	Before	Gulf	2
3	10	20	6	12	Before	Gulf	1
3	20	20	6	12	Before	Gulf	3
3	30	20	6	12	Before	Gulf	2
3	40	20	6	12	Before	Gulf	4
3	50	20	6	12	Before	Gulf	0
4	0	20	6	12	Before	Gulf	1
4	10	20	6	12	Before	Gulf	2
4	20	20	6	12	Before	Gulf	1
4	30	20	6	12	Before	Gulf	4
4	40	20	6	12	Before	Gulf	3
4	50	20	6	12	Before	Gulf	7
5	0	20	6	12	Before	Gulf	9
5	10	20	6	12	Before	Gulf	6
5	20	20	6	12	Before	Gulf	5
5	30	20	6	12	Before	Gulf	4
5	40	20	6	12	Before	Gulf	1
5	50	20	6	12	Before	Gulf	4
6	0	20	6	12	Before	Gulf	0
6	10	20	6	12	Before	Gulf	0
6	20	20	6	12	Before	Gulf	0
6	30	20	6	12	Before	Gulf	1
6	40	20	6	12	Before	Gulf	0
6	50	20	6	12	Before	Gulf	2
7	0	20	6	12	Before	Gulf	0
7	10	20	6	12	Before	Gulf	0
7	20	20	6	12	Before	Gulf	2
7	30	20	6	12	Before	Gulf	1
7	40	20	6	12	Before	Gulf	2
7	50	20	6	12	Before	Gulf	0
8	0	20	6	12	Before	Gulf	3
8	10	20	6	12	Before	Gulf	2
8	20	20	6	12	Before	Gulf	0
8	30	20	6	12	Before	Gulf	2
8	40	20	6	12	Before	Gulf	0
8	50	20	6	12	Before	Gulf	0
9	0	20	6	12	Before	Gulf	0
9	10	20	6	12	Before	Gulf	1
9	20	20	6	12	Before	Gulf	1
9	30	20	6	12	Before	Gulf	0
9	40	20	6	12	Before	Gulf	0
9	50	20	6	12	Before	Gulf	0
10	0	20	6	12	Before	Gulf	0
10	10	20	6	12	Before	Gulf	1
10	20	20	6	12	Before	Gulf	1
10	30	20	6	12	Before	Gulf	1
10	40	20	6	12	Before	Gulf	2
10	50	20	6	12	Before	Gulf	3
11	0	20	6	12	Before	Gulf	2
11	10	20	6	12	Before	Gulf	3
11	20	20	6	12	Before	Gulf	2
11	30	20	6	12	Before	Gulf	2
11	40	20	6	12	Before	Gulf	3
11	50	20	6	12	Before	Gulf	1
12	0	20	6	12	Before	Gulf	1
12	10	20	6	12	Before	Gulf	1
12	20	20	6	12	Before	Gulf	4
12	30	20	6	12	Before	Gulf	0
12	40	20	6	12	Before	Gulf	2
12	50	20	6	12	Before	Gulf	6
13	0	20	6	12	Before	Gulf	1
13	10	20	6	12	Before	Gulf	0
13	20	20	6	12	Before	Gulf	0
13	30	20	6	12	Before	Gulf	0
13	40	20	6	12	Before	Gulf	0
13	50	20	6	12	Before	Gulf	2
14	0	20	6	12	Before	Gulf	1
14	10	20	6	12	Before	Gulf	1
14	20	20	6	12	Before	Gulf	0
14	30	20	6	12	Before	Gulf	1
14	40	20	6	12	Before	Gulf	2
14	50	20	6	12	Before	Gulf	3
15	0	20	6	12	Before	Gulf	3
15	10	20	6	12	Before	Gulf	1
15	20	20	6	12	Before	Gulf	1
15	30	20	6	12	Before	Gulf	0
15	40	20	6	12	Before	Gulf	2
15	50	20	6	12	Before	Gulf	4
16	0	20	6	12	Before	Gulf	0
16	10	20	6	12	Before	Gulf	4
16	20	20	6	12	Before	Gulf	2
16	30	20	6	12	Before	Gulf	2
16	40	20	6	12	Before	Gulf	3
16	50	20	6	12	Before	Gulf	1
17	0	20	6	12	Before	Gulf	2
17	10	20	6	12	Before	Gulf	2
17	20	20	6	12	Before	Gulf	1
17	30	20	6	12	Before	Gulf	3
17	40	20	6	12	Before	Gulf	2
17	50	20	6	12	Before	Gulf	0
18	0	20	6	12	Before	Gulf	0
18	10	20	6	12	Before	Gulf	3
18	20	20	6	12	Before	Gulf	2
18	30	20	6	12	Before	Gulf	1
18	40	20	6	12	Before	Gulf	1
18	50	20	6	12	Before	Gulf	2
19	0	20	6	12	Before	Gulf	0
19	10	20	6	12	Before	Gulf	0
19	20	20	6	12	Before	Gulf	0
19	30	20	6	12	Before	Gulf	1
19	40	20	6	12	Before	Gulf	4
19	50	20	6	12	Before	Gulf	5
20	0	20	6	12	Before	Gulf	2
20	10	20	6	12	Before	Gulf	1
20	20	20	6	12	Before	Gulf	2
20	30	20	6	12	Before	Gulf	15
20	40	20	6	12	Before	Gulf	52
20	50	20	6	12	Before	Gulf	53
21	0	20	6	12	Before	Gulf	52
21	10	20	6	12	Before	Gulf	52
21	20	20	6	12	Before	Gulf	52
21	30	20	6	12	Before	Gulf	52
21	40	20	6	12	Before	Gulf	52
21	50	20	6	12	Before	Gulf	52
22	0	20	6	12	Before	Gulf	52
22	10	20	6	12	Before	Gulf	52
22	20	20	6	12	Before	Gulf	52
22	30	20	6	12	Before	Gulf	52
22	40	20	6	12	Before	Gulf	52
22	50	20	6	12	Before	Gulf	52
23	0	20	6	12	Before	Gulf	52
23	10	20	6	12	Before	Gulf	52
23	20	20	6	12	Before	Gulf	17
23	30	20	6	12	Before	Gulf	19
23	40	20	6	12	Before	Gulf	19
23	50	20	6	12	Before	Gulf	17
0	0	21	6	12	Before	Gulf	4
0	10	21	6	12	Before	Gulf	2
0	20	21	6	12	Before	Gulf	1
0	30	21	6	12	Before	Gulf	2
0	40	21	6	12	Before	Gulf	0
0	50	21	6	12	Before	Gulf	3
1	0	21	6	12	Before	Gulf	2
1	10	21	6	12	Before	Gulf	3
1	20	21	6	12	Before	Gulf	0
1	30	21	6	12	Before	Gulf	1
1	40	21	6	12	Before	Gulf	1
1	50	21	6	12	Before	Gulf	1
2	0	21	6	12	Before	Gulf	4
2	10	21	6	12	Before	Gulf	2
2	20	21	6	12	Before	Gulf	0
2	30	21	6	12	Before	Gulf	2
2	40	21	6	12	Before	Gulf	0
2	50	21	6	12	Before	Gulf	1
3	0	21	6	12	Before	Gulf	0
3	10	21	6	12	Before	Gulf	1
3	20	21	6	12	Before	Gulf	1
3	30	21	6	12	Before	Gulf	2
3	40	21	6	12	Before	Gulf	0
3	50	21	6	12	Before	Gulf	0
4	0	21	6	12	Before	Gulf	2
4	10	21	6	12	Before	Gulf	2
4	20	21	6	12	Before	Gulf	4
4	30	21	6	12	Before	Gulf	2
4	40	21	6	12	Before	Gulf	0
4	50	21	6	12	Before	Gulf	2
5	0	21	6	12	Before	Gulf	2
5	10	21	6	12	Before	Gulf	0
5	20	21	6	12	Before	Gulf	3
5	30	21	6	12	Before	Gulf	1
5	40	21	6	12	Before	Gulf	0
5	50	21	6	12	Before	Gulf	0
6	0	21	6	12	Before	Gulf	0
6	10	21	6	12	Before	Gulf	0
6	20	21	6	12	Before	Gulf	0
6	30	21	6	12	Before	Gulf	0
6	40	21	6	12	Before	Gulf	2
6	50	21	6	12	Before	Gulf	3
7	0	21	6	12	Before	Gulf	2
7	10	21	6	12	Before	Gulf	2
7	20	21	6	12	Before	Gulf	0
7	30	21	6	12	Before	Gulf	0
7	40	21	6	12	Before	Gulf	0
7	50	21	6	12	Before	Gulf	2
8	0	21	6	12	Before	Gulf	1
8	10	21	6	12	Before	Gulf	0
8	20	21	6	12	Before	Gulf	0
8	30	21	6	12	Before	Gulf	0
8	40	21	6	12	Before	Gulf	0
8	50	21	6	12	Before	Gulf	0
9	0	21	6	12	Before	Gulf	0
9	10	21	6	12	Before	Gulf	1
9	20	21	6	12	Before	Gulf	3
9	30	21	6	12	Before	Gulf	3
9	40	21	6	12	Before	Gulf	2
9	50	21	6	12	Before	Gulf	4
10	0	21	6	12	Before	Gulf	1
10	10	21	6	12	Before	Gulf	0
10	20	21	6	12	Before	Gulf	0
10	30	21	6	12	Before	Gulf	0
10	40	21	6	12	Before	Gulf	3
10	50	21	6	12	Before	Gulf	0
11	0	21	6	12	Before	Gulf	0
11	10	21	6	12	Before	Gulf	0
11	20	21	6	12	Before	Gulf	0
11	30	21	6	12	Before	Gulf	0
11	40	21	6	12	Before	Gulf	2
11	50	21	6	12	Before	Gulf	3
12	0	21	6	12	Before	Gulf	2
12	10	21	6	12	Before	Gulf	2
12	20	21	6	12	Before	Gulf	5
12	30	21	6	12	Before	Gulf	2
12	40	21	6	12	Before	Gulf	1
12	50	21	6	12	Before	Gulf	2
13	0	21	6	12	Before	Gulf	5
13	10	21	6	12	Before	Gulf	2
13	20	21	6	12	Before	Gulf	4
13	30	21	6	12	Before	Gulf	4
13	40	21	6	12	Before	Gulf	3
13	50	21	6	12	Before	Gulf	7
14	0	21	6	12	Before	Gulf	2
14	10	21	6	12	Before	Gulf	3
14	20	21	6	12	Before	Gulf	5
14	30	21	6	12	Before	Gulf	3
14	40	21	6	12	Before	Gulf	1
14	50	21	6	12	Before	Gulf	2
15	0	21	6	12	Before	Gulf	2
15	10	21	6	12	Before	Gulf	3
15	20	21	6	12	Before	Gulf	5
15	30	21	6	12	Before	Gulf	4
15	40	21	6	12	Before	Gulf	0
15	50	21	6	12	Before	Gulf	0
16	0	21	6	12	Before	Gulf	0
16	10	21	6	12	Before	Gulf	0
16	20	21	6	12	Before	Gulf	0
16	30	21	6	12	Before	Gulf	0
16	40	21	6	12	Before	Gulf	0
16	50	21	6	12	Before	Gulf	5
17	0	21	6	12	Before	Gulf	0
17	10	21	6	12	Before	Gulf	0
17	20	21	6	12	Before	Gulf	0
17	30	21	6	12	Before	Gulf	0
17	40	21	6	12	Before	Gulf	3
17	50	21	6	12	Before	Gulf	1
18	0	21	6	12	Before	Gulf	2
18	10	21	6	12	Before	Gulf	3
18	20	21	6	12	Before	Gulf	0
18	30	21	6	12	Before	Gulf	0
18	40	21	6	12	Before	Gulf	0
18	50	21	6	12	Before	Gulf	4
19	0	21	6	12	Before	Gulf	2
19	10	21	6	12	Before	Gulf	1
19	20	21	6	12	Before	Gulf	2
19	30	21	6	12	Before	Gulf	4
19	40	21	6	12	Before	Gulf	6
19	50	21	6	12	Before	Gulf	4
20	0	21	6	12	Before	Gulf	3
20	10	21	6	12	Before	Gulf	3
20	20	21	6	12	Before	Gulf	6
20	30	21	6	12	Before	Gulf	21
20	40	21	6	12	Before	Gulf	41
20	50	21	6	12	Before	Gulf	55
21	0	21	6	12	Before	Gulf	52
21	10	21	6	12	Before	Gulf	53
21	20	21	6	12	Before	Gulf	54
21	30	21	6	12	Before	Gulf	52
21	40	21	6	12	Before	Gulf	52
21	50	21	6	12	Before	Gulf	38
22	0	21	6	12	Before	Gulf	54
22	10	21	6	12	Before	Gulf	24
22	20	21	6	12	Before	Gulf	24
22	30	21	6	12	Before	Gulf	24
22	40	21	6	12	Before	Gulf	21
22	50	21	6	12	Before	Gulf	23
23	0	21	6	12	Before	Gulf	21
23	10	21	6	12	Before	Gulf	21
23	20	21	6	12	Before	Gulf	25
23	30	21	6	12	Before	Gulf	3
23	40	21	6	12	Before	Gulf	5
23	50	21	6	12	Before	Gulf	10
0	0	22	6	12	During	Gulf	3
0	10	22	6	12	During	Gulf	6
0	20	22	6	12	During	Gulf	4
0	30	22	6	12	During	Gulf	2
0	40	22	6	12	During	Gulf	0
0	50	22	6	12	During	Gulf	4
1	0	22	6	12	During	Gulf	3
1	10	22	6	12	During	Gulf	4
1	20	22	6	12	During	Gulf	8
1	30	22	6	12	During	Gulf	7
1	40	22	6	12	During	Gulf	9
1	50	22	6	12	During	Gulf	11
2	0	22	6	12	During	Gulf	3
2	10	22	6	12	During	Gulf	9
2	20	22	6	12	During	Gulf	16
2	30	22	6	12	During	Gulf	17
2	40	22	6	12	During	Gulf	5
2	50	22	6	12	During	Gulf	6
3	0	22	6	12	During	Gulf	7
3	10	22	6	12	During	Gulf	8
3	20	22	6	12	During	Gulf	2
3	30	22	6	12	During	Gulf	11
3	40	22	6	12	During	Gulf	4
3	50	22	6	12	During	Gulf	3
4	0	22	6	12	During	Gulf	10
4	10	22	6	12	During	Gulf	8
4	20	22	6	12	During	Gulf	8
4	30	22	6	12	During	Gulf	9
4	40	22	6	12	During	Gulf	4
4	50	22	6	12	During	Gulf	8
5	0	22	6	12	During	Gulf	4
5	10	22	6	12	During	Gulf	5
5	20	22	6	12	During	Gulf	9
5	30	22	6	12	During	Gulf	5
5	40	22	6	12	During	Gulf	9
5	50	22	6	12	During	Gulf	2
6	0	22	6	12	During	Gulf	11
6	10	22	6	12	During	Gulf	4
6	20	22	6	12	During	Gulf	27
6	30	22	6	12	During	Gulf	6
6	40	22	6	12	During	Gulf	2
6	50	22	6	12	During	Gulf	3
7	0	22	6	12	During	Gulf	4
7	10	22	6	12	During	Gulf	4
7	20	22	6	12	During	Gulf	2
7	30	22	6	12	During	Gulf	1
7	40	22	6	12	During	Gulf	4
7	50	22	6	12	During	Gulf	3
8	0	22	6	12	During	Gulf	4
8	10	22	6	12	During	Gulf	11
8	20	22	6	12	During	Gulf	4
8	30	22	6	12	During	Gulf	3
8	40	22	6	12	During	Gulf	7
8	50	22	6	12	During	Gulf	0
9	0	22	6	12	During	Gulf	2
9	10	22	6	12	During	Gulf	0
9	20	22	6	12	During	Gulf	5
9	30	22	6	12	During	Gulf	2
9	40	22	6	12	During	Gulf	2
9	50	22	6	12	During	Gulf	9
10	0	22	6	12	During	Gulf	0
10	10	22	6	12	During	Gulf	18
10	20	22	6	12	During	Gulf	0
10	30	22	6	12	During	Gulf	5
10	40	22	6	12	During	Gulf	2
10	50	22	6	12	During	Gulf	6
11	0	22	6	12	During	Gulf	0
11	10	22	6	12	During	Gulf	0
11	20	22	6	12	During	Gulf	2
11	30	22	6	12	During	Gulf	3
11	40	22	6	12	During	Gulf	4
11	50	22	6	12	During	Gulf	8
12	0	22	6	12	During	Gulf	10
12	10	22	6	12	During	Gulf	12
12	20	22	6	12	During	Gulf	1
12	30	22	6	12	During	Gulf	15
12	40	22	6	12	During	Gulf	6
12	50	22	6	12	During	Gulf	5
13	0	22	6	12	During	Gulf	13
13	10	22	6	12	During	Gulf	9
13	20	22	6	12	During	Gulf	13
13	30	22	6	12	During	Gulf	9
13	40	22	6	12	During	Gulf	8
13	50	22	6	12	During	Gulf	4
14	0	22	6	12	During	Gulf	12
14	10	22	6	12	During	Gulf	4
14	20	22	6	12	During	Gulf	4
14	30	22	6	12	During	Gulf	7
14	40	22	6	12	During	Gulf	5
14	50	22	6	12	During	Gulf	3
15	0	22	6	12	During	Gulf	6
15	10	22	6	12	During	Gulf	6
15	20	22	6	12	During	Gulf	3
15	30	22	6	12	During	Gulf	10
15	40	22	6	12	During	Gulf	1
15	50	22	6	12	During	Gulf	4
16	0	22	6	12	During	Gulf	4
16	10	22	6	12	During	Gulf	4
16	20	22	6	12	During	Gulf	4
16	30	22	6	12	During	Gulf	4
16	40	22	6	12	During	Gulf	3
16	50	22	6	12	During	Gulf	4
17	0	22	6	12	During	Gulf	4
17	10	22	6	12	During	Gulf	7
17	20	22	6	12	During	Gulf	0
17	30	22	6	12	During	Gulf	6
17	40	22	6	12	During	Gulf	6
17	50	22	6	12	During	Gulf	0
18	0	22	6	12	During	Gulf	2
18	10	22	6	12	During	Gulf	5
18	20	22	6	12	During	Gulf	5
18	30	22	6	12	During	Gulf	2
18	40	22	6	12	During	Gulf	4
18	50	22	6	12	During	Gulf	5
19	0	22	6	12	During	Gulf	5
19	10	22	6	12	During	Gulf	1
19	20	22	6	12	During	Gulf	2
19	30	22	6	12	During	Gulf	7
19	40	22	6	12	During	Gulf	7
19	50	22	6	12	During	Gulf	25
20	0	22	6	12	During	Gulf	24
20	10	22	6	12	During	Gulf	26
20	20	22	6	12	During	Gulf	28
20	30	22	6	12	During	Gulf	39
20	40	22	6	12	During	Gulf	24
20	50	22	6	12	During	Gulf	38
21	0	22	6	12	During	Gulf	39
21	10	22	6	12	During	Gulf	38
21	20	22	6	12	During	Gulf	38
21	30	22	6	12	During	Gulf	39
21	40	22	6	12	During	Gulf	38
21	50	22	6	12	During	Gulf	38
22	0	22	6	12	During	Gulf	39
22	10	22	6	12	During	Gulf	41
22	20	22	6	12	During	Gulf	38
22	30	22	6	12	During	Gulf	39
22	40	22	6	12	During	Gulf	41
22	50	22	6	12	During	Gulf	40
23	0	22	6	12	During	Gulf	38
23	10	22	6	12	During	Gulf	38
23	20	22	6	12	During	Gulf	43
23	30	22	6	12	During	Gulf	41
23	40	22	6	12	During	Gulf	24
23	50	22	6	12	During	Gulf	21
0	0	23	6	12	During	Gulf	21
0	10	23	6	12	During	Gulf	13
0	20	23	6	12	During	Gulf	14
0	30	23	6	12	During	Gulf	22
0	40	23	6	12	During	Gulf	14
0	50	23	6	12	During	Gulf	14
1	0	23	6	12	During	Gulf	12
1	10	23	6	12	During	Gulf	11
1	20	23	6	12	During	Gulf	7
1	30	23	6	12	During	Gulf	19
1	40	23	6	12	During	Gulf	5
1	50	23	6	12	During	Gulf	7
2	0	23	6	12	During	Gulf	1
2	10	23	6	12	During	Gulf	8
2	20	23	6	12	During	Gulf	11
2	30	23	6	12	During	Gulf	15
2	40	23	6	12	During	Gulf	12
2	50	23	6	12	During	Gulf	0
3	0	23	6	12	During	Gulf	10
3	10	23	6	12	During	Gulf	17
3	20	23	6	12	During	Gulf	4
3	30	23	6	12	During	Gulf	2
3	40	23	6	12	During	Gulf	7
3	50	23	6	12	During	Gulf	10
4	0	23	6	12	During	Gulf	4
4	10	23	6	12	During	Gulf	7
4	20	23	6	12	During	Gulf	6
4	30	23	6	12	During	Gulf	6
4	40	23	6	12	During	Gulf	14
4	50	23	6	12	During	Gulf	6
5	0	23	6	12	During	Gulf	11
5	10	23	6	12	During	Gulf	6
5	20	23	6	12	During	Gulf	4
5	30	23	6	12	During	Gulf	9
5	40	23	6	12	During	Gulf	5
5	50	23	6	12	During	Gulf	9
6	0	23	6	12	During	Gulf	4
6	10	23	6	12	During	Gulf	3
6	20	23	6	12	During	Gulf	4
6	30	23	6	12	During	Gulf	4
6	40	23	6	12	During	Gulf	7
6	50	23	6	12	During	Gulf	5
7	0	23	6	12	During	Gulf	6
7	10	23	6	12	During	Gulf	4
7	20	23	6	12	During	Gulf	0
7	30	23	6	12	During	Gulf	11
7	40	23	6	12	During	Gulf	6
7	50	23	6	12	During	Gulf	5
8	0	23	6	12	During	Gulf	7
8	10	23	6	12	During	Gulf	4
8	20	23	6	12	During	Gulf	8
8	30	23	6	12	During	Gulf	3
8	40	23	6	12	During	Gulf	3
8	50	23	6	12	During	Gulf	3
9	0	23	6	12	During	Gulf	9
9	10	23	6	12	During	Gulf	6
9	20	23	6	12	During	Gulf	9
9	30	23	6	12	During	Gulf	5
9	40	23	6	12	During	Gulf	0
9	50	23	6	12	During	Gulf	3
10	0	23	6	12	During	Gulf	2
10	10	23	6	12	During	Gulf	8
10	20	23	6	12	During	Gulf	2
10	30	23	6	12	During	Gulf	3
10	40	23	6	12	During	Gulf	5
10	50	23	6	12	During	Gulf	2
11	0	23	6	12	During	Gulf	3
11	10	23	6	12	During	Gulf	5
11	20	23	6	12	During	Gulf	3
11	30	23	6	12	During	Gulf	1
11	40	23	6	12	During	Gulf	9
11	50	23	6	12	During	Gulf	10
12	0	23	6	12	During	Gulf	4
12	10	23	6	12	During	Gulf	4
12	20	23	6	12	During	Gulf	0
12	30	23	6	12	During	Gulf	8
12	40	23	6	12	During	Gulf	5
12	50	23	6	12	During	Gulf	4
13	0	23	6	12	During	Gulf	6
13	10	23	6	12	During	Gulf	4
13	20	23	6	12	During	Gulf	9
13	30	23	6	12	During	Gulf	5
13	40	23	6	12	During	Gulf	10
13	50	23	6	12	During	Gulf	5
14	0	23	6	12	During	Gulf	10
14	10	23	6	12	During	Gulf	5
14	20	23	6	12	During	Gulf	8
14	30	23	6	12	During	Gulf	4
14	40	23	6	12	During	Gulf	6
14	50	23	6	12	During	Gulf	9
15	0	23	6	12	During	Gulf	2
15	10	23	6	12	During	Gulf	4
15	20	23	6	12	During	Gulf	6
15	30	23	6	12	During	Gulf	8
15	40	23	6	12	During	Gulf	7
15	50	23	6	12	During	Gulf	3
16	0	23	6	12	During	Gulf	7
16	10	23	6	12	During	Gulf	6
16	20	23	6	12	During	Gulf	5
16	30	23	6	12	During	Gulf	4
16	40	23	6	12	During	Gulf	6
16	50	23	6	12	During	Gulf	9
17	0	23	6	12	During	Gulf	5
17	10	23	6	12	During	Gulf	7
17	20	23	6	12	During	Gulf	7
17	30	23	6	12	During	Gulf	7
17	40	23	6	12	During	Gulf	7
17	50	23	6	12	During	Gulf	4
18	0	23	6	12	During	Gulf	0
18	10	23	6	12	During	Gulf	3
18	20	23	6	12	During	Gulf	6
18	30	23	6	12	During	Gulf	1
18	40	23	6	12	During	Gulf	0
18	50	23	6	12	During	Gulf	5
19	0	23	6	12	During	Gulf	6
19	10	23	6	12	During	Gulf	6
19	20	23	6	12	During	Gulf	26
19	30	23	6	12	During	Gulf	4
19	40	23	6	12	During	Gulf	27
19	50	23	6	12	During	Gulf	8
20	0	23	6	12	During	Gulf	3
20	10	23	6	12	During	Gulf	0
20	20	23	6	12	During	Gulf	2
20	30	23	6	12	During	Gulf	10
20	40	23	6	12	During	Gulf	12
20	50	23	6	12	During	Gulf	11
21	0	23	6	12	During	Gulf	15
21	10	23	6	12	During	Gulf	12
21	20	23	6	12	During	Gulf	11
21	30	23	6	12	During	Gulf	15
21	40	23	6	12	During	Gulf	21
21	50	23	6	12	During	Gulf	21
22	0	23	6	12	During	Gulf	39
22	10	23	6	12	During	Gulf	39
22	20	23	6	12	During	Gulf	41
22	30	23	6	12	During	Gulf	23
22	40	23	6	12	During	Gulf	27
22	50	23	6	12	During	Gulf	22
23	0	23	6	12	During	Gulf	3
23	10	23	6	12	During	Gulf	27
23	20	23	6	12	During	Gulf	25
23	30	23	6	12	During	Gulf	23
23	40	23	6	12	During	Gulf	2
23	50	23	6	12	During	Gulf	10
0	0	24	6	12	During	Gulf	18
0	10	24	6	12	During	Gulf	11
0	20	24	6	12	During	Gulf	15
0	30	24	6	12	During	Gulf	14
0	40	24	6	12	During	Gulf	9
0	50	24	6	12	During	Gulf	12
1	0	24	6	12	During	Gulf	13
1	10	24	6	12	During	Gulf	10
1	20	24	6	12	During	Gulf	12
1	30	24	6	12	During	Gulf	7
1	40	24	6	12	During	Gulf	7
1	50	24	6	12	During	Gulf	9
2	0	24	6	12	During	Gulf	9
2	10	24	6	12	During	Gulf	6
2	20	24	6	12	During	Gulf	7
2	30	24	6	12	During	Gulf	9
2	40	24	6	12	During	Gulf	4
2	50	24	6	12	During	Gulf	4
3	0	24	6	12	During	Gulf	4
3	10	24	6	12	During	Gulf	4
3	20	24	6	12	During	Gulf	6
3	30	24	6	12	During	Gulf	9
3	40	24	6	12	During	Gulf	4
3	50	24	6	12	During	Gulf	8
4	0	24	6	12	During	Gulf	5
4	10	24	6	12	During	Gulf	8
4	20	24	6	12	During	Gulf	3
4	30	24	6	12	During	Gulf	0
4	40	24	6	12	During	Gulf	3
4	50	24	6	12	During	Gulf	2
5	0	24	6	12	During	Gulf	4
5	10	24	6	12	During	Gulf	0
5	20	24	6	12	During	Gulf	1
5	30	24	6	12	During	Gulf	0
5	40	24	6	12	During	Gulf	0
5	50	24	6	12	During	Gulf	0
6	0	24	6	12	During	Gulf	2
6	10	24	6	12	During	Gulf	3
6	20	24	6	12	During	Gulf	2
6	30	24	6	12	During	Gulf	0
6	40	24	6	12	During	Gulf	0
6	50	24	6	12	During	Gulf	0
7	0	24	6	12	During	Gulf	0
7	10	24	6	12	During	Gulf	4
7	20	24	6	12	During	Gulf	2
7	30	24	6	12	During	Gulf	0
7	40	24	6	12	During	Gulf	4
7	50	24	6	12	During	Gulf	1
8	0	24	6	12	During	Gulf	0
8	10	24	6	12	During	Gulf	0
8	20	24	6	12	During	Gulf	0
8	30	24	6	12	During	Gulf	0
8	40	24	6	12	During	Gulf	0
8	50	24	6	12	During	Gulf	5
9	0	24	6	12	During	Gulf	0
9	10	24	6	12	During	Gulf	0
9	20	24	6	12	During	Gulf	0
9	30	24	6	12	During	Gulf	2
9	40	24	6	12	During	Gulf	3
9	50	24	6	12	During	Gulf	0
10	0	24	6	12	During	Gulf	0
10	10	24	6	12	During	Gulf	0
10	20	24	6	12	During	Gulf	1
10	30	24	6	12	During	Gulf	0
10	40	24	6	12	During	Gulf	0
10	50	24	6	12	During	Gulf	0
11	0	24	6	12	During	Gulf	0
11	10	24	6	12	During	Gulf	0
11	20	24	6	12	During	Gulf	0
11	30	24	6	12	During	Gulf	0
11	40	24	6	12	During	Gulf	4
11	50	24	6	12	During	Gulf	6
12	0	24	6	12	During	Gulf	0
12	10	24	6	12	During	Gulf	3
12	20	24	6	12	During	Gulf	2
12	30	24	6	12	During	Gulf	0
12	40	24	6	12	During	Gulf	2
12	50	24	6	12	During	Gulf	0
13	0	24	6	12	During	Gulf	0
13	10	24	6	12	During	Gulf	0
13	20	24	6	12	During	Gulf	0
13	30	24	6	12	During	Gulf	0
13	40	24	6	12	During	Gulf	2
13	50	24	6	12	During	Gulf	0
14	0	24	6	12	During	Gulf	1
14	10	24	6	12	During	Gulf	0
14	20	24	6	12	During	Gulf	3
14	30	24	6	12	During	Gulf	1
14	40	24	6	12	During	Gulf	0
14	50	24	6	12	During	Gulf	0
15	0	24	6	12	During	Gulf	0
15	10	24	6	12	During	Gulf	0
15	20	24	6	12	During	Gulf	0
15	30	24	6	12	During	Gulf	1
15	40	24	6	12	During	Gulf	0
15	50	24	6	12	During	Gulf	0
16	0	24	6	12	During	Gulf	0
16	10	24	6	12	During	Gulf	4
16	20	24	6	12	During	Gulf	1
16	30	24	6	12	During	Gulf	0
16	40	24	6	12	During	Gulf	0
16	50	24	6	12	During	Gulf	0
17	0	24	6	12	During	Gulf	0
17	10	24	6	12	During	Gulf	1
17	20	24	6	12	During	Gulf	0
17	30	24	6	12	During	Gulf	2
17	40	24	6	12	During	Gulf	0
17	50	24	6	12	During	Gulf	3
18	0	24	6	12	During	Gulf	2
18	10	24	6	12	During	Gulf	4
18	20	24	6	12	During	Gulf	1
18	30	24	6	12	During	Gulf	1
18	40	24	6	12	During	Gulf	2
18	50	24	6	12	During	Gulf	14
19	0	24	6	12	During	Gulf	14
19	10	24	6	12	During	Gulf	31
19	20	24	6	12	During	Gulf	31
19	30	24	6	12	During	Gulf	17
19	40	24	6	12	During	Gulf	14
19	50	24	6	12	During	Gulf	15
20	0	24	6	12	During	Gulf	7
20	10	24	6	12	During	Gulf	31
20	20	24	6	12	During	Gulf	31
20	30	24	6	12	During	Gulf	17
20	40	24	6	12	During	Gulf	14
20	50	24	6	12	During	Gulf	15
21	0	24	6	12	During	Gulf	14
21	10	24	6	12	During	Gulf	14
21	20	24	6	12	During	Gulf	14
21	30	24	6	12	During	Gulf	38
21	40	24	6	12	During	Gulf	35
21	50	24	6	12	During	Gulf	52
22	0	24	6	12	During	Gulf	38
22	10	24	6	12	During	Gulf	38
22	20	24	6	12	During	Gulf	38
22	30	24	6	12	During	Gulf	38
22	40	24	6	12	During	Gulf	38
22	50	24	6	12	During	Gulf	38
23	0	24	6	12	During	Gulf	24
23	10	24	6	12	During	Gulf	0
23	20	24	6	12	During	Gulf	6
23	30	24	6	12	During	Gulf	7
23	40	24	6	12	During	Gulf	9
23	50	24	6	12	During	Gulf	4
0	0	25	6	12	During	Gulf	0
0	10	25	6	12	During	Gulf	3
0	20	25	6	12	During	Gulf	3
0	30	25	6	12	During	Gulf	5
0	40	25	6	12	During	Gulf	4
0	50	25	6	12	During	Gulf	1
1	0	25	6	12	During	Gulf	11
1	10	25	6	12	During	Gulf	0
1	20	25	6	12	During	Gulf	3
1	30	25	6	12	During	Gulf	0
1	40	25	6	12	During	Gulf	0
1	50	25	6	12	During	Gulf	2
2	0	25	6	12	During	Gulf	13
2	10	25	6	12	During	Gulf	3
2	20	25	6	12	During	Gulf	0
2	30	25	6	12	During	Gulf	1
2	40	25	6	12	During	Gulf	3
2	50	25	6	12	During	Gulf	0
3	0	25	6	12	During	Gulf	0
3	10	25	6	12	During	Gulf	0
3	20	25	6	12	During	Gulf	0
3	30	25	6	12	During	Gulf	3
3	40	25	6	12	During	Gulf	1
3	50	25	6	12	During	Gulf	4
4	0	25	6	12	During	Gulf	2
4	10	25	6	12	During	Gulf	2
4	20	25	6	12	During	Gulf	7
4	30	25	6	12	During	Gulf	1
4	40	25	6	12	During	Gulf	0
4	50	25	6	12	During	Gulf	10
5	0	25	6	12	During	Gulf	0
5	10	25	6	12	During	Gulf	3
5	20	25	6	12	During	Gulf	0
5	30	25	6	12	During	Gulf	2
5	40	25	6	12	During	Gulf	0
5	50	25	6	12	During	Gulf	3
6	0	25	6	12	During	Gulf	0
6	10	25	6	12	During	Gulf	1
6	20	25	6	12	During	Gulf	0
6	30	25	6	12	During	Gulf	0
6	40	25	6	12	During	Gulf	0
6	50	25	6	12	During	Gulf	0
7	0	25	6	12	During	Gulf	0
7	10	25	6	12	During	Gulf	0
7	20	25	6	12	During	Gulf	2
7	30	25	6	12	During	Gulf	0
7	40	25	6	12	During	Gulf	0
7	50	25	6	12	During	Gulf	0
8	0	25	6	12	During	Gulf	1
8	10	25	6	12	During	Gulf	0
8	20	25	6	12	During	Gulf	0
8	30	25	6	12	During	Gulf	0
8	40	25	6	12	During	Gulf	0
8	50	25	6	12	During	Gulf	0
9	0	25	6	12	During	Gulf	0
9	10	25	6	12	During	Gulf	0
9	20	25	6	12	During	Gulf	4
9	30	25	6	12	During	Gulf	3
9	40	25	6	12	During	Gulf	1
9	50	25	6	12	During	Gulf	0
10	0	25	6	12	During	Gulf	0
10	10	25	6	12	During	Gulf	0
10	20	25	6	12	During	Gulf	2
10	30	25	6	12	During	Gulf	0
10	40	25	6	12	During	Gulf	0
10	50	25	6	12	During	Gulf	0
11	0	25	6	12	During	Gulf	8
11	10	25	6	12	During	Gulf	1
11	20	25	6	12	During	Gulf	0
11	30	25	6	12	During	Gulf	3
11	40	25	6	12	During	Gulf	0
11	50	25	6	12	During	Gulf	0
12	0	25	6	12	During	Gulf	0
12	10	25	6	12	During	Gulf	0
12	20	25	6	12	During	Gulf	0
12	30	25	6	12	During	Gulf	0
12	40	25	6	12	During	Gulf	1
12	50	25	6	12	During	Gulf	0
13	0	25	6	12	During	Gulf	0
13	10	25	6	12	During	Gulf	1
13	20	25	6	12	During	Gulf	0
13	30	25	6	12	During	Gulf	0
13	40	25	6	12	During	Gulf	0
13	50	25	6	12	During	Gulf	2
14	0	25	6	12	During	Gulf	2
14	10	25	6	12	During	Gulf	0
14	20	25	6	12	During	Gulf	3
14	30	25	6	12	During	Gulf	0
14	40	25	6	12	During	Gulf	0
14	50	25	6	12	During	Gulf	0
15	0	25	6	12	During	Gulf	0
15	10	25	6	12	During	Gulf	0
15	20	25	6	12	During	Gulf	0
15	30	25	6	12	During	Gulf	0
15	40	25	6	12	During	Gulf	0
15	50	25	6	12	During	Gulf	0
16	0	25	6	12	During	Gulf	1
16	10	25	6	12	During	Gulf	3
16	20	25	6	12	During	Gulf	0
16	30	25	6	12	During	Gulf	0
16	40	25	6	12	During	Gulf	0
16	50	25	6	12	During	Gulf	9
17	0	25	6	12	During	Gulf	8
17	10	25	6	12	During	Gulf	1
17	20	25	6	12	During	Gulf	0
17	30	25	6	12	During	Gulf	14
17	40	25	6	12	During	Gulf	14
17	50	25	6	12	During	Gulf	14
18	0	25	6	12	During	Gulf	7
18	10	25	6	12	During	Gulf	0
18	20	25	6	12	During	Gulf	14
18	30	25	6	12	During	Gulf	15
18	40	25	6	12	During	Gulf	16
18	50	25	6	12	During	Gulf	20
19	0	25	6	12	During	Gulf	15
19	10	25	6	12	During	Gulf	15
19	20	25	6	12	During	Gulf	15
19	30	25	6	12	During	Gulf	15
19	40	25	6	12	During	Gulf	14
19	50	25	6	12	During	Gulf	18
20	0	25	6	12	During	Gulf	31
20	10	25	6	12	During	Gulf	31
20	20	25	6	12	During	Gulf	37
20	30	25	6	12	During	Gulf	14
20	40	25	6	12	During	Gulf	32
20	50	25	6	12	During	Gulf	43
21	0	25	6	12	During	Gulf	43
21	10	25	6	12	During	Gulf	43
21	20	25	6	12	During	Gulf	31
21	30	25	6	12	During	Gulf	31
21	40	25	6	12	During	Gulf	31
21	50	25	6	12	During	Gulf	31
22	0	25	6	12	During	Gulf	26
22	10	25	6	12	During	Gulf	31
22	20	25	6	12	During	Gulf	19
22	30	25	6	12	During	Gulf	31
22	40	25	6	12	During	Gulf	31
22	50	25	6	12	During	Gulf	17
23	0	25	6	12	During	Gulf	31
23	10	25	6	12	During	Gulf	17
23	20	25	6	12	During	Gulf	17
23	30	25	6	12	During	Gulf	17
23	40	25	6	12	During	Gulf	31
23	50	25	6	12	During	Gulf	19
0	0	26	6	12	During	Gulf	4
0	10	26	6	12	During	Gulf	6
0	20	26	6	12	During	Gulf	2
0	30	26	6	12	During	Gulf	4
0	40	26	6	12	During	Gulf	3
0	50	26	6	12	During	Gulf	0
1	0	26	6	12	During	Gulf	0
1	10	26	6	12	During	Gulf	2
1	20	26	6	12	During	Gulf	2
1	30	26	6	12	During	Gulf	0
1	40	26	6	12	During	Gulf	3
1	50	26	6	12	During	Gulf	0
2	0	26	6	12	During	Gulf	0
2	10	26	6	12	During	Gulf	0
2	20	26	6	12	During	Gulf	0
2	30	26	6	12	During	Gulf	0
2	40	26	6	12	During	Gulf	0
2	50	26	6	12	During	Gulf	0
3	0	26	6	12	During	Gulf	0
3	10	26	6	12	During	Gulf	0
3	20	26	6	12	During	Gulf	0
3	30	26	6	12	During	Gulf	0
3	40	26	6	12	During	Gulf	0
3	50	26	6	12	During	Gulf	0
4	0	26	6	12	During	Gulf	3
4	10	26	6	12	During	Gulf	0
4	20	26	6	12	During	Gulf	0
4	30	26	6	12	During	Gulf	0
4	40	26	6	12	During	Gulf	0
4	50	26	6	12	During	Gulf	0
5	0	26	6	12	During	Gulf	0
5	10	26	6	12	During	Gulf	0
5	20	26	6	12	During	Gulf	0
5	30	26	6	12	During	Gulf	0
5	40	26	6	12	During	Gulf	0
5	50	26	6	12	During	Gulf	0
6	0	26	6	12	During	Gulf	0
6	10	26	6	12	During	Gulf	0
6	20	26	6	12	During	Gulf	0
6	30	26	6	12	During	Gulf	0
6	40	26	6	12	During	Gulf	0
6	50	26	6	12	During	Gulf	0
7	0	26	6	12	During	Gulf	0
7	10	26	6	12	During	Gulf	0
7	20	26	6	12	During	Gulf	0
7	30	26	6	12	During	Gulf	0
7	40	26	6	12	During	Gulf	0
7	50	26	6	12	During	Gulf	0
8	0	26	6	12	During	Gulf	0
8	10	26	6	12	During	Gulf	1
8	20	26	6	12	During	Gulf	0
8	30	26	6	12	During	Gulf	0
8	40	26	6	12	During	Gulf	0
8	50	26	6	12	During	Gulf	0
9	0	26	6	12	During	Gulf	0
9	10	26	6	12	During	Gulf	0
9	20	26	6	12	During	Gulf	0
9	30	26	6	12	During	Gulf	0
9	40	26	6	12	During	Gulf	0
9	50	26	6	12	During	Gulf	0
10	0	26	6	12	During	Gulf	0
10	10	26	6	12	During	Gulf	0
10	20	26	6	12	During	Gulf	0
10	30	26	6	12	During	Gulf	0
10	40	26	6	12	During	Gulf	14
10	50	26	6	12	During	Gulf	0
11	0	26	6	12	During	Gulf	0
11	10	26	6	12	During	Gulf	0
11	20	26	6	12	During	Gulf	1
11	30	26	6	12	During	Gulf	2
11	40	26	6	12	During	Gulf	0
11	50	26	6	12	During	Gulf	2
12	0	26	6	12	During	Gulf	0
12	10	26	6	12	During	Gulf	0
12	20	26	6	12	During	Gulf	2
12	30	26	6	12	During	Gulf	0
12	40	26	6	12	During	Gulf	1
12	50	26	6	12	During	Gulf	0
13	0	26	6	12	During	Gulf	0
13	10	26	6	12	During	Gulf	1
13	20	26	6	12	During	Gulf	0
13	30	26	6	12	During	Gulf	0
13	40	26	6	12	During	Gulf	1
13	50	26	6	12	During	Gulf	0
14	0	26	6	12	During	Gulf	0
14	10	26	6	12	During	Gulf	0
14	20	26	6	12	During	Gulf	0
14	30	26	6	12	During	Gulf	0
14	40	26	6	12	During	Gulf	0
14	50	26	6	12	During	Gulf	0
15	0	26	6	12	During	Gulf	0
15	10	26	6	12	During	Gulf	0
15	20	26	6	12	During	Gulf	0
15	30	26	6	12	During	Gulf	3
15	40	26	6	12	During	Gulf	6
15	50	26	6	12	During	Gulf	11
16	0	26	6	12	During	Gulf	14
16	10	26	6	12	During	Gulf	21
16	20	26	6	12	During	Gulf	21
16	30	26	6	12	During	Gulf	10
16	40	26	6	12	During	Gulf	0
16	50	26	6	12	During	Gulf	21
17	0	26	6	12	During	Gulf	21
17	10	26	6	12	During	Gulf	21
17	20	26	6	12	During	Gulf	21
17	30	26	6	12	During	Gulf	21
17	40	26	6	12	During	Gulf	21
17	50	26	6	12	During	Gulf	21
18	0	26	6	12	During	Gulf	21
18	10	26	6	12	During	Gulf	22
18	20	26	6	12	During	Gulf	21
18	30	26	6	12	During	Gulf	21
18	40	26	6	12	During	Gulf	21
18	50	26	6	12	During	Gulf	21
19	0	26	6	12	During	Gulf	22
19	10	26	6	12	During	Gulf	23
19	20	26	6	12	During	Gulf	22
19	30	26	6	12	During	Gulf	21
19	40	26	6	12	During	Gulf	21
19	50	26	6	12	During	Gulf	21
20	0	26	6	12	During	Gulf	21
20	10	26	6	12	During	Gulf	21
20	20	26	6	12	During	Gulf	21
20	30	26	6	12	During	Gulf	21
20	40	26	6	12	During	Gulf	21
20	50	26	6	12	During	Gulf	21
21	0	26	6	12	During	Gulf	21
21	10	26	6	12	During	Gulf	21
21	20	26	6	12	During	Gulf	24
21	30	26	6	12	During	Gulf	21
21	40	26	6	12	During	Gulf	21
21	50	26	6	12	During	Gulf	21
22	0	26	6	12	During	Gulf	28
22	10	26	6	12	During	Gulf	22
22	20	26	6	12	During	Gulf	38
22	30	26	6	12	During	Gulf	21
22	40	26	6	12	During	Gulf	21
22	50	26	6	12	During	Gulf	21
23	0	26	6	12	During	Gulf	21
23	10	26	6	12	During	Gulf	21
23	20	26	6	12	During	Gulf	21
23	30	26	6	12	During	Gulf	21
23	40	26	6	12	During	Gulf	21
23	50	26	6	12	During	Gulf	25
0	0	27	6	12	After	Gulf	25
0	10	27	6	12	After	Gulf	5
0	20	27	6	12	After	Gulf	2
0	30	27	6	12	After	Gulf	5
0	40	27	6	12	After	Gulf	1
0	50	27	6	12	After	Gulf	2
1	0	27	6	12	After	Gulf	0
1	10	27	6	12	After	Gulf	0
1	20	27	6	12	After	Gulf	0
1	30	27	6	12	After	Gulf	0
1	40	27	6	12	After	Gulf	0
1	50	27	6	12	After	Gulf	0
2	0	27	6	12	After	Gulf	0
2	10	27	6	12	After	Gulf	0
2	20	27	6	12	After	Gulf	0
2	30	27	6	12	After	Gulf	1
2	40	27	6	12	After	Gulf	3
2	50	27	6	12	After	Gulf	0
3	0	27	6	12	After	Gulf	0
3	10	27	6	12	After	Gulf	0
3	20	27	6	12	After	Gulf	0
3	30	27	6	12	After	Gulf	0
3	40	27	6	12	After	Gulf	0
3	50	27	6	12	After	Gulf	0
4	0	27	6	12	After	Gulf	0
4	10	27	6	12	After	Gulf	1
4	20	27	6	12	After	Gulf	1
4	30	27	6	12	After	Gulf	1
4	40	27	6	12	After	Gulf	0
4	50	27	6	12	After	Gulf	0
5	0	27	6	12	After	Gulf	0
5	10	27	6	12	After	Gulf	0
5	20	27	6	12	After	Gulf	0
5	30	27	6	12	After	Gulf	0
5	40	27	6	12	After	Gulf	0
5	50	27	6	12	After	Gulf	0
6	0	27	6	12	After	Gulf	0
6	10	27	6	12	After	Gulf	0
6	20	27	6	12	After	Gulf	0
6	30	27	6	12	After	Gulf	1
6	40	27	6	12	After	Gulf	0
6	50	27	6	12	After	Gulf	0
7	0	27	6	12	After	Gulf	0
7	10	27	6	12	After	Gulf	0
7	20	27	6	12	After	Gulf	0
7	30	27	6	12	After	Gulf	0
7	40	27	6	12	After	Gulf	0
7	50	27	6	12	After	Gulf	1
8	0	27	6	12	After	Gulf	0
8	10	27	6	12	After	Gulf	0
8	20	27	6	12	After	Gulf	0
8	30	27	6	12	After	Gulf	0
8	40	27	6	12	After	Gulf	0
8	50	27	6	12	After	Gulf	3
9	0	27	6	12	After	Gulf	0
9	10	27	6	12	After	Gulf	0
9	20	27	6	12	After	Gulf	0
9	30	27	6	12	After	Gulf	0
9	40	27	6	12	After	Gulf	0
9	50	27	6	12	After	Gulf	0
10	0	27	6	12	After	Gulf	0
10	10	27	6	12	After	Gulf	0
10	20	27	6	12	After	Gulf	0
10	30	27	6	12	After	Gulf	0
10	40	27	6	12	After	Gulf	0
10	50	27	6	12	After	Gulf	0
11	0	27	6	12	After	Gulf	0
11	10	27	6	12	After	Gulf	0
11	20	27	6	12	After	Gulf	0
11	30	27	6	12	After	Gulf	1
11	40	27	6	12	After	Gulf	0
11	50	27	6	12	After	Gulf	0
12	0	27	6	12	After	Gulf	0
12	10	27	6	12	After	Gulf	0
12	20	27	6	12	After	Gulf	0
12	30	27	6	12	After	Gulf	0
12	40	27	6	12	After	Gulf	3
12	50	27	6	12	After	Gulf	0
13	0	27	6	12	After	Gulf	0
13	10	27	6	12	After	Gulf	0
13	20	27	6	12	After	Gulf	0
13	30	27	6	12	After	Gulf	0
13	40	27	6	12	After	Gulf	1
13	50	27	6	12	After	Gulf	0
14	0	27	6	12	After	Gulf	0
14	10	27	6	12	After	Gulf	0
14	20	27	6	12	After	Gulf	0
14	30	27	6	12	After	Gulf	0
14	40	27	6	12	After	Gulf	0
14	50	27	6	12	After	Gulf	0
15	0	27	6	12	After	Gulf	2
15	10	27	6	12	After	Gulf	0
15	20	27	6	12	After	Gulf	0
15	30	27	6	12	After	Gulf	0
15	40	27	6	12	After	Gulf	0
15	50	27	6	12	After	Gulf	0
16	0	27	6	12	After	Gulf	0
16	10	27	6	12	After	Gulf	0
16	20	27	6	12	After	Gulf	21
16	30	27	6	12	After	Gulf	21
16	40	27	6	12	After	Gulf	21
16	50	27	6	12	After	Gulf	21
17	0	27	6	12	After	Gulf	21
17	10	27	6	12	After	Gulf	21
17	20	27	6	12	After	Gulf	21
17	30	27	6	12	After	Gulf	21
17	40	27	6	12	After	Gulf	21
17	50	27	6	12	After	Gulf	0
18	0	27	6	12	After	Gulf	0
18	10	27	6	12	After	Gulf	2
18	20	27	6	12	After	Gulf	4
18	30	27	6	12	After	Gulf	5
18	40	27	6	12	After	Gulf	7
18	50	27	6	12	After	Gulf	1
19	0	27	6	12	After	Gulf	3
19	10	27	6	12	After	Gulf	0
19	20	27	6	12	After	Gulf	26
19	30	27	6	12	After	Gulf	22
19	40	27	6	12	After	Gulf	21
19	50	27	6	12	After	Gulf	38
20	0	27	6	12	After	Gulf	38
20	10	27	6	12	After	Gulf	38
20	20	27	6	12	After	Gulf	38
20	30	27	6	12	After	Gulf	38
20	40	27	6	12	After	Gulf	38
20	50	27	6	12	After	Gulf	38
21	0	27	6	12	After	Gulf	38
21	10	27	6	12	After	Gulf	38
21	20	27	6	12	After	Gulf	38
21	30	27	6	12	After	Gulf	38
21	40	27	6	12	After	Gulf	38
21	50	27	6	12	After	Gulf	40
22	0	27	6	12	After	Gulf	38
22	10	27	6	12	After	Gulf	39
22	20	27	6	12	After	Gulf	40
22	30	27	6	12	After	Gulf	40
22	40	27	6	12	After	Gulf	40
22	50	27	6	12	After	Gulf	40
23	0	27	6	12	After	Gulf	41
23	10	27	6	12	After	Gulf	23
23	20	27	6	12	After	Gulf	22
23	30	27	6	12	After	Gulf	2
23	40	27	6	12	After	Gulf	0
23	50	27	6	12	After	Gulf	0
0	0	28	6	12	After	Gulf	0
0	10	28	6	12	After	Gulf	0
0	20	28	6	12	After	Gulf	1
0	30	28	6	12	After	Gulf	0
0	40	28	6	12	After	Gulf	1
0	50	28	6	12	After	Gulf	4
1	0	28	6	12	After	Gulf	0
1	10	28	6	12	After	Gulf	3
1	20	28	6	12	After	Gulf	5
1	30	28	6	12	After	Gulf	6
1	40	28	6	12	After	Gulf	7
1	50	28	6	12	After	Gulf	0
2	0	28	6	12	After	Gulf	1
2	10	28	6	12	After	Gulf	0
2	20	28	6	12	After	Gulf	0
2	30	28	6	12	After	Gulf	0
2	40	28	6	12	After	Gulf	3
2	50	28	6	12	After	Gulf	0
3	0	28	6	12	After	Gulf	0
3	10	28	6	12	After	Gulf	1
3	20	28	6	12	After	Gulf	2
3	30	28	6	12	After	Gulf	2
3	40	28	6	12	After	Gulf	3
3	50	28	6	12	After	Gulf	2
4	0	28	6	12	After	Gulf	0
4	10	28	6	12	After	Gulf	2
4	20	28	6	12	After	Gulf	2
4	30	28	6	12	After	Gulf	2
4	40	28	6	12	After	Gulf	8
4	50	28	6	12	After	Gulf	0
5	0	28	6	12	After	Gulf	2
5	10	28	6	12	After	Gulf	3
5	20	28	6	12	After	Gulf	5
5	30	28	6	12	After	Gulf	4
5	40	28	6	12	After	Gulf	7
5	50	28	6	12	After	Gulf	7
6	0	28	6	12	After	Gulf	5
6	10	28	6	12	After	Gulf	1
6	20	28	6	12	After	Gulf	3
6	30	28	6	12	After	Gulf	7
6	40	28	6	12	After	Gulf	0
6	50	28	6	12	After	Gulf	1
7	0	28	6	12	After	Gulf	3
7	10	28	6	12	After	Gulf	0
7	20	28	6	12	After	Gulf	9
7	30	28	6	12	After	Gulf	1
7	40	28	6	12	After	Gulf	1
7	50	28	6	12	After	Gulf	10
8	0	28	6	12	After	Gulf	12
8	10	28	6	12	After	Gulf	2
8	20	28	6	12	After	Gulf	7
8	30	28	6	12	After	Gulf	0
8	40	28	6	12	After	Gulf	3
8	50	28	6	12	After	Gulf	3
9	0	28	6	12	After	Gulf	8
9	10	28	6	12	After	Gulf	7
9	20	28	6	12	After	Gulf	1
9	30	28	6	12	After	Gulf	4
9	40	28	6	12	After	Gulf	1
9	50	28	6	12	After	Gulf	0
10	0	28	6	12	After	Gulf	13
10	10	28	6	12	After	Gulf	7
10	20	28	6	12	After	Gulf	2
10	30	28	6	12	After	Gulf	0
10	40	28	6	12	After	Gulf	1
10	50	28	6	12	After	Gulf	3
11	0	28	6	12	After	Gulf	0
11	10	28	6	12	After	Gulf	0
11	20	28	6	12	After	Gulf	6
11	30	28	6	12	After	Gulf	5
11	40	28	6	12	After	Gulf	5
11	50	28	6	12	After	Gulf	3
12	0	28	6	12	After	Gulf	0
12	10	28	6	12	After	Gulf	5
12	20	28	6	12	After	Gulf	1
12	30	28	6	12	After	Gulf	0
12	40	28	6	12	After	Gulf	0
12	50	28	6	12	After	Gulf	0
13	0	28	6	12	After	Gulf	3
13	10	28	6	12	After	Gulf	7
13	20	28	6	12	After	Gulf	3
13	30	28	6	12	After	Gulf	7
13	40	28	6	12	After	Gulf	2
13	50	28	6	12	After	Gulf	3
14	0	28	6	12	After	Gulf	2
14	10	28	6	12	After	Gulf	1
14	20	28	6	12	After	Gulf	6
14	30	28	6	12	After	Gulf	3
14	40	28	6	12	After	Gulf	2
14	50	28	6	12	After	Gulf	7
15	0	28	6	12	After	Gulf	3
15	10	28	6	12	After	Gulf	1
15	20	28	6	12	After	Gulf	5
15	30	28	6	12	After	Gulf	7
15	40	28	6	12	After	Gulf	9
15	50	28	6	12	After	Gulf	1
16	0	28	6	12	After	Gulf	10
16	10	28	6	12	After	Gulf	4
16	20	28	6	12	After	Gulf	5
16	30	28	6	12	After	Gulf	5
16	40	28	6	12	After	Gulf	3
16	50	28	6	12	After	Gulf	8
17	0	28	6	12	After	Gulf	19
17	10	28	6	12	After	Gulf	15
17	20	28	6	12	After	Gulf	21
17	30	28	6	12	After	Gulf	21
17	40	28	6	12	After	Gulf	21
17	50	28	6	12	After	Gulf	21
18	0	28	6	12	After	Gulf	21
18	10	28	6	12	After	Gulf	23
18	20	28	6	12	After	Gulf	21
18	30	28	6	12	After	Gulf	21
18	40	28	6	12	After	Gulf	21
18	50	28	6	12	After	Gulf	21
19	0	28	6	12	After	Gulf	21
19	10	28	6	12	After	Gulf	21
19	20	28	6	12	After	Gulf	21
19	30	28	6	12	After	Gulf	21
19	40	28	6	12	After	Gulf	21
19	50	28	6	12	After	Gulf	21
20	0	28	6	12	After	Gulf	21
20	10	28	6	12	After	Gulf	21
20	20	28	6	12	After	Gulf	38
20	30	28	6	12	After	Gulf	21
20	40	28	6	12	After	Gulf	21
20	50	28	6	12	After	Gulf	21
21	0	28	6	12	After	Gulf	38
21	10	28	6	12	After	Gulf	38
21	20	28	6	12	After	Gulf	21
21	30	28	6	12	After	Gulf	21
21	40	28	6	12	After	Gulf	21
21	50	28	6	12	After	Gulf	21
22	0	28	6	12	After	Gulf	21
22	10	28	6	12	After	Gulf	21
22	20	28	6	12	After	Gulf	21
22	30	28	6	12	After	Gulf	21
22	40	28	6	12	After	Gulf	21
22	50	28	6	12	After	Gulf	21
23	0	28	6	12	After	Gulf	21
23	10	28	6	12	After	Gulf	21
23	20	28	6	12	After	Gulf	21
23	30	28	6	12	After	Gulf	21
23	40	28	6	12	After	Gulf	21
23	50	28	6	12	After	Gulf	21
0	0	29	6	12	After	Gulf	22
0	10	29	6	12	After	Gulf	21
0	20	29	6	12	After	Gulf	21
0	30	29	6	12	After	Gulf	21
0	40	29	6	12	After	Gulf	21
0	50	29	6	12	After	Gulf	21
1	0	29	6	12	After	Gulf	21
1	10	29	6	12	After	Gulf	11
1	20	29	6	12	After	Gulf	12
1	30	29	6	12	After	Gulf	10
1	40	29	6	12	After	Gulf	0
1	50	29	6	12	After	Gulf	0
2	0	29	6	12	After	Gulf	0
2	10	29	6	12	After	Gulf	0
2	20	29	6	12	After	Gulf	0
2	30	29	6	12	After	Gulf	1
2	40	29	6	12	After	Gulf	0
2	50	29	6	12	After	Gulf	2
3	0	29	6	12	After	Gulf	3
3	10	29	6	12	After	Gulf	0
3	20	29	6	12	After	Gulf	0
3	30	29	6	12	After	Gulf	0
3	40	29	6	12	After	Gulf	0
3	50	29	6	12	After	Gulf	15
4	0	29	6	12	After	Gulf	1
4	10	29	6	12	After	Gulf	5
4	20	29	6	12	After	Gulf	8
4	30	29	6	12	After	Gulf	5
4	40	29	6	12	After	Gulf	18
4	50	29	6	12	After	Gulf	17
5	0	29	6	12	After	Gulf	0
5	10	29	6	12	After	Gulf	19
5	20	29	6	12	After	Gulf	21
5	30	29	6	12	After	Gulf	22
5	40	29	6	12	After	Gulf	21
5	50	29	6	12	After	Gulf	7
6	0	29	6	12	After	Gulf	1
6	10	29	6	12	After	Gulf	4
6	20	29	6	12	After	Gulf	0
6	30	29	6	12	After	Gulf	0
6	40	29	6	12	After	Gulf	6
6	50	29	6	12	After	Gulf	0
7	0	29	6	12	After	Gulf	0
7	10	29	6	12	After	Gulf	4
7	20	29	6	12	After	Gulf	1
7	30	29	6	12	After	Gulf	0
7	40	29	6	12	After	Gulf	0
7	50	29	6	12	After	Gulf	2
8	0	29	6	12	After	Gulf	0
8	10	29	6	12	After	Gulf	2
8	20	29	6	12	After	Gulf	1
8	30	29	6	12	After	Gulf	0
8	40	29	6	12	After	Gulf	3
8	50	29	6	12	After	Gulf	1
9	0	29	6	12	After	Gulf	1
9	10	29	6	12	After	Gulf	1
9	20	29	6	12	After	Gulf	1
9	30	29	6	12	After	Gulf	0
9	40	29	6	12	After	Gulf	0
9	50	29	6	12	After	Gulf	0
10	0	29	6	12	After	Gulf	0
10	10	29	6	12	After	Gulf	4
10	20	29	6	12	After	Gulf	0
10	30	29	6	12	After	Gulf	1
10	40	29	6	12	After	Gulf	0
10	50	29	6	12	After	Gulf	0
11	0	29	6	12	After	Gulf	0
11	10	29	6	12	After	Gulf	0
11	20	29	6	12	After	Gulf	1
11	30	29	6	12	After	Gulf	0
11	40	29	6	12	After	Gulf	0
11	50	29	6	12	After	Gulf	0
12	0	29	6	12	After	Gulf	0
12	10	29	6	12	After	Gulf	0
12	20	29	6	12	After	Gulf	0
12	30	29	6	12	After	Gulf	5
12	40	29	6	12	After	Gulf	4
12	50	29	6	12	After	Gulf	0
13	0	29	6	12	After	Gulf	0
13	10	29	6	12	After	Gulf	0
13	20	29	6	12	After	Gulf	1
13	30	29	6	12	After	Gulf	0
13	40	29	6	12	After	Gulf	2
13	50	29	6	12	After	Gulf	0
14	0	29	6	12	After	Gulf	5
14	10	29	6	12	After	Gulf	0
14	20	29	6	12	After	Gulf	1
14	30	29	6	12	After	Gulf	3
14	40	29	6	12	After	Gulf	0
14	50	29	6	12	After	Gulf	2
15	0	29	6	12	After	Gulf	3
15	10	29	6	12	After	Gulf	3
15	20	29	6	12	After	Gulf	0
15	30	29	6	12	After	Gulf	0
15	40	29	6	12	After	Gulf	4
15	50	29	6	12	After	Gulf	6
16	0	29	6	12	After	Gulf	3
16	10	29	6	12	After	Gulf	5
16	20	29	6	12	After	Gulf	9
16	30	29	6	12	After	Gulf	6
16	40	29	6	12	After	Gulf	13
16	50	29	6	12	After	Gulf	2
17	0	29	6	12	After	Gulf	12
17	10	29	6	12	After	Gulf	10
17	20	29	6	12	After	Gulf	11
17	30	29	6	12	After	Gulf	26
17	40	29	6	12	After	Gulf	21
17	50	29	6	12	After	Gulf	21
18	0	29	6	12	After	Gulf	23
18	10	29	6	12	After	Gulf	21
18	20	29	6	12	After	Gulf	24
18	30	29	6	12	After	Gulf	22
18	40	29	6	12	After	Gulf	21
18	50	29	6	12	After	Gulf	21
19	0	29	6	12	After	Gulf	21
19	10	29	6	12	After	Gulf	21
19	20	29	6	12	After	Gulf	24
19	30	29	6	12	After	Gulf	21
19	40	29	6	12	After	Gulf	21
19	50	29	6	12	After	Gulf	21
20	0	29	6	12	After	Gulf	21
20	10	29	6	12	After	Gulf	21
20	20	29	6	12	After	Gulf	21
20	30	29	6	12	After	Gulf	21
20	40	29	6	12	After	Gulf	21
20	50	29	6	12	After	Gulf	26
21	0	29	6	12	After	Gulf	38
21	10	29	6	12	After	Gulf	21
21	20	29	6	12	After	Gulf	21
21	30	29	6	12	After	Gulf	21
21	40	29	6	12	After	Gulf	21
21	50	29	6	12	After	Gulf	39
22	0	29	6	12	After	Gulf	42
22	10	29	6	12	After	Gulf	42
22	20	29	6	12	After	Gulf	45
22	30	29	6	12	After	Gulf	47
22	40	29	6	12	After	Gulf	42
22	50	29	6	12	After	Gulf	42
23	0	29	6	12	After	Gulf	44
23	10	29	6	12	After	Gulf	44
23	20	29	6	12	After	Gulf	39
23	30	29	6	12	After	Gulf	40
23	40	29	6	12	After	Gulf	48
23	50	29	6	12	After	Gulf	43
0	0	30	6	12	After	Gulf	55
0	10	30	6	12	After	Gulf	52
0	20	30	6	12	After	Gulf	54
0	30	30	6	12	After	Gulf	52
0	40	30	6	12	After	Gulf	55
0	50	30	6	12	After	Gulf	52
1	0	30	6	12	After	Gulf	52
1	10	30	6	12	After	Gulf	35
1	20	30	6	12	After	Gulf	37
1	30	30	6	12	After	Gulf	37
1	40	30	6	12	After	Gulf	36
1	50	30	6	12	After	Gulf	35
2	0	30	6	12	After	Gulf	35
2	10	30	6	12	After	Gulf	36
2	20	30	6	12	After	Gulf	36
2	30	30	6	12	After	Gulf	36
2	40	30	6	12	After	Gulf	38
2	50	30	6	12	After	Gulf	0
3	0	30	6	12	After	Gulf	4
3	10	30	6	12	After	Gulf	1
3	20	30	6	12	After	Gulf	0
3	30	30	6	12	After	Gulf	0
3	40	30	6	12	After	Gulf	0
3	50	30	6	12	After	Gulf	3
4	0	30	6	12	After	Gulf	0
4	10	30	6	12	After	Gulf	1
4	20	30	6	12	After	Gulf	0
4	30	30	6	12	After	Gulf	0
4	40	30	6	12	After	Gulf	0
4	50	30	6	12	After	Gulf	1
5	0	30	6	12	After	Gulf	0
5	10	30	6	12	After	Gulf	2
5	20	30	6	12	After	Gulf	0
5	30	30	6	12	After	Gulf	0
5	40	30	6	12	After	Gulf	0
5	50	30	6	12	After	Gulf	0
6	0	30	6	12	After	Gulf	0
6	10	30	6	12	After	Gulf	0
6	20	30	6	12	After	Gulf	0
6	30	30	6	12	After	Gulf	0
6	40	30	6	12	After	Gulf	1
6	50	30	6	12	After	Gulf	3
7	0	30	6	12	After	Gulf	0
7	10	30	6	12	After	Gulf	1
7	20	30	6	12	After	Gulf	0
7	30	30	6	12	After	Gulf	0
7	40	30	6	12	After	Gulf	0
7	50	30	6	12	After	Gulf	1
8	0	30	6	12	After	Gulf	1
8	10	30	6	12	After	Gulf	0
8	20	30	6	12	After	Gulf	0
8	30	30	6	12	After	Gulf	0
8	40	30	6	12	After	Gulf	0
8	50	30	6	12	After	Gulf	0
9	0	30	6	12	After	Gulf	0
9	10	30	6	12	After	Gulf	0
9	20	30	6	12	After	Gulf	0
9	30	30	6	12	After	Gulf	0
9	40	30	6	12	After	Gulf	0
9	50	30	6	12	After	Gulf	1
10	0	30	6	12	After	Gulf	0
10	10	30	6	12	After	Gulf	0
10	20	30	6	12	After	Gulf	0
10	30	30	6	12	After	Gulf	0
10	40	30	6	12	After	Gulf	3
10	50	30	6	12	After	Gulf	0
11	0	30	6	12	After	Gulf	0
11	10	30	6	12	After	Gulf	0
11	20	30	6	12	After	Gulf	1
11	30	30	6	12	After	Gulf	7
11	40	30	6	12	After	Gulf	0
11	50	30	6	12	After	Gulf	0
12	0	30	6	12	After	Gulf	1
12	10	30	6	12	After	Gulf	0
12	20	30	6	12	After	Gulf	2
12	30	30	6	12	After	Gulf	1
12	40	30	6	12	After	Gulf	0
12	50	30	6	12	After	Gulf	0
13	0	30	6	12	After	Gulf	0
13	10	30	6	12	After	Gulf	0
13	20	30	6	12	After	Gulf	0
13	30	30	6	12	After	Gulf	0
13	40	30	6	12	After	Gulf	0
13	50	30	6	12	After	Gulf	2
14	0	30	6	12	After	Gulf	1
14	10	30	6	12	After	Gulf	0
14	20	30	6	12	After	Gulf	3
14	30	30	6	12	After	Gulf	1
14	40	30	6	12	After	Gulf	0
14	50	30	6	12	After	Gulf	0
15	0	30	6	12	After	Gulf	2
15	10	30	6	12	After	Gulf	0
15	20	30	6	12	After	Gulf	0
15	30	30	6	12	After	Gulf	0
15	40	30	6	12	After	Gulf	0
15	50	30	6	12	After	Gulf	0
16	0	30	6	12	After	Gulf	0
16	10	30	6	12	After	Gulf	0
16	20	30	6	12	After	Gulf	0
16	30	30	6	12	After	Gulf	0
16	40	30	6	12	After	Gulf	0
16	50	30	6	12	After	Gulf	0
17	0	30	6	12	After	Gulf	5
17	10	30	6	12	After	Gulf	0
17	20	30	6	12	After	Gulf	0
17	30	30	6	12	After	Gulf	0
17	40	30	6	12	After	Gulf	2
17	50	30	6	12	After	Gulf	0
18	0	30	6	12	After	Gulf	16
18	10	30	6	12	After	Gulf	15
18	20	30	6	12	After	Gulf	14
18	30	30	6	12	After	Gulf	16
18	40	30	6	12	After	Gulf	35
18	50	30	6	12	After	Gulf	35
19	0	30	6	12	After	Gulf	35
19	10	30	6	12	After	Gulf	35
19	20	30	6	12	After	Gulf	35
19	30	30	6	12	After	Gulf	35
19	40	30	6	12	After	Gulf	35
19	50	30	6	12	After	Gulf	52
20	0	30	6	12	After	Gulf	52
20	10	30	6	12	After	Gulf	52
20	20	30	6	12	After	Gulf	52
20	30	30	6	12	After	Gulf	52
20	40	30	6	12	After	Gulf	52
20	50	30	6	12	After	Gulf	52
21	0	30	6	12	After	Gulf	52
21	10	30	6	12	After	Gulf	52
21	20	30	6	12	After	Gulf	52
21	30	30	6	12	After	Gulf	53
21	40	30	6	12	After	Gulf	52
21	50	30	6	12	After	Gulf	52
22	0	30	6	12	After	Gulf	52
[truncated: 443 more rows]

## Sheet: Gulf Third-Octave
Station	Folder	File	Hour	Minute	Date	Month	Year	Period	63	125	250	500	5000	20000
Gulf_1	0	4097	1	0	17	6	12	Before	94.9259	79.9765	84.6757	86.6235	99.4173	99.3238
Gulf_1	0	4098	1	10	17	6	12	Before	79.7987	80.1166	86.233	87.3634	99.6619	99.14
Gulf_1	0	4099	1	20	17	6	12	Before	95.8389	88.3843	88.2454	86.8026	99.5656	99.0443
Gulf_1	0	4100	1	30	17	6	12	Before	94.394	89.062	88.685	86.4022	98.8483	98.604
Gulf_1	0	4101	1	40	17	6	12	Before	86.7132	82.1339	86.5059	88.0119	98.9701	98.756
Gulf_1	0	4102	1	50	17	6	12	Before	90.4856	80.8467	85.5281	86.1283	102.296	99.0862
Gulf_1	0	4103	2	0	17	6	12	Before	92.0218	84.0842	84.3859	85.6562	99.5189	99.1541
Gulf_1	0	4104	2	10	17	6	12	Before	89.3279	78.0828	85.045	85.625	100.718	99.958
Gulf_1	0	4105	2	20	17	6	12	Before	91.2418	83.1524	95.7921	91.4407	101.652	100.108
Gulf_1	0	4106	2	30	17	6	12	Before	88.1161	83.5886	86.0935	86.9667	99.6855	99.5665
Gulf_1	0	4107	2	40	17	6	12	Before	99.7817	90.3427	93.796	87.0692	99.4184	99.3705
Gulf_1	0	4108	2	50	17	6	12	Before	88.9577	85.3196	86.2141	87.088	99.409	99.0139
Gulf_1	0	4109	3	0	17	6	12	Before	87.0625	77.796	84.8208	85.2375	99.3099	99.1423
Gulf_1	0	4110	3	10	17	6	12	Before	94.1793	87.9913	91.1115	92.3115	99.0394	99.0107
Gulf_1	0	4111	3	20	17	6	12	Before	96.0268	82.9166	86.0314	87.8454	99.5949	99.7967
Gulf_1	0	4112	3	30	17	6	12	Before	93.0056	81.3975	93.7696	97.8374	100.668	99.0934
Gulf_1	0	4113	3	40	17	6	12	Before	92.4707	85.5078	97.6796	99.5827	102.101	99.8561
Gulf_1	0	4114	3	50	17	6	12	Before	91.6448	86.7706	85.7845	90.3735	99.999	98.9933
Gulf_1	0	4115	4	0	17	6	12	Before	94.7098	86.8774	87.572	86.2589	99.5599	99.678
Gulf_1	0	4116	4	10	17	6	12	Before	95.8718	80.0903	86.6468	92.0878	100.659	100.367
Gulf_1	0	4117	4	20	17	6	12	Before	99.7329	91.8877	93.635	86.7243	100.881	101.989
Gulf_1	0	4118	4	30	17	6	12	Before	84.9823	76.8422	84.4121	87.2426	99.5398	100.241
Gulf_1	0	4119	4	40	17	6	12	Before	93.3286	86.0871	84.8752	85.2889	100.594	100.8
Gulf_1	0	4120	4	50	17	6	12	Before	86.579	81.5907	83.1491	84.4486	100.989	101.352
Gulf_1	0	4121	5	0	17	6	12	Before	99.4078	89.8096	88.837	85.4059	101.932	102.728
Gulf_1	0	4122	5	10	17	6	12	Before	95.2439	83.2007	90.8226	92.691	101.835	102.192
Gulf_1	0	4123	5	20	17	6	12	Before	96.1588	86.1122	84.2278	84.8706	101.77	101.657
Gulf_1	0	4124	5	30	17	6	12	Before	93.6332	88.1384	88.1685	83.7506	101.676	101.84
Gulf_1	0	4125	5	40	17	6	12	Before	91.6619	84.8858	81.5323	82.8174	100.728	100.861
Gulf_1	0	4126	5	50	17	6	12	Before	94.0662	86.6516	83.6119	82.7719	100.28	100.26
Gulf_1	0	4127	6	0	17	6	12	Before	86.7423	80.635	80.4645	82.8918	100.938	100.136
Gulf_1	0	4128	6	10	17	6	12	Before	91.5012	85.7105	85.3735	84.2116	100.934	99.5194
Gulf_1	0	4129	6	20	17	6	12	Before	104.646	96.3778	97.8973	85.3734	100.415	99.8512
Gulf_1	0	4130	6	30	17	6	12	Before	97.8967	91.2223	94.0119	87.3329	100.419	99.4405
Gulf_1	0	4131	6	40	17	6	12	Before	98.0669	89.1092	89.9393	84.444	101.104	99.8998
Gulf_1	0	4132	6	50	17	6	12	Before	92.9768	86.6918	85.0344	83.1892	99.5404	99.1699
Gulf_1	0	4133	7	0	17	6	12	Before	97.9029	90.1525	86.74	84.8611	99.8415	99.7109
Gulf_1	0	4134	7	10	17	6	12	Before	97.7077	89.4221	90.7445	84.7045	100.758	99.0182
Gulf_1	0	4135	7	20	17	6	12	Before	93.3811	88.1573	91.6539	87.101	102.896	100.399
Gulf_1	0	4136	7	30	17	6	12	Before	98.5714	91.6049	96.9785	90.5616	100.388	99.5415
Gulf_1	0	4137	7	40	17	6	12	Before	97.1584	88.2044	86.8029	86.8412	101.088	98.7501
Gulf_1	0	4138	7	50	17	6	12	Before	93.3337	84.4603	83.4345	89.9943	100.76	98.6956
Gulf_1	0	4139	8	0	17	6	12	Before	98.5354	89.0173	89.1619	87.765	100.465	99.2813
Gulf_1	0	4140	8	10	17	6	12	Before	76.6916	77.0668	86.6647	85.7199	99.8759	98.9826
Gulf_1	0	4141	8	20	17	6	12	Before	99.2439	90.5332	91.3304	85.6192	100.079	99.1521
Gulf_1	0	4142	8	30	17	6	12	Before	107.703	97.0673	98.0083	86.4766	99.147	98.7375
Gulf_1	0	4143	8	40	17	6	12	Before	94.6568	89.2832	88.045	86.8085	99.768	99.1751
Gulf_1	0	4144	8	50	17	6	12	Before	100.781	93.5737	91.6115	86.1988	99.6811	98.6253
Gulf_1	0	4145	9	0	17	6	12	Before	101.529	92.7273	96.3793	89.7288	100.818	98.6883
Gulf_1	0	4146	9	10	17	6	12	Before	86.6841	78.0421	82.9613	87.9062	104.253	99.0445
Gulf_1	0	4147	9	20	17	6	12	Before	97.4656	93.2132	98.7133	100.668	106.557	99.6667
Gulf_1	0	4148	9	30	17	6	12	Before	96.2347	86.8136	89.9616	92.0168	102.886	98.5237
Gulf_1	0	4149	9	40	17	6	12	Before	105.607	96.6878	99.1608	87.239	99.6982	98.492
Gulf_1	0	4150	9	50	17	6	12	Before	103.194	115.964	125.573	113.71	116.251	103.512
Gulf_1	0	4151	10	0	17	6	12	Before	97.0521	89.1706	90.9601	84.9758	100.526	99.6391
Gulf_1	0	4152	10	10	17	6	12	Before	97.4406	88.7571	88.6749	86.4649	100.197	98.8079
Gulf_1	0	4153	10	20	17	6	12	Before	99.4602	92.7235	91.9272	91.586	99.6709	99.4077
Gulf_1	0	4154	10	30	17	6	12	Before	102.38	85.3477	86.1312	86.6457	101.873	99.0841
Gulf_1	0	4155	10	40	17	6	12	Before	103.833	95.6424	100.657	87.6425	102.441	99.5033
Gulf_1	0	4156	10	50	17	6	12	Before	96.3149	83.8022	85.6536	86.4125	99.8341	99.2778
Gulf_1	0	4157	11	0	17	6	12	Before	87.9341	80.4769	89.5329	90.7725	99.9242	100.451
Gulf_1	0	4158	11	10	17	6	12	Before	93.9457	86.9169	85.342	83.9557	99.4934	98.5425
Gulf_1	0	4159	11	20	17	6	12	Before	102.616	94.1647	93.6714	85.5687	98.938	98.2792
Gulf_1	0	4160	11	30	17	6	12	Before	98.4653	84.9782	87.8744	85.4378	99.3345	98.8254
Gulf_1	0	4161	11	40	17	6	12	Before	100.651	90.8495	94.3308	83.7824	99.4232	98.8594
Gulf_1	0	4162	11	50	17	6	12	Before	96.3802	85.4145	88.3764	84.724	99.6493	99.0278
Gulf_1	0	4163	12	0	17	6	12	Before	98.4667	89.8182	91.468	85.7604	99.2008	98.3483
Gulf_1	0	4164	12	10	17	6	12	Before	92.1195	79.0805	83.8337	87.6227	100.526	98.7035
Gulf_1	0	4165	12	20	17	6	12	Before	97.8619	88.9354	92.8489	90.7227	99.2903	97.8989
Gulf_1	0	4166	12	30	17	6	12	Before	99.9765	86.2202	92.5347	91.1485	100.617	98.749
Gulf_1	0	4167	12	40	17	6	12	Before	92.3581	78.437	83.3566	87.0375	99.5875	98.6218
Gulf_1	0	4168	12	50	17	6	12	Before	96.2651	91.5243	93.6273	93.3124	99.1291	98.3923
Gulf_1	0	4169	13	0	17	6	12	Before	96.2402	77.6105	81.6322	86.1736	99.3299	98.419
Gulf_1	0	4170	13	10	17	6	12	Before	100.872	85.9089	88.1333	85.7176	100.459	99.2713
Gulf_1	0	4171	13	20	17	6	12	Before	92.4772	81.2991	84.505	85.8354	99.7229	98.6715
Gulf_1	0	4172	13	30	17	6	12	Before	105.256	88.6625	89.3773	86.9303	100.637	99.5431
Gulf_1	0	4173	13	40	17	6	12	Before	99.92	96.0337	107.34	101.475	100.057	99.1327
Gulf_1	0	4174	13	50	17	6	12	Before	99.2465	83.7751	85.9079	85.6466	100.192	99.4426
Gulf_1	0	4175	14	0	17	6	12	Before	103.427	85.5316	86.886	88.0483	100.642	99.7013
Gulf_1	0	4176	14	10	17	6	12	Before	99.2053	88.0439	92.2318	87.0776	99.3513	99.5267
Gulf_1	0	4177	14	20	17	6	12	Before	100.249	85.1697	86.7182	94.8384	100.53	98.8475
Gulf_1	0	4178	14	30	17	6	12	Before	97.4987	84.5893	86.6431	85.6831	99.7131	99.2038
Gulf_1	0	4179	14	40	17	6	12	Before	97.2051	87.3723	88.8839	83.6886	98.8074	98.2024
Gulf_1	0	4180	14	50	17	6	12	Before	95.3895	85.3824	87.4867	84.7458	105.26	99.0827
Gulf_1	0	4181	15	0	17	6	12	Before	93.0857	77.375	81.6623	85.6542	98.9741	98.4456
Gulf_1	0	4182	15	10	17	6	12	Before	95.7793	81.0754	80.4825	83.8204	100.252	98.7904
Gulf_1	0	4183	15	20	17	6	12	Before	100.571	90.1273	95.1956	94.5025	108.154	98.4852
Gulf_1	0	4184	15	30	17	6	12	Before	98.437	92.295	88.5485	92.7526	104.629	102.502
Gulf_1	0	4185	15	40	17	6	12	Before	104.392	88.7359	88.7236	84.3824	99.0889	98.5149
Gulf_1	0	4186	15	50	17	6	12	Before	96.3704	86.1204	85.7759	85.2011	99.3247	98.899
Gulf_1	0	4187	16	0	17	6	12	Before	90.5604	83.3543	89.3877	94.7479	105.34	100.378
Gulf_1	0	4188	16	10	17	6	12	Before	99.7813	83.2948	85.2052	82.6869	100.493	99.6743
Gulf_1	0	4189	16	20	17	6	12	Before	94.6641	85.5207	86.9011	83.3185	101.469	99.4223
Gulf_1	0	4190	16	30	17	6	12	Before	96.7386	87.8324	89.8615	83.4963	100.558	99.1527
Gulf_1	0	4191	16	40	17	6	12	Before	94.0783	86.545	89.8685	93.2699	104.928	100.657
Gulf_1	0	4192	16	50	17	6	12	Before	99.3439	85.6866	86.1756	83.6157	99.9392	99.3747
Gulf_1	0	4193	17	0	17	6	12	Before	98.2475	87.912	90.5169	82.5676	98.9628	99.015
Gulf_1	0	4194	17	10	17	6	12	Before	90.5166	82.5069	81.7088	84.4087	100.493	99.3273
Gulf_1	0	4195	17	20	17	6	12	Before	99.4906	91.3841	92.7126	83.6665	99.4412	99.1795
Gulf_1	0	4196	17	30	17	6	12	Before	101.168	93.3102	95.0417	83.6459	99.1858	98.7658
Gulf_1	0	4197	17	40	17	6	12	Before	100.772	81.722	81.0882	83.8657	99.1637	98.7556
Gulf_1	0	4198	17	50	17	6	12	Before	98.9209	85.155	85.9642	84.1544	99.7496	99.3119
Gulf_1	0	4199	18	0	17	6	12	Before	97.5145	86.4661	87.4118	89.1281	99.8667	99.2964
Gulf_1	0	4200	18	10	17	6	12	Before	99.4043	90.5674	92.498	84.8881	99.2888	98.7418
Gulf_1	0	4201	18	20	17	6	12	Before	98.2839	88.9814	88.0171	82.7726	99.3332	98.5228
Gulf_1	0	4202	18	30	17	6	12	Before	87.1327	77.4011	79.6356	83.9142	99.4667	99.1919
Gulf_1	0	4203	18	40	17	6	12	Before	98.0867	91.1145	92.6578	85.7424	104.585	99.6562
Gulf_1	0	4204	18	50	17	6	12	Before	103.271	98.0195	101.338	86.5929	99.7797	99.184
Gulf_1	0	4205	19	0	17	6	12	Before	99.0829	90.8216	89.437	84.9363	100.364	98.9769
Gulf_1	0	4206	19	10	17	6	12	Before	98.0239	91.2904	93.4475	85.3805	99.7725	99.1968
Gulf_1	0	4207	19	20	17	6	12	Before	78.5552	81.067	82.9771	85.324	100.137	99.8539
Gulf_1	0	4208	19	30	17	6	12	Before	93.3354	85.7905	89.1395	88.8773	101.216	100.747
Gulf_1	0	4209	19	40	17	6	12	Before	101.221	92.7989	92.7304	91.4222	101.238	100.463
Gulf_1	0	4210	19	50	17	6	12	Before	95.9047	104.101	101.194	101.31	109.086	101.604
Gulf_1	0	4211	20	0	17	6	12	Before	87.4595	79.9661	85.7394	87.7448	101.22	100.18
Gulf_1	0	4212	20	10	17	6	12	Before	98.8953	89.8166	90.7818	89.9064	100.946	99.7691
Gulf_1	0	4213	20	20	17	6	12	Before	105.138	96.1081	99.3545	90.1656	100.804	100.024
Gulf_1	0	4214	20	30	17	6	12	Before	95.5141	89.8809	93.5268	89.5387	100.192	98.9638
Gulf_1	0	4215	20	40	17	6	12	Before	91.7922	86.1253	91.1677	91.7531	100.176	99.1236
Gulf_1	0	4216	20	50	17	6	12	Before	104.171	97.5494	100.325	91.0242	100.461	99.1452
Gulf_1	0	4217	21	0	17	6	12	Before	87.1188	84.5053	87.1204	91.3693	100.117	97.283
Gulf_1	0	4218	21	10	17	6	12	Before	94.1313	88.1129	89.6759	93.0471	103.26	98.7918
Gulf_1	0	4219	21	20	17	6	12	Before	99.4424	92.0933	92.1612	97.6139	102.774	98.0938
Gulf_1	0	4220	21	30	17	6	12	Before	95.2183	91.36	91.7067	100.347	103.447	98.3589
Gulf_1	0	4221	21	40	17	6	12	Before	101.483	93.9348	98.4974	104.219	106.453	98.1972
Gulf_1	0	4222	21	50	17	6	12	Before	103.058	95.6828	98.4512	104.693	106.791	98.1526
Gulf_1	0	4223	22	0	17	6	12	Before	93.9692	87.3748	95.6492	107.505	108.058	98.58
Gulf_1	0	4224	22	10	17	6	12	Before	94.0199	87.5395	93.5055	104.232	106.247	98.2559
Gulf_1	0	4225	22	20	17	6	12	Before	99.7161	91.4831	95.5081	105.527	106.025	98.033
Gulf_1	0	4226	22	30	17	6	12	Before	105.984	97.5647	99.8098	102.16	106.308	99.265
Gulf_1	0	4227	22	40	17	6	12	Before	97.0993	92.4059	91.8368	97.4406	101.406	98.6065
Gulf_1	0	4228	22	50	17	6	12	Before	98.9065	90.5729	91.0442	90.5022	99.6605	98.9237
Gulf_1	0	4229	23	0	17	6	12	Before	97.3016	89.3055	92.2354	91.6993	100.723	97.7482
Gulf_1	0	4230	23	10	17	6	12	Before	99.8409	93.1802	92.6407	90.237	99.2445	97.3567
Gulf_1	0	4231	23	20	17	6	12	Before	93.9375	86.3474	89.8523	88.682	99.3717	97.8225
Gulf_1	0	4232	23	30	17	6	12	Before	97.1009	88.9171	90.4949	92.2876	100.388	97.8596
Gulf_1	0	4233	23	40	17	6	12	Before	97.6565	87.0193	89.6633	89.3317	99.532	98.5776
Gulf_1	0	4234	23	50	17	6	12	Before	98.2918	92.5899	93.2993	88.5701	99.9641	98.61
Gulf_1	0	4235	0	0	18	6	12	Before	107.24	100.08	103.793	92.9157	99.7848	97.2132
Gulf_1	0	4236	0	10	18	6	12	Before	103.753	96.7527	98.6888	90.4041	99.9855	97.8901
Gulf_1	0	4237	0	20	18	6	12	Before	103.234	95.5469	99.5691	95.0681	101.643	98.2127
Gulf_1	0	4238	0	30	18	6	12	Before	96.5113	88.0086	91.358	88.9149	105.674	98.3879
Gulf_1	0	4239	0	40	18	6	12	Before	97.7755	90.3858	91.6859	88.1401	98.9342	97.1734
Gulf_1	0	4240	0	50	18	6	12	Before	106.009	97.0769	100.259	89.5878	99.137	98.0999
Gulf_1	0	4241	1	0	18	6	12	Before	100.81	92.5742	93.6968	91.3704	99.504	98.5601
Gulf_1	0	4242	1	10	18	6	12	Before	99.3159	92.8624	95.7135	95.3983	98.8572	97.3405
Gulf_1	0	4243	1	20	18	6	12	Before	104.796	96.3556	98.7688	91.3685	100.544	98.0321
Gulf_1	0	4244	1	30	18	6	12	Before	105.891	97.1231	100.337	90.6574	99.2326	98.2421
Gulf_1	0	4245	1	40	18	6	12	Before	100.582	90.441	92.9128	88.0053	98.8892	97.4334
Gulf_1	0	4246	1	50	18	6	12	Before	97.2931	91.1549	92.3493	87.4704	98.7122	98.1673
Gulf_1	0	4247	2	0	18	6	12	Before	110.071	101.279	103.344	89.6105	99.3505	98.6068
Gulf_1	0	4248	2	10	18	6	12	Before	101.43	91.5643	94.0816	94.027	100.59	98.5585
Gulf_1	0	4249	2	20	18	6	12	Before	108.263	101.165	103.076	94.1285	99.4026	98.5913
Gulf_1	0	4250	2	30	18	6	12	Before	108.815	101.039	106.704	92.8361	99.1199	98.2404
Gulf_1	0	4251	2	40	18	6	12	Before	106.068	96.6155	99.8335	89.5777	99.0847	98.5041
Gulf_1	0	4252	2	50	18	6	12	Before	111.839	104.995	109.84	95.4247	100.668	99.6002
Gulf_1	0	4253	3	0	18	6	12	Before	101.567	94.6697	98.8929	89.4497	99.8092	98.1827
Gulf_1	0	4254	3	10	18	6	12	Before	102.744	94.4574	98.1637	89.732	100.519	98.9947
Gulf_1	0	4255	3	20	18	6	12	Before	107.196	97.4897	100.619	93.4098	100.2	99.0537
Gulf_1	0	4256	3	30	18	6	12	Before	104.474	96.4339	97.6661	89.0469	100.198	98.6263
Gulf_1	0	4257	3	40	18	6	12	Before	104.813	96.4562	99.7908	87.5942	99.08	98.5876
Gulf_1	0	4258	3	50	18	6	12	Before	100.494	91.3993	91.6966	92.7217	100.124	99.216
Gulf_1	0	4259	4	0	18	6	12	Before	100.711	91.6995	92.8357	89.8034	100.379	99.878
Gulf_1	0	4260	4	10	18	6	12	Before	107.119	99.5256	103.298	91.9578	99.3159	99.169
Gulf_1	0	4261	4	20	18	6	12	Before	99.0597	82.4644	88.3111	88.7308	100.287	99.6786
Gulf_1	0	4262	4	30	18	6	12	Before	96.4806	90.3052	89.7686	89.3603	99.8268	99.6953
Gulf_1	0	4263	4	40	18	6	12	Before	91.4156	82.2398	85.4379	86.3102	100.377	100.499
Gulf_1	0	4264	4	50	18	6	12	Before	95.9046	83.7619	86.0593	87.0012	101.137	101.04
Gulf_1	0	4265	5	0	18	6	12	Before	99.4146	88.4437	91.3167	86.5416	101.308	101.379
Gulf_1	0	4266	5	10	18	6	12	Before	103.237	95.5964	99.0669	86.1018	101.912	102.2
Gulf_1	0	4267	5	20	18	6	12	Before	98.2008	89.2865	88.8632	85.542	101.492	101.198
Gulf_1	0	4268	5	30	18	6	12	Before	104.269	99.2418	104.895	86.8269	101.636	101.272
Gulf_1	0	4269	5	40	18	6	12	Before	101.719	91.786	91.4488	85.8596	100.808	100.501
Gulf_1	0	4270	5	50	18	6	12	Before	104.895	98.3054	103.995	87.2346	100.226	99.5896
Gulf_1	0	4271	6	0	18	6	12	Before	106.076	97.3113	100.312	86.2404	100.014	99.7242
Gulf_1	0	4272	6	10	18	6	12	Before	100.744	93.1899	93.6715	85.1407	99.5443	99.3356
Gulf_1	0	4273	6	20	18	6	12	Before	98.544	90.2104	90.9465	85.618	101.36	100.41
Gulf_1	0	4274	6	30	18	6	12	Before	102.609	92.7148	95.1732	86.0232	99.7885	99.5896
Gulf_1	0	4275	6	40	18	6	12	Before	107.21	100.967	106.477	88.6314	100.108	99.1824
Gulf_1	0	4276	6	50	18	6	12	Before	99.6811	91.9795	91.3984	85.0782	100.919	99.6553
Gulf_1	0	4277	7	0	18	6	12	Before	100.411	92.5142	93.4508	85.893	100.131	99.5124
Gulf_1	0	4278	7	10	18	6	12	Before	108.304	100.311	103.267	86.7092	100.057	99.6684
Gulf_1	0	4279	7	20	18	6	12	Before	102.804	94.5096	97.7436	86.5659	101.039	99.6039
Gulf_1	0	4280	7	30	18	6	12	Before	105.627	99.0857	103.445	86.3196	100.384	99.6061
Gulf_1	0	4281	7	40	18	6	12	Before	96.5781	90.8236	92.4365	87.746	103.395	99.7634
Gulf_1	0	4282	7	50	18	6	12	Before	101.27	93.1397	95.839	85.9665	99.3056	99.3606
Gulf_1	0	4283	8	0	18	6	12	Before	100.871	93.3283	94.0888	85.4983	99.5286	100.303
Gulf_1	0	4284	8	10	18	6	12	Before	93.8739	79.8678	89.0383	92.9152	99.0012	98.7154
Gulf_1	0	4285	8	20	18	6	12	Before	85.9524	76.9357	80.8648	84.6197	99.646	98.9132
Gulf_1	0	4286	8	30	18	6	12	Before	96.8906	89.2289	90.3764	86.1689	99.8456	99.4114
Gulf_1	0	4287	8	40	18	6	12	Before	104.859	97.5566	99.4044	85.6218	100.098	100.417
Gulf_1	0	4288	8	50	18	6	12	Before	100.678	92.5559	94.0115	85.8754	99.3001	99.6828
Gulf_1	0	4289	9	0	18	6	12	Before	107.211	97.048	99.4236	83.7772	99.6816	99.4786
Gulf_1	0	4290	9	10	18	6	12	Before	110.875	102.905	106.726	91.4256	99.385	99.2424
Gulf_1	0	4291	9	20	18	6	12	Before	106.572	99.4269	102.323	89.173	101.235	99.8793
Gulf_1	0	4292	9	30	18	6	12	Before	105.895	98.3786	103.52	89.9825	102.107	99.9924
Gulf_1	0	4293	9	40	18	6	12	Before	102.115	93.0182	95.4412	87.7455	99.2611	99.3206
Gulf_1	0	4294	9	50	18	6	12	Before	93.7275	81.4706	81.8118	84.2641	100.206	99.9029
Gulf_1	0	4295	10	0	18	6	12	Before	111.598	102.84	107.608	100.509	99.5759	99.0623
Gulf_1	0	4296	10	10	18	6	12	Before	104.646	95.7724	101.041	89.2057	99.2373	99.0831
Gulf_1	0	4297	10	20	18	6	12	Before	95.8207	83.8551	86.6219	87.682	100.684	99.6807
Gulf_1	0	4298	10	30	18	6	12	Before	104.033	97.5505	101.744	88.3512	99.0771	99.1564
Gulf_1	0	4299	10	40	18	6	12	Before	99.6582	91.7423	94.7064	84.1986	99.6396	99.492
Gulf_1	0	4300	10	50	18	6	12	Before	101.588	90.9952	93.9686	84.8168	100.197	99.7795
Gulf_1	0	4301	11	0	18	6	12	Before	102.596	94.4827	97.556	86.2672	99.6931	98.984
Gulf_1	0	4302	11	10	18	6	12	Before	107.291	97.9318	103.125	87.8002	99.6262	99.2259
Gulf_1	0	4303	11	20	18	6	12	Before	100.56	92.829	91.7152	86.7147	99.7799	99.4642
Gulf_1	0	4304	11	30	18	6	12	Before	102.025	93.5027	97.9882	96.316	108.555	102.937
Gulf_1	0	4305	11	40	18	6	12	Before	100.666	87.2844	89.5939	83.4645	99.4126	99.4254
Gulf_1	0	4306	11	50	18	6	12	Before	100.185	95.5205	95.0792	96.9181	107.306	100.705
Gulf_1	0	4307	12	0	18	6	12	Before	105.249	97.842	101.481	87.1535	100.429	99.4838
Gulf_1	0	4308	12	10	18	6	12	Before	105.844	98.2228	101.196	86.4647	100.057	100.048
Gulf_1	0	4309	12	20	18	6	12	Before	103.459	89.0157	90.7527	83.2375	100.108	99.7531
Gulf_1	0	4310	12	30	18	6	12	Before	100.631	93.3326	100.276	96.8364	99.7096	99.7069
Gulf_1	0	4311	12	40	18	6	12	Before	104.003	96.2547	97.995	84.7368	99.6968	99.7809
Gulf_1	0	4312	12	50	18	6	12	Before	103.298	95.7912	98.2395	83.4909	99.8398	99.3829
Gulf_1	0	4313	13	0	18	6	12	Before	102.229	89.7456	92.5769	88.4422	100.452	99.4476
Gulf_1	0	4314	13	10	18	6	12	Before	101.658	88.2431	91.5673	86.5112	102.132	99.7244
Gulf_1	0	4315	13	20	18	6	12	Before	101.93	88.5898	83.9611	86.2433	100.324	99.421
Gulf_1	0	4316	13	30	18	6	12	Before	105.271	94.4658	95.9977	100.098	106.976	106.549
Gulf_1	0	4317	13	40	18	6	12	Before	102.226	91.6172	95.4898	85.2001	101.159	99.7558
Gulf_1	0	4318	13	50	18	6	12	Before	109.248	99.917	102.731	93.5111	100.637	99.2367
Gulf_1	0	4319	14	0	18	6	12	Before	104.055	97.9916	105.597	100.346	99.9129	99.3279
Gulf_1	0	4320	14	10	18	6	12	Before	99.7771	87.4267	91.6899	84.4607	98.7962	98.2315
Gulf_1	0	4321	14	20	18	6	12	Before	102.809	87.4459	92.5962	84.7537	101.466	99.5324
Gulf_1	0	4322	14	30	18	6	12	Before	111.294	102.596	106.22	97.5256	99.0075	98.3317
Gulf_1	0	4323	14	40	18	6	12	Before	100.139	90.7416	92.5191	87.6286	99.0442	98.7301
Gulf_1	0	4324	14	50	18	6	12	Before	91.9878	77.8606	80.2802	84.0594	99.3432	98.39
Gulf_1	0	4325	15	0	18	6	12	Before	106.554	97.1051	99.9917	85.9966	99.6413	99.3046
Gulf_1	0	4326	15	10	18	6	12	Before	99.9035	89.9677	92.7324	89.217	103.055	99.6483
Gulf_1	0	4327	15	20	18	6	12	Before	110.91	103.938	110.083	103.629	108.807	100.22
Gulf_1	0	4328	15	30	18	6	12	Before	107.414	101.368	105.137	89.121	101.504	98.5813
Gulf_1	0	4329	15	40	18	6	12	Before	100.307	92.6214	96.0409	98.5868	98.9254	98.4964
Gulf_1	0	4330	15	50	18	6	12	Before	105.474	97.05	98.5245	84.1378	99.4551	98.9252
Gulf_1	0	4331	16	0	18	6	12	Before	103.549	93.5743	94.2563	87.759	99.6553	99.3938
Gulf_1	0	4332	16	10	18	6	12	Before	95.1463	81.4375	85.4289	84.5504	100.785	99.3285
Gulf_1	0	4333	16	20	18	6	12	Before	105.429	95.0435	96.7248	92.5096	101.513	99.332
Gulf_1	0	4334	16	30	18	6	12	Before	98.3933	90.5915	89.4617	89.5322	100.432	99.1401
Gulf_1	0	4335	16	40	18	6	12	Before	97.6056	85.2171	87.4853	85.7284	99.9997	98.7153
Gulf_1	0	4336	16	50	18	6	12	Before	103.886	93.63	94.7737	91.2161	100.348	100.841
Gulf_1	0	4337	17	0	18	6	12	Before	95.8629	79.8521	83.8706	85.8146	99.4893	98.9782
Gulf_1	0	4338	17	10	18	6	12	Before	93.7572	81.8398	83.9244	84.5607	99.7443	98.7039
Gulf_1	0	4339	17	20	18	6	12	Before	101.982	91.7971	93.233	86.8669	100.12	99.6316
Gulf_1	0	4340	17	30	18	6	12	Before	110.155	103.197	108.262	98.817	100.125	99.3015
Gulf_1	0	4341	17	40	18	6	12	Before	101.329	89.529	90.7905	88.3065	98.723	97.1976
Gulf_1	0	4342	17	50	18	6	12	Before	100.764	90.881	91.2419	86.0127	98.694	97.0195
Gulf_1	0	4343	18	0	18	6	12	Before	92.2085	80.4374	82.2256	90.1499	98.6226	97.8758
Gulf_1	0	4344	18	10	18	6	12	Before	91.9042	82.4586	83.7672	85.9374	99.3852	98.56
Gulf_1	0	4345	18	20	18	6	12	Before	96.6373	89.4926	95.9001	94.7159	98.8214	98.4943
Gulf_1	0	4346	18	30	18	6	12	Before	95.3754	81.7562	83.3393	85.9947	100.045	98.7351
Gulf_1	0	4347	18	40	18	6	12	Before	92.4402	87.0355	86.4736	84.4305	98.9236	99.2209
Gulf_1	0	4348	18	50	18	6	12	Before	97.4819	89.0821	91.9301	88.0277	99.3595	98.3046
Gulf_1	0	4349	19	0	18	6	12	Before	103.127	95.7169	97.4716	88.215	99.877	98.1152
Gulf_1	0	4350	19	10	18	6	12	Before	103.085	94.5134	96.8819	88.7777	99.6807	97.741
Gulf_1	0	4351	19	20	18	6	12	Before	97.8236	90.2986	92.9538	89.678	99.673	97.929
Gulf_1	0	4352	19	30	18	6	12	Before	96.1429	89.704	90.9599	89.3309	100.266	98.8609
Gulf_1	0	4353	19	40	18	6	12	Before	98.6627	91.6671	91.494	88.8839	101.191	99.4417
Gulf_1	0	4354	19	50	18	6	12	Before	101.472	93.6816	95.6061	87.8711	102.225	100.408
Gulf_1	0	4355	20	0	18	6	12	Before	101.497	93.8894	93.9703	90.0072	101.833	100.949
Gulf_1	0	4356	20	10	18	6	12	Before	97.2778	89.521	92.6306	91.0454	100.913	99.889
Gulf_1	0	4357	20	20	18	6	12	Before	103.974	98.0728	103.246	90.6026	100.526	99.6843
Gulf_1	0	4358	20	30	18	6	12	Before	97.9992	89.5107	91.6187	93.5776	100.222	98.6148
Gulf_1	0	4359	20	40	18	6	12	Before	105.066	97.8507	101.741	89.9737	100.108	98.793
Gulf_1	0	4360	20	50	18	6	12	Before	104.087	95.8846	97.9596	92.3185	99.8036	98.8296
Gulf_1	0	4361	21	0	18	6	12	Before	93.5219	88.8595	91.6745	92.1007	104.584	98.4768
Gulf_1	0	4362	21	10	18	6	12	Before	82.9414	83.8028	88.466	90.0214	103.824	98.2255
Gulf_1	0	4363	21	20	18	6	12	Before	109.01	101.298	104.273	92.5554	100.902	98.6878
Gulf_1	0	4364	21	30	18	6	12	Before	93.3945	89.9578	89.982	91.7928	100.707	98.3839
Gulf_1	0	4365	21	40	18	6	12	Before	100.779	93.1036	93.6756	92.9276	101.449	98.9662
Gulf_1	0	4366	21	50	18	6	12	Before	102.651	93.8176	94.9922	95.0856	101.196	97.5602
Gulf_1	0	4367	22	0	18	6	12	Before	103.797	95.4591	97.9464	94.9031	101.722	98.2422
Gulf_1	0	4368	22	10	18	6	12	Before	97.4169	89.394	90.5655	95.0559	101.149	97.0062
Gulf_1	0	4369	22	20	18	6	12	Before	90.1663	85.0059	93.0202	93.4866	100.708	96.9148
Gulf_1	0	4370	22	30	18	6	12	Before	105.708	98.2998	102.159	91.3741	99.9943	97.5906
Gulf_1	0	4371	22	40	18	6	12	Before	110.198	102.955	107.31	92.5583	99.6486	96.7733
Gulf_1	0	4372	22	50	18	6	12	Before	106.36	98.268	99.5885	93.0043	102.266	98.1582
Gulf_1	0	4373	23	0	18	6	12	Before	100.933	93.9617	95.9625	90.2639	98.5741	96.317
Gulf_1	0	4374	23	10	18	6	12	Before	105.91	99.1998	104.264	90.2469	98.6586	96.9429
Gulf_1	0	4375	23	20	18	6	12	Before	101.902	96.2182	98.6938	90.9148	99.3674	97.7195
Gulf_1	0	4376	23	30	18	6	12	Before	103.551	96.079	99.3137	88.5121	104.026	97.8424
Gulf_1	0	4377	23	40	18	6	12	Before	97.1721	90.5839	93.3142	89.8423	103.952	97.8254
Gulf_1	0	4378	23	50	18	6	12	Before	104.428	95.5536	98.3314	87.7211	98.5515	96.8996
Gulf_1	0	4379	0	0	19	6	12	Before	101.539	95.9305	98.513	91.4827	99.689	98.1283
Gulf_1	0	4380	0	10	19	6	12	Before	103.093	95.9923	99.2531	88.9957	99.3402	97.2167
Gulf_1	0	4381	0	20	19	6	12	Before	102.726	93.7147	97.3846	89.3916	98.6993	97.312
Gulf_1	0	4382	0	30	19	6	12	Before	105.699	98.0519	102.002	89.3539	99.5776	97.7779
Gulf_1	0	4383	0	40	19	6	12	Before	109.459	101.173	105.588	92.2635	99.1168	98.0959
Gulf_1	0	4384	0	50	19	6	12	Before	102.462	92.8675	94.9395	88.6482	98.6036	97.2345
Gulf_1	0	4385	1	0	19	6	12	Before	104.511	97.3503	99.7993	95.8285	100.995	98.9635
Gulf_1	0	4386	1	10	19	6	12	Before	96.3933	89.9013	93.6988	91.702	98.9503	98.8522
Gulf_1	0	4387	1	20	19	6	12	Before	109.324	101.866	104.239	89.5605	99.1199	98.2852
Gulf_1	0	4388	1	30	19	6	12	Before	104.393	96.0039	99.2208	89.9863	99.9226	98.4789
Gulf_1	0	4389	1	40	19	6	12	Before	109.6	101.648	106.484	90.702	99.5058	98.6462
Gulf_1	0	4390	1	50	19	6	12	Before	91.0182	82.5863	86.6125	86.775	99.4565	98.4388
Gulf_1	0	4391	2	0	19	6	12	Before	107.064	99.4171	103.543	88.5188	99.4242	98.6365
Gulf_1	0	4392	2	10	19	6	12	Before	106.159	99.7847	104.702	89.3037	99.5484	98.6947
Gulf_1	0	4393	2	20	19	6	12	Before	100.697	88.4838	91.9651	87.3035	99.0608	98.2825
Gulf_1	0	4394	2	30	19	6	12	Before	106.416	98.4655	103.82	92.2813	99.6002	98.9689
Gulf_1	0	4395	2	40	19	6	12	Before	101.777	90.2502	92.3023	90.6342	99.939	99.0391
Gulf_1	0	4396	2	50	19	6	12	Before	104.729	97.0117	102.226	97.0138	100.84	99.3582
Gulf_1	0	4397	3	0	19	6	12	Before	103.033	95.741	99.1588	86.1202	99.9101	100.008
Gulf_1	0	4398	3	10	19	6	12	Before	103.721	95.9545	100.833	93.6799	99.9224	99.8851
Gulf_1	0	4399	3	20	19	6	12	Before	105.472	98.6957	104.808	87.7019	99.6779	99.5913
Gulf_1	0	4400	3	30	19	6	12	Before	104.42	96.3904	100.268	86.667	99.5951	99.4229
Gulf_1	0	4401	3	40	19	6	12	Before	112.641	106.387	112.066	98.3744	100.731	100.132
Gulf_1	0	4402	3	50	19	6	12	Before	91.4502	82.4908	89.0966	91.2358	99.8508	99.6918
Gulf_1	0	4403	4	0	19	6	12	Before	102.748	93.0972	96.8667	88.2199	105.374	99.7054
Gulf_1	0	4404	4	10	19	6	12	Before	89.8134	79.5141	85.039	85.5314	99.8498	99.6161
Gulf_1	0	4405	4	20	19	6	12	Before	108.052	101.644	107.645	91.2713	99.8794	99.2308
Gulf_1	0	4406	4	30	19	6	12	Before	101.704	96.0743	100.453	88.6118	100.467	100.085
Gulf_1	0	4407	4	40	19	6	12	Before	111.832	103.312	107.992	92.4089	102.712	100.258
Gulf_1	0	4408	4	50	19	6	12	Before	95.9957	89.2945	91.0742	87.2963	106.19	100.673
Gulf_1	0	4409	5	0	19	6	12	Before	101.785	94.1658	95.1551	87.2489	100.882	100.738
Gulf_1	0	4410	5	10	19	6	12	Before	99.3272	92.9958	95.0652	87.9787	101.736	101.745
Gulf_1	0	4411	5	20	19	6	12	Before	99.5242	92.6692	92.9701	87.4222	101.867	101.26
Gulf_1	0	4412	5	30	19	6	12	Before	112.36	103.693	107.488	94.0939	101.151	99.9951
Gulf_1	0	4413	5	40	19	6	12	Before	103.193	92.968	95.1743	85.3313	100.359	99.5186
Gulf_1	0	4414	5	50	19	6	12	Before	98.9189	91.4782	94.4812	84.994	100.657	99.5248
Gulf_1	0	4415	6	0	19	6	12	Before	101.728	95.4949	98.5476	86.3019	100.779	99.0574
Gulf_1	0	4416	6	10	19	6	12	Before	98.3768	91.0653	90.3845	85.921	100.38	99.3273
Gulf_1	0	4417	6	20	19	6	12	Before	102.775	93.3005	93.9437	87.4517	100.713	100.083
Gulf_1	0	4418	6	30	19	6	12	Before	105.446	98.587	102.723	86.8374	100.145	99.1715
Gulf_1	0	4419	6	40	19	6	12	Before	103.977	95.8766	99.2973	86.0824	99.8229	98.901
Gulf_1	0	4420	6	50	19	6	12	Before	88.2643	83.1502	82.9516	85.3089	100.128	99.2651
Gulf_1	0	4421	7	0	19	6	12	Before	96.2157	91.9101	90.33	86.34	99.8334	98.7872
Gulf_1	0	4422	7	10	19	6	12	Before	104.723	98.999	102.551	87.3056	99.4796	99.0579
Gulf_1	0	4423	7	20	19	6	12	Before	104.489	95.3266	97.6	86.3033	100.41	99.6968
Gulf_1	0	4424	7	30	19	6	12	Before	104.006	94.69	95.8548	87.3111	101.52	98.9026
Gulf_1	0	4425	7	40	19	6	12	Before	99.5917	93.9901	92.738	87.6684	100.881	98.906
Gulf_1	0	4426	7	50	19	6	12	Before	103.848	95.8237	98.7932	87.5971	100.104	99.1352
Gulf_1	0	4427	8	0	19	6	12	Before	102.422	94.8897	97.1335	87.8071	99.3796	98.6473
Gulf_1	0	4428	8	10	19	6	12	Before	102.034	94.9789	97.9724	87.3018	99.6101	98.6405
Gulf_1	0	4429	8	20	19	6	12	Before	94.7176	86.6797	87.3351	88.1184	99.4372	97.7696
Gulf_1	0	4430	8	30	19	6	12	Before	98.7442	93.1689	93.3855	86.0987	99.119	98.5785
Gulf_1	0	4431	8	40	19	6	12	Before	106.948	99.4218	102.511	88.9455	99.3205	99.0751
Gulf_1	0	4432	8	50	19	6	12	Before	105.888	98.601	101.14	86.9829	100.053	98.733
Gulf_1	0	4433	9	0	19	6	12	Before	103.827	96.2662	98.0365	86.5575	99.1207	98.5461
Gulf_1	0	4434	9	10	19	6	12	Before	98.3788	91.8646	92.9025	92.5114	98.966	98.6357
Gulf_1	0	4435	9	20	19	6	12	Before	91.7782	83.3908	87.3838	85.1774	98.6712	98.5369
Gulf_1	0	4436	9	30	19	6	12	Before	103.616	95.1808	98.4546	90.7125	99.8461	99.7248
Gulf_1	0	4437	9	40	19	6	12	Before	107.582	99.5017	102.322	87.6908	100.92	99.5759
Gulf_1	0	4438	9	50	19	6	12	Before	109.398	101.171	104.539	88.6491	99.3184	98.3112
Gulf_1	0	4439	10	0	19	6	12	Before	102.225	95.2064	94.3826	86.5081	99.272	98.8157
Gulf_1	0	4440	10	10	19	6	12	Before	99.7647	95.3692	92.6703	89.9838	101.457	98.9583
Gulf_1	0	4441	10	20	19	6	12	Before	106.09	97.5673	100.319	87.0334	99.7296	99.159
Gulf_1	0	4442	10	30	19	6	12	Before	104.322	97.0249	101.853	91.4971	100.272	99.044
Gulf_1	0	4443	10	40	19	6	12	Before	108.666	101.754	106.476	89.586	99.6761	98.6462
Gulf_1	0	4444	10	50	19	6	12	Before	107.037	101.02	107.314	91.0509	99.6443	99.3818
Gulf_1	0	4445	11	0	19	6	12	Before	97.1618	88.244	88.4422	86.5691	99.5507	99.2118
Gulf_1	0	4446	11	10	19	6	12	Before	101.372	93.625	96.4428	86.6131	102.153	99.1257
Gulf_1	0	4447	11	20	19	6	12	Before	105.393	96.5973	102.82	88.6887	99.8306	98.8759
Gulf_1	0	4448	11	30	19	6	12	Before	99.7552	90.8265	93.314	86.2204	105.419	100.314
Gulf_1	0	4449	11	40	19	6	12	Before	103.811	98.0454	103.843	88.5346	99.6609	98.8753
Gulf_1	0	4450	11	50	19	6	12	Before	101.055	94.4593	99.0694	87.7442	99.556	98.7324
Gulf_1	0	4451	12	0	19	6	12	Before	102.327	95.5929	99.1452	86.3629	99.3807	99.1246
Gulf_1	0	4452	12	10	19	6	12	Before	98.7004	89.3127	89.5349	84.5145	98.4386	98.0814
Gulf_1	0	4453	12	20	19	6	12	Before	97.9145	92.2344	93.5919	85.0366	98.7792	98.8782
Gulf_1	0	4454	12	30	19	6	12	Before	98.0646	92.8676	93.162	85.1452	99.849	99.8641
Gulf_1	0	4455	12	40	19	6	12	Before	102.752	95.709	99.0837	85.6186	101.212	99.036
Gulf_1	0	4456	12	50	19	6	12	Before	96.3651	90.0936	93.0491	85.1793	98.7138	98.4647
Gulf_1	0	4457	13	0	19	6	12	Before	100.285	97.5071	97.7419	92.9154	99.1731	99.1275
Gulf_1	0	4458	13	10	19	6	12	Before	106.002	98.6321	105.702	88.2473	99.5606	99.204
Gulf_1	0	4459	13	20	19	6	12	Before	101.621	103.224	103.515	97.9464	100.017	99.9837
Gulf_1	0	4460	13	30	19	6	12	Before	92.1525	82.07	88.7052	87.633	98.4184	98.6865
Gulf_1	0	4461	13	40	19	6	12	Before	105.584	99.6131	103.853	88.7125	99.4349	99.296
Gulf_1	0	4462	13	50	19	6	12	Before	101.53	94.7055	96.9873	87.6574	99.6154	98.6293
Gulf_1	0	4463	14	0	19	6	12	Before	98.9981	86.8141	89.272	85.2636	99.0887	98.6789
Gulf_1	0	4464	14	10	19	6	12	Before	96.8997	80.8881	81.9197	85.417	99.0082	98.4599
Gulf_1	0	4465	14	20	19	6	12	Before	98.6857	83.1601	86.5812	88.9917	105.108	98.6235
Gulf_1	0	4466	14	30	19	6	12	Before	95.1073	83.7131	86.1586	87.6481	99.7061	99.0331
Gulf_1	0	4467	14	40	19	6	12	Before	107.118	102.024	106.54	90.5034	98.7802	98.1292
Gulf_1	0	4468	14	50	19	6	12	Before	102.279	92.448	96.0851	91.654	98.5775	97.6458
Gulf_1	0	4469	15	0	19	6	12	Before	95.8348	86.1281	89.5001	85.9543	98.7922	98.8579
Gulf_1	0	4470	15	10	19	6	12	Before	107.686	93.5011	93.2286	86.8491	98.4905	98.2592
Gulf_1	0	4471	15	20	19	6	12	Before	98.8078	86.3555	87.7236	86.6607	98.7026	98.3398
Gulf_1	0	4472	15	30	19	6	12	Before	108.431	101.633	104.963	94.4561	98.7868	98.6998
Gulf_1	0	4473	15	40	19	6	12	Before	103.245	85.2398	91.0266	93.4545	98.6528	98.0072
Gulf_1	0	4474	15	50	19	6	12	Before	100.917	83.4603	85.284	85.8238	99.0412	98.4109
Gulf_1	0	4475	16	0	19	6	12	Before	102.654	91.6618	95.5639	88.4869	99.5199	98.8557
Gulf_1	0	4476	16	10	19	6	12	Before	103.821	90.1678	92.5575	91.8028	100.401	99.2377
Gulf_1	0	4477	16	20	19	6	12	Before	101.981	90.95	93.8617	89.6394	100.02	99.1431
Gulf_1	0	4478	16	30	19	6	12	Before	101.413	87.3744	89.6844	85.6692	100.025	99.1949
Gulf_1	0	4479	16	40	19	6	12	Before	110.58	96.3016	100.141	97.3204	99.8842	99.5514
Gulf_1	0	4480	16	50	19	6	12	Before	105.898	89.791	94.0134	90.1727	99.4643	98.7301
Gulf_1	0	4481	17	0	19	6	12	Before	102.701	86.4355	85.3105	86.7102	104.458	98.8645
Gulf_1	0	4482	17	10	19	6	12	Before	103.445	87.297	88.2828	86.7883	99.1054	98.2824
Gulf_1	0	4483	17	20	19	6	12	Before	98.4562	91.6771	92.4565	89.9885	100.238	99.2118
Gulf_1	0	4484	17	30	19	6	12	Before	104.11	90.207	93.0572	86.7401	105.241	99.3588
Gulf_1	0	4485	17	40	19	6	12	Before	95.4125	85.6013	85.1072	87.5107	100.563	99.2949
Gulf_1	0	4486	17	50	19	6	12	Before	103.704	90.866	93.757	91.807	98.7941	96.3749
Gulf_1	0	4487	18	0	19	6	12	Before	101.845	87.8041	90.435	88.1215	99.1558	97.7777
Gulf_1	0	4488	18	10	19	6	12	Before	98.0798	89.5925	91.6406	88.1338	98.8658	96.8076
Gulf_1	0	4489	18	20	19	6	12	Before	100.615	86.2229	88.2854	88.4972	99.6049	98.4052
Gulf_1	0	4490	18	30	19	6	12	Before	101.918	90.7789	92.6274	93.5184	101.968	98.1697
Gulf_1	0	4491	18	40	19	6	12	Before	89.5572	80.0314	84.4555	88.0065	99.9564	97.869
Gulf_1	0	4492	18	50	19	6	12	Before	101.643	89.3675	91.2355	88.7688	105.498	97.7938
Gulf_1	0	4493	19	0	19	6	12	Before	94.3026	81.9256	85.3065	88.5771	99.1693	97.5091
Gulf_1	0	4494	19	10	19	6	12	Before	104.558	96.7709	100.691	96.3647	100.167	97.6309
Gulf_1	0	4495	19	20	19	6	12	Before	102.318	90.9687	91.9622	90.1079	99.8061	97.9709
Gulf_1	0	4496	19	30	19	6	12	Before	95.5555	85.6832	88.8383	89.5559	100.55	97.9904
Gulf_1	0	4497	19	40	19	6	12	Before	104.243	95.7622	99.2541	89.7565	101.05	98.8696
Gulf_1	0	4498	19	50	19	6	12	Before	102.3	92.7757	95.5989	88.2737	101.567	99.7116
Gulf_1	0	4499	20	0	19	6	12	Before	98.4018	89.0865	92.8381	90.5403	100.978	99.4155
Gulf_1	0	4500	20	10	19	6	12	Before	103.684	94.4301	94.9042	90.6268	101.163	99.8275
Gulf_1	0	4501	20	20	19	6	12	Before	103.175	97.6583	104.758	103.35	100.429	98.9891
Gulf_1	0	4502	20	30	19	6	12	Before	93.7101	84.4616	90.9921	90.4106	100.076	98.5171
Gulf_1	0	4503	20	40	19	6	12	Before	100.182	94.7698	96.5404	91.707	99.6982	98.0716
Gulf_1	0	4504	20	50	19	6	12	Before	99.0176	90.739	93.0572	93.1179	99.7953	98.1177
Gulf_1	0	4505	21	0	19	6	12	Before	103.026	95.6671	98.3746	88.3527	99.7893	99.0526
Gulf_1	0	4506	21	10	19	6	12	Before	102.589	97.2785	102.365	91.8115	100.187	98.1519
Gulf_1	0	4507	21	20	19	6	12	Before	97.5659	91.1514	94.26	90.1364	101.36	99.0409
Gulf_1	0	4508	21	30	19	6	12	Before	102.002	91.7099	92.2287	87.7213	100.172	98.2194
Gulf_1	0	4509	21	40	19	6	12	Before	99.6886	94.2256	94.7283	89.2304	100.505	98.3668
Gulf_1	0	4510	21	50	19	6	12	Before	102.226	93.9756	95.1092	89.5573	102.932	98.8979
Gulf_1	0	4511	22	0	19	6	12	Before	89.461	84.9762	86.6582	89.29	100.505	98.4503
Gulf_1	0	4512	22	10	19	6	12	Before	102.405	94.4426	96.9059	91.1174	100.499	97.7731
Gulf_1	0	4513	22	20	19	6	12	Before	103.645	94.3273	95.0373	91.4806	101.328	98.8973
Gulf_1	0	4514	22	30	19	6	12	Before	99.7406	92.6561	91.727	88.5674	100.24	97.5185
Gulf_1	0	4515	22	40	19	6	12	Before	98.2427	91.729	94.8302	90.6146	102.836	98.4957
Gulf_1	0	4516	22	50	19	6	12	Before	102.042	91.7605	91.4682	88.5728	100.318	98.3724
Gulf_1	0	4517	23	0	19	6	12	Before	104.346	96.5059	97.9402	87.8564	100.53	98.0154
Gulf_1	0	4518	23	10	19	6	12	Before	97.7993	93.2641	92.1234	86.9937	100.321	98.1736
Gulf_1	0	4519	23	20	19	6	12	Before	100.339	94.5785	97.4348	88.7809	100.151	98.3872
Gulf_1	0	4520	23	30	19	6	12	Before	98.6468	92.0499	92.5996	86.9091	100.355	98.6489
Gulf_1	0	4521	23	40	19	6	12	Before	103.845	96.0029	96.1465	89.0514	102.512	98.5463
Gulf_1	0	4522	23	50	19	6	12	Before	94.6043	90.5383	91.2722	91.5626	100.017	99.2422
Gulf_1	0	4523	0	0	20	6	12	Before	93.4883	86.8958	86.463	84.8987	99.3149	98.4253
Gulf_1	0	4524	0	10	20	6	12	Before	95.4055	88.2747	89.9744	89.833	99.5084	98.89
Gulf_1	0	4525	0	20	20	6	12	Before	95.321	89.4517	89.5307	86.1089	99.7098	98.2522
Gulf_1	0	4526	0	30	20	6	12	Before	95.833	90.3851	96.163	96.1452	99.9617	99.2343
Gulf_1	0	4527	0	40	20	6	12	Before	94.7684	89.7442	91.4382	90.2887	99.6197	98.8357
Gulf_1	0	4528	0	50	20	6	12	Before	96.1595	90.553	94.0449	88.1997	99.4458	98.5938
Gulf_1	0	4529	1	0	20	6	12	Before	104.048	97.5643	104.976	101.81	100.492	98.5647
Gulf_1	0	4530	1	10	20	6	12	Before	99.6658	93.2734	93.7511	87.2756	99.6411	98.785
Gulf_1	0	4531	1	20	20	6	12	Before	97.9419	91.2978	92.6716	87.1059	100.267	98.8236
Gulf_1	0	4532	1	30	20	6	12	Before	93.4817	89.4886	87.8868	85.874	100.016	99.1353
Gulf_1	0	4533	1	40	20	6	12	Before	93.0881	88.7441	87.6554	85.1344	99.5797	98.8062
Gulf_1	0	4534	1	50	20	6	12	Before	98.153	91.6795	90.0024	86.6239	99.8115	98.5549
Gulf_1	0	4535	2	0	20	6	12	Before	87.3238	81.9642	85.014	85.3942	99.4371	98.425
Gulf_1	0	4536	2	10	20	6	12	Before	94.676	90.0948	90.3272	84.6024	99.5944	98.8127
Gulf_1	0	4537	2	20	20	6	12	Before	100.131	93.1136	95.9474	87.7967	99.5161	98.5479
Gulf_1	0	4538	2	30	20	6	12	Before	96.9485	92.3953	90.9922	87.9063	99.5605	98.5492
Gulf_1	0	4539	2	40	20	6	12	Before	95.9332	88.4115	91.239	90.8528	99.6488	98.9772
Gulf_1	0	4540	2	50	20	6	12	Before	104.617	96.8459	98.4582	87.773	99.6945	98.9183
Gulf_1	0	4541	3	0	20	6	12	Before	94.8776	87.9212	87.6378	85.1038	99.5836	98.3028
Gulf_1	0	4542	3	10	20	6	12	Before	89.4615	86.0965	87.9152	88.7278	99.475	97.7118
Gulf_1	0	4543	3	20	20	6	12	Before	91.869	86.8087	85.4135	85.6938	104.597	98.7212
Gulf_1	0	4544	3	30	20	6	12	Before	95.9606	89.7833	89.9437	87.4744	98.9183	97.5393
Gulf_1	0	4545	3	40	20	6	12	Before	100.65	93.8855	97.0422	91.8507	99.5318	98.1113
Gulf_1	0	4546	3	50	20	6	12	Before	98.3017	89.6615	89.3254	86.6858	99.3217	97.8293
Gulf_1	0	4547	4	0	20	6	12	Before	93.6984	87.8886	88.8027	90.0129	99.1669	97.5477
Gulf_1	0	4548	4	10	20	6	12	Before	89.5297	84.6804	86.602	92.5745	100.746	99.4415
Gulf_1	0	4549	4	20	20	6	12	Before	93.1829	84.3684	87.9135	87.6832	99.2138	98.4727
Gulf_1	0	4550	4	30	20	6	12	Before	98.1038	89.2371	93.0717	92.1125	100.219	99.3285
Gulf_1	0	4551	4	40	20	6	12	Before	93.0593	86.3616	89.7408	89.119	99.9859	99.0657
Gulf_1	0	4552	4	50	20	6	12	Before	85.5474	82.6296	87.0223	89.3068	100.352	99.5975
Gulf_1	0	4553	5	0	20	6	12	Before	96.9048	84.6416	91.4724	92.8703	101.089	100.328
Gulf_1	0	4554	5	10	20	6	12	Before	91.1205	86.3337	87.0304	90.983	101.585	100.724
Gulf_1	0	4555	5	20	20	6	12	Before	96.2674	89.7698	91.9714	91.8175	101.641	100.569
Gulf_1	0	4556	5	30	20	6	12	Before	98.4743	91.6993	92.0319	90.6269	101.219	99.0819
Gulf_1	0	4557	5	40	20	6	12	Before	99.7316	92.2894	95.2324	87.5125	100.442	99.0223
Gulf_1	0	4558	5	50	20	6	12	Before	97.6722	92.1099	91.9237	87.6483	99.865	98.7741
Gulf_1	0	4559	6	0	20	6	12	Before	99.4078	93.2261	94.2945	86.9056	100.207	98.5171
Gulf_1	0	4560	6	10	20	6	12	Before	99.8381	90.5348	90.8451	86.3023	98.987	97.5111
Gulf_1	0	4561	6	20	20	6	12	Before	97.1708	90.8563	93.8195	87.2567	99.2377	97.3148
Gulf_1	0	4562	6	30	20	6	12	Before	94.4159	85.2499	85.7726	85.7609	99.1118	97.7109
Gulf_1	0	4563	6	40	20	6	12	Before	97.3302	87.9049	87.705	88.8459	99.5755	98.5958
Gulf_1	0	4564	6	50	20	6	12	Before	99.1752	82.763	85.3434	86.8285	99.6217	98.6935
Gulf_1	0	4565	7	0	20	6	12	Before	88.8607	81.9394	84.6378	87.4245	99.1157	98.4603
Gulf_1	0	4566	7	10	20	6	12	Before	93.8908	88.928	86.8255	87.3946	99.0636	97.6395
Gulf_1	0	4567	7	20	20	6	12	Before	91.0908	85.7012	86.1812	87.4276	99.0169	97.5928
Gulf_1	0	4568	7	30	20	6	12	Before	94.9319	87.8785	87.6914	88.134	99.2262	97.7912
Gulf_1	0	4569	7	40	20	6	12	Before	95.3885	90.8763	90.7628	87.651	99.2346	97.7942
Gulf_1	0	4570	7	50	20	6	12	Before	94.8768	89.0895	90.1523	88.1487	100.634	98.1015
Gulf_1	0	4571	8	0	20	6	12	Before	93.2552	87.6536	87.5138	87.9193	99.7367	97.2398
Gulf_1	0	4572	8	10	20	6	12	Before	102.759	95.3725	97.1205	86.9688	99.1222	97.4533
Gulf_1	0	4573	8	20	20	6	12	Before	97.3805	89.5094	89.4709	87.1946	98.961	97.5676
Gulf_1	0	4574	8	30	20	6	12	Before	96.8829	90.2304	89.7745	89.5373	99.5743	98.161
Gulf_1	0	4575	8	40	20	6	12	Before	103.796	96.1057	95.9835	86.9382	98.9304	97.6884
Gulf_1	0	4576	8	50	20	6	12	Before	103.085	98.5059	102.782	95.3801	98.6684	97.4997
Gulf_1	0	4577	9	0	20	6	12	Before	94.6161	89.9175	89.5901	89.3624	100.925	97.6358
Gulf_1	0	4578	9	10	20	6	12	Before	106.113	99.1773	100.541	89.3092	98.8613	97.1598
Gulf_1	0	4579	9	20	20	6	12	Before	102.235	93.6305	93.7633	88.4038	99.1166	96.6606
Gulf_1	0	4580	9	30	20	6	12	Before	98.5318	92.0838	90.4285	91.332	100.03	97.9349
Gulf_1	0	4581	9	40	20	6	12	Before	92.0068	88.381	87.584	88.0375	99.4771	97.0571
Gulf_1	0	4582	9	50	20	6	12	Before	96.4534	90.652	90.2445	88.0561	98.6442	96.2237
Gulf_1	0	4583	10	0	20	6	12	Before	98.6656	93.2404	92.6361	88.5768	102.503	96.8857
Gulf_1	0	4584	10	10	20	6	12	Before	96.035	92.0086	91.7321	88.1704	98.5323	96.839
Gulf_1	0	4585	10	20	20	6	12	Before	104.825	97.0633	98.4297	87.8351	98.5951	97.0738
Gulf_1	0	4586	10	30	20	6	12	Before	100.387	94.3385	95.8464	86.8526	99.3738	97.5546
Gulf_1	0	4587	10	40	20	6	12	Before	105.112	95.5726	97.8153	88.1324	98.8592	97.5781
Gulf_1	0	4588	10	50	20	6	12	Before	99.0922	94.3211	94.8926	89.8868	99.1248	97.4094
Gulf_1	0	4589	11	0	20	6	12	Before	100.018	94.7724	100.299	98.6041	99.417	97.6588
Gulf_1	0	4590	11	10	20	6	12	Before	93.4134	91.3296	91.063	87.0187	98.5581	97.4153
Gulf_1	0	4591	11	20	20	6	12	Before	88.0772	84.261	87.6431	88.0982	98.8786	97.4592
Gulf_1	0	4592	11	30	20	6	12	Before	95.3906	91.6248	90.3815	87.2783	99.2792	97.9762
Gulf_1	0	4593	11	40	20	6	12	Before	103.38	95.7611	98.7745	88.8859	99.4445	98.3227
Gulf_1	0	4594	11	50	20	6	12	Before	94.9404	89.0822	88.5185	87.1179	98.4637	97.5387
Gulf_1	0	4595	12	0	20	6	12	Before	94.8555	90.0482	87.0478	85.7406	98.5051	97.8041
Gulf_1	0	4596	12	10	20	6	12	Before	102.74	94.8891	97.3939	87.1094	99.1682	97.87
Gulf_1	0	4597	12	20	20	6	12	Before	88.5724	86.4584	85.1989	86.4576	98.7944	97.841
Gulf_1	0	4598	12	30	20	6	12	Before	95.7161	87.8028	86.94	86.0535	98.2457	97.464
Gulf_1	0	4599	12	40	20	6	12	Before	98.1255	90.4401	92.4642	89.5921	98.9111	98.6671
Gulf_1	0	4600	12	50	20	6	12	Before	101.478	93.1086	96.5798	87.6111	98.946	98.4516
Gulf_1	0	4601	13	0	20	6	12	Before	98.1489	89.8506	88.8387	86.3524	98.8059	97.8631
Gulf_1	0	4602	13	10	20	6	12	Before	98.6754	91.801	94.876	89.1226	99.3004	96.2692
Gulf_1	0	4603	13	20	20	6	12	Before	88.6467	83.4859	90.3201	98.8751	105.111	100.061
Gulf_1	0	4604	13	30	20	6	12	Before	92.418	81.3866	88.7266	91.8583	105.876	97.579
Gulf_1	0	4605	13	40	20	6	12	Before	86.6189	87.1026	91.1664	92.725	99.6156	95.0168
Gulf_1	0	4606	13	50	20	6	12	Before	96.4721	88.5988	91.3677	90.515	96.7627	92.5504
Gulf_1	0	4607	14	0	20	6	12	Before	100.413	87.6358	90.3144	90.0426	98.2384	95.1506
Gulf_1	0	4608	14	10	20	6	12	Before	94.9059	87.7678	91.0753	87.4051	99.1149	97.2139
Gulf_1	0	4609	14	20	20	6	12	Before	97.2641	87.6829	90.6376	90.9042	98.58	96.6683
Gulf_1	0	4610	14	30	20	6	12	Before	100.525	86.6184	89.2614	87.3445	98.3329	97.8498
Gulf_1	0	4611	14	40	20	6	12	Before	99.4656	89.4021	91.2179	87.1281	98.9789	97.4112
Gulf_1	0	4612	14	50	20	6	12	Before	93.5906	82.2511	87.0287	88.2111	97.934	96.1534
Gulf_1	0	4613	15	0	20	6	12	Before	89.3408	80.9079	85.4108	86.3334	97.6398	96.9169
Gulf_1	0	4614	15	10	20	6	12	Before	84.58	79.9061	84.6457	86.5425	98.7205	97.8093
Gulf_1	0	4615	15	20	20	6	12	Before	104.19	89.5747	87.6501	86.2526	98.2542	97.4274
Gulf_1	0	4616	15	30	20	6	12	Before	96.2485	84.6358	85.8953	86.2248	98.1637	97.4849
Gulf_1	0	4617	15	40	20	6	12	Before	96.8486	82.8187	85.5086	86.0124	98.3002	97.5304
Gulf_1	0	4618	15	50	20	6	12	Before	99.2178	91.5698	89.6657	86.6495	99.0317	98.6318
Gulf_1	0	4619	16	0	20	6	12	Before	95.3943	84.7109	86.5371	86.8086	98.9039	97.8807
Gulf_1	0	4620	16	10	20	6	12	Before	100.273	89.3884	91.4433	86.3091	102.94	98.1044
Gulf_1	0	4621	16	20	20	6	12	Before	98.4425	88.1027	90.1646	85.0208	99.0405	98.3064
Gulf_1	0	4622	16	30	20	6	12	Before	101.437	84.8971	83.9888	84.0763	99.5343	98.7629
Gulf_1	0	4623	16	40	20	6	12	Before	108.533	95.4254	97.8376	91.1624	99.3346	98.5378
Gulf_1	0	4624	16	50	20	6	12	Before	101.548	87.8639	86.5414	86.4637	98.992	98.2852
Gulf_1	0	4625	17	0	20	6	12	Before	98.2236	86.3741	88.1095	89.1544	99.8094	99.1117
Gulf_1	0	4626	17	10	20	6	12	Before	94.7736	79.4532	82.8927	84.5859	99.974	99.2242
Gulf_1	0	4627	17	20	20	6	12	Before	102.453	87.7248	87.9173	87.5975	99.383	99.0688
Gulf_1	0	4628	17	30	20	6	12	Before	106.212	94.4171	97.0367	91.6218	99.4489	98.8854
Gulf_1	0	4629	17	40	20	6	12	Before	90.8847	78.9002	80.6606	84.1186	99.6791	98.665
Gulf_1	0	4630	17	50	20	6	12	Before	99.3319	86.1988	87.9921	84.6489	98.844	98.525
Gulf_1	0	4631	18	0	20	6	12	Before	96.8468	84.8399	87.0687	86.6036	100.461	98.2461
Gulf_1	0	4632	18	10	20	6	12	Before	97.7801	86.9803	89.3376	88.7674	99.3138	98.5324
Gulf_1	0	4633	18	20	20	6	12	Before	103.455	96.3899	98.5515	87.7579	99.2097	97.8411
Gulf_1	0	4634	18	30	20	6	12	Before	95.1217	87.656	89.5889	88.7537	99.5242	98.3025
Gulf_1	0	4635	18	40	20	6	12	Before	97.8547	85.8372	86.0226	89.7488	99.4057	98.4103
Gulf_1	0	4636	18	50	20	6	12	Before	88.5027	80.177	82.9519	85.4487	100.582	98.8678
Gulf_1	0	4637	19	0	20	6	12	Before	93.4772	87.8812	91.8153	94.5286	102.867	97.8182
Gulf_1	0	4638	19	10	20	6	12	Before	94.6144	85.6056	89.5288	90.9773	99.7179	96.6906
Gulf_1	0	4639	19	20	20	6	12	Before	95.105	86.2573	89.5745	90.6779	101.361	99.9662
Gulf_1	0	4640	19	30	20	6	12	Before	99.3994	85.9545	88.8986	90.4353	101.376	100.484
Gulf_1	0	4641	19	40	20	6	12	Before	93.1679	88.3108	90.5361	88.9225	102.459	101.76
Gulf_1	0	4642	19	50	20	6	12	Before	99.5951	87.8134	91.8374	90.3625	102.963	101.754
Gulf_1	0	4643	20	0	20	6	12	Before	100.17	89.774	91.7778	88.7926	103.819	101.498
Gulf_1	0	4644	20	10	20	6	12	Before	96.4386	85.0212	88.932	89.4238	101.058	100.832
Gulf_1	0	4645	20	20	20	6	12	Before	98.7779	90.7863	93.3566	92.659	104.669	100.816
Gulf_1	0	4646	20	30	20	6	12	Before	81.5507	78.1583	88.8483	90.4747	102.03	101.083
Gulf_1	0	4647	20	40	20	6	12	Before	98.2641	84.5663	90.6014	92.311	101.915	100.506
Gulf_1	0	4648	20	50	20	6	12	Before	99.767	88.1249	93.0381	92.0873	102.128	100.141
Gulf_1	0	4649	21	0	20	6	12	Before	101.58	93.6849	95.2121	93.386	102.927	100.321
Gulf_1	0	4650	21	10	20	6	12	Before	93.0041	83.7593	92.6509	98.7146	103.825	99.9705
Gulf_1	0	4651	21	20	20	6	12	Before	94.9494	85.9217	93.9208	99.6454	104.79	99.7604
Gulf_1	0	4652	21	30	20	6	12	Before	106.238	97.0529	100.725	94.8888	103.675	99.6545
Gulf_1	0	4653	21	40	20	6	12	Before	101.374	95.3626	97.7581	100.73	107.349	100.254
Gulf_1	0	4654	21	50	20	6	12	Before	104.99	97.4531	101.569	101.464	106.385	99.9324
Gulf_1	0	4655	22	0	20	6	12	Before	102.417	96.0653	98.4062	102.661	107.421	99.3405
Gulf_1	0	4656	22	10	20	6	12	Before	98.2553	88.3607	95.3141	100.69	106.469	99.3922
Gulf_1	0	4657	22	20	20	6	12	Before	97.7924	91.9422	95.076	101.957	106.296	99.8254
Gulf_1	0	4658	22	30	20	6	12	Before	101.447	91.6424	97.9086	108.033	107.724	99.7604
Gulf_1	0	4659	22	40	20	6	12	Before	107.987	100.16	103.663	106.162	107.317	99.6151
Gulf_1	0	4660	22	50	20	6	12	Before	98.8668	96.0444	96.3133	98.8871	103.082	99.7756
Gulf_1	0	4661	23	0	20	6	12	Before	99.2129	88.7628	92.0874	95.5678	102.527	99.2548
Gulf_1	0	4662	23	10	20	6	12	Before	107.32	100.619	103.148	94.6411	104.53	99.2429
Gulf_1	0	4663	23	20	20	6	12	Before	110.229	102.635	107.314	101.598	103.046	99.6564
Gulf_1	0	4664	23	30	20	6	12	Before	95.3798	90.4542	90.4012	90.9183	99.8477	98.9512
Gulf_1	0	4665	23	40	20	6	12	Before	99.0185	93.314	94.5528	91.2511	100.709	99.4569
Gulf_1	0	4666	23	50	20	6	12	Before	106.912	99.6154	100.676	92.6741	100.294	99.1292
Gulf_1	0	4667	0	0	21	6	12	Before	94.8767	90.8551	92.6668	90.5239	99.9945	99.198
Gulf_1	0	4668	0	10	21	6	12	Before	95.7975	91.5441	91.6633	91.1123	99.4301	98.8303
Gulf_1	0	4669	0	20	21	6	12	Before	113.891	104.022	106.722	92.6318	100.717	99.8466
Gulf_1	0	4670	0	30	21	6	12	Before	103.204	96.5457	98.1343	89.2815	100.635	100.089
Gulf_1	0	4671	0	40	21	6	12	Before	103.896	97.6103	100.383	89.8048	99.362	99.0674
Gulf_1	0	4672	0	50	21	6	12	Before	103.285	98.2576	100.742	89.2887	100.055	100.092
Gulf_1	0	4673	1	0	21	6	12	Before	102.17	91.1471	91.9047	88.3482	100.631	100.052
Gulf_1	0	4674	1	10	21	6	12	Before	112.992	103.039	106.185	94.632	99.9826	99.5051
Gulf_1	0	4675	1	20	21	6	12	Before	103.814	93.6046	96.4695	89.5974	100.37	99.0297
Gulf_1	0	4676	1	30	21	6	12	Before	94.9039	89.7494	90.5776	88.0692	99.7754	99.236
Gulf_1	0	4677	1	40	21	6	12	Before	109.148	99.7382	100.8	92.9092	99.8427	98.8033
Gulf_1	0	4678	1	50	21	6	12	Before	104.626	95.2427	100.273	88.982	100.551	99.2747
Gulf_1	0	4679	2	0	21	6	12	Before	115.449	106.245	110.496	94.1762	99.9274	98.2416
Gulf_1	0	4680	2	10	21	6	12	Before	103.732	96.162	101.299	88.3816	100.291	98.6122
Gulf_1	0	4681	2	20	21	6	12	Before	98.8786	92.9154	93.6677	86.224	99.1781	98.1119
Gulf_1	0	4682	2	30	21	6	12	Before	99.9483	91.3799	95.6141	86.9162	100.768	99.6058
Gulf_1	0	4683	2	40	21	6	12	Before	110.447	98.2522	102.768	92.2484	100.132	99.6306
Gulf_1	0	4684	2	50	21	6	12	Before	105.534	96.5206	102.741	87.9671	100.019	99.3464
Gulf_1	0	4685	3	0	21	6	12	Before	106.185	97.471	101.928	91.783	100.079	99.2253
Gulf_1	0	4686	3	10	21	6	12	Before	109.613	101.715	107.686	99.0229	99.8528	99.5102
Gulf_1	0	4687	3	20	21	6	12	Before	117.201	107.484	113.944	97.248	99.713	98.7323
Gulf_1	0	4688	3	30	21	6	12	Before	113.235	102.133	107.837	94.2935	99.8059	98.7088
Gulf_1	0	4689	3	40	21	6	12	Before	108.519	99.5778	105.155	93.2786	100.197	98.5601
Gulf_1	0	4690	3	50	21	6	12	Before	110.656	101.469	108.743	91.872	99.5052	98.425
Gulf_1	0	4691	4	0	21	6	12	Before	113.684	104.127	112.456	105.278	99.6648	99.0643
Gulf_1	0	4692	4	10	21	6	12	Before	110.946	99.7201	103.575	93.3329	100.19	98.9975
Gulf_1	0	4693	4	20	21	6	12	Before	103.382	92.2416	98.0649	87.7699	100.18	98.8852
Gulf_1	0	4694	4	30	21	6	12	Before	113.536	104.165	109.878	94.208	100.546	99.6277
Gulf_1	0	4695	4	40	21	6	12	Before	111.673	101.769	107.473	94.2538	102.508	100.184
Gulf_1	0	4696	4	50	21	6	12	Before	110.131	93.5915	95.3135	92.9967	101.541	100.867
Gulf_1	0	4697	5	0	21	6	12	Before	100.701	90.8029	92.968	86.2382	101.495	100.819
Gulf_1	0	4698	5	10	21	6	12	Before	114.905	104.754	110.34	96.2135	102.167	102.261
Gulf_1	0	4699	5	20	21	6	12	Before	106.268	95.9022	100.002	94.8104	101.775	101.081
Gulf_1	0	4700	5	30	21	6	12	Before	114.909	105.924	112.106	104.887	102.464	100.685
Gulf_1	0	4701	5	40	21	6	12	Before	113.43	106.086	109.963	93.4517	101.575	100.74
Gulf_1	0	4702	5	50	21	6	12	Before	109.939	98.0251	102.829	89.4075	100.919	99.9138
Gulf_1	0	4703	6	0	21	6	12	Before	111.105	103.837	111.017	94.7611	100.464	99.5703
Gulf_1	0	4704	6	10	21	6	12	Before	110.853	97.0597	102.157	88.6242	99.9043	99.1138
Gulf_1	0	4705	6	20	21	6	12	Before	104.495	99.1417	109.923	103.588	99.6397	99.1303
Gulf_1	0	4706	6	30	21	6	12	Before	114.113	105.637	109.227	93.6039	100.003	99.9504
Gulf_1	0	4707	6	40	21	6	12	Before	114.246	105.965	112.608	96.8083	99.8686	98.9909
Gulf_1	0	4708	6	50	21	6	12	Before	112.85	103.034	109.106	93.3549	99.9786	98.9227
Gulf_1	0	4709	7	0	21	6	12	Before	114.84	103.595	107.791	95.5411	99.4686	98.5276
Gulf_1	0	4710	7	10	21	6	12	Before	113.276	101.77	106.268	94.0154	99.3447	99.0943
Gulf_1	0	4711	7	20	21	6	12	Before	107.319	96.2193	100.528	91.7051	99.5542	98.5217
Gulf_1	0	4712	7	30	21	6	12	Before	103.046	94.8271	97.4697	86.9394	99.341	98.6019
Gulf_1	0	4713	7	40	21	6	12	Before	98.325	89.0208	91.8799	84.8292	100.694	99.1479
Gulf_1	0	4714	7	50	21	6	12	Before	109.248	99.5389	102.895	89.5033	99.4135	99.1133
Gulf_1	0	4715	8	0	21	6	12	Before	105.982	98.6443	103.048	87.5675	99.9906	99.172
Gulf_1	0	4716	8	10	21	6	12	Before	116.566	105.886	109.067	101.168	98.834	99.2233
Gulf_1	0	4717	8	20	21	6	12	Before	103.142	93.7992	94.4147	87.2874	100.312	99.4103
Gulf_1	0	4718	8	30	21	6	12	Before	111.822	101.144	105.673	89.565	99.0489	98.7242
Gulf_1	0	4719	8	40	21	6	12	Before	117.517	107.748	110.981	95.5521	99.2338	98.4746
Gulf_1	0	4720	8	50	21	6	12	Before	111.033	102.407	104.416	92.8251	100.595	99.9866
Gulf_1	0	4721	9	0	21	6	12	Before	91.3134	82.0048	84.3443	85.3539	99.3007	98.7959
Gulf_1	0	4722	9	10	21	6	12	Before	116.692	106.949	109.83	95.8492	100.074	98.4893
Gulf_1	0	4723	9	20	21	6	12	Before	105.387	91.7755	92.9238	89.5132	99.4243	99.0098
Gulf_1	0	4724	9	30	21	6	12	Before	107.731	97.8718	102.423	92.8642	99.5021	98.6648
Gulf_1	0	4725	9	40	21	6	12	Before	111.069	103.213	107.401	91.7282	99.6353	99.2919
Gulf_1	0	4726	9	50	21	6	12	Before	98.4728	94.9126	97.5188	85.9009	99.4692	99.0609
Gulf_1	0	4727	10	0	21	6	12	Before	114.883	105.275	108.057	93.2727	98.8987	98.359
Gulf_1	0	4728	10	10	21	6	12	Before	117.974	109.05	112.716	96.9477	98.7762	98.5666
Gulf_1	0	4729	10	20	21	6	12	Before	112.996	103.026	106.639	103.528	98.7213	98.1945
Gulf_1	0	4730	10	30	21	6	12	Before	115.025	103.648	107.429	95.9539	99.1229	98.7287
Gulf_1	0	4731	10	40	21	6	12	Before	110.249	102.08	104.61	88.854	99.2528	98.7527
Gulf_1	0	4732	10	50	21	6	12	Before	112.57	101.964	106.302	91.4391	99.5882	98.9721
Gulf_1	0	4733	11	0	21	6	12	Before	110.635	102.179	106.561	93.2203	100.478	99.3325
Gulf_1	0	4734	11	10	21	6	12	Before	112.071	107.501	108.019	100.026	105.033	101.441
Gulf_1	0	4735	11	20	21	6	12	Before	110.402	98.9925	102.261	92.6822	99.4084	98.8432
Gulf_1	0	4736	11	30	21	6	12	Before	117.937	108.951	113.592	98.8793	99.551	99.0453
Gulf_1	0	4737	11	40	21	6	12	Before	102.683	86.6554	88.6893	86.2386	100.714	98.8623
Gulf_1	0	4738	11	50	21	6	12	Before	116.51	106.394	111.762	96.3532	99.2344	98.9298
Gulf_1	0	4739	12	0	21	6	12	Before	117.544	106.616	109.082	97.1595	99.7431	99.6447
Gulf_1	0	4740	12	10	21	6	12	Before	111.775	103.441	109.396	90.9235	99.0856	98.7973
Gulf_1	0	4741	12	20	21	6	12	Before	113.599	103.923	107.203	93.907	101.108	99.2574
Gulf_1	0	4742	12	30	21	6	12	Before	111.844	104.406	110.272	93.8706	98.9618	98.7527
Gulf_1	0	4743	12	40	21	6	12	Before	101.554	95.9029	95.4731	85.2471	99.0592	99.0897
Gulf_1	0	4744	12	50	21	6	12	Before	112.886	105.162	110.291	93.4093	99.3486	99.6782
Gulf_1	0	4745	13	0	21	6	12	Before	107.268	93.4503	92.9527	86.1319	99.0957	98.65
Gulf_1	0	4746	13	10	21	6	12	Before	113.717	104.296	108.487	94.5139	99.1155	99.1891
Gulf_1	0	4747	13	20	21	6	12	Before	107.675	99.4249	104.823	89.347	100.152	99.2914
Gulf_1	0	4748	13	30	21	6	12	Before	100.957	93.6936	94.5474	85.12	102.773	99.4126
Gulf_1	0	4749	13	40	21	6	12	Before	111.143	99.5895	101.452	92.0673	100.083	99.7882
Gulf_1	0	4750	13	50	21	6	12	Before	104.813	100.141	111.989	106.884	99.1391	98.9237
Gulf_1	0	4751	14	0	21	6	12	Before	111.047	105.312	110.788	105.539	100.092	99.1406
Gulf_1	0	4752	14	10	21	6	12	Before	108.521	100.597	105.168	90.3244	99.3306	99.2047
Gulf_1	0	4753	14	20	21	6	12	Before	115.259	105.107	109.292	92.5025	98.8577	99.4527
Gulf_1	0	4754	14	30	21	6	12	Before	113.135	107.493	113.865	108.726	99.1825	98.584
Gulf_1	0	4755	14	40	21	6	12	Before	110.973	103.928	108.739	97.6322	98.9826	99.679
Gulf_1	0	4756	14	50	21	6	12	Before	114.504	105.907	111.34	100.732	102.002	99.0954
Gulf_1	0	4757	15	0	21	6	12	Before	111.347	101.841	107.698	91.403	99.2981	98.7971
Gulf_1	0	4758	15	10	21	6	12	Before	107.761	99.4665	104.315	89.6788	99.2019	99.0899
Gulf_1	0	4759	15	20	21	6	12	Before	94.8245	83.1533	85.2805	84.2574	98.9707	98.8328
Gulf_1	0	4760	15	30	21	6	12	Before	97.9206	89.3668	90.5815	82.472	98.4178	98.4942
Gulf_1	0	4761	15	40	21	6	12	Before	100.813	93.394	98.6452	88.4747	98.5286	96.9695
Gulf_1	0	4762	15	50	21	6	12	Before	112.65	107.035	111.248	105.31	98.8443	97.242
Gulf_1	0	4763	16	0	21	6	12	Before	105.478	98.5252	102.902	100.989	110.93	106.459
Gulf_1	0	4764	16	10	21	6	12	Before	112.426	105.169	108.976	101.06	99.4072	98.5369
Gulf_1	0	4765	16	20	21	6	12	Before	116.582	107.705	112.608	106.464	100.425	100.207
Gulf_1	0	4766	16	30	21	6	12	Before	111.971	104.14	108.973	93.7816	101.37	99.7444
Gulf_1	0	4767	16	40	21	6	12	Before	109.631	101.946	106.156	98.159	102.622	99.598
Gulf_1	0	4768	16	50	21	6	12	Before	102.828	95.2945	98.0637	86.2351	101.61	99.6776
Gulf_1	0	4769	17	0	21	6	12	Before	110.858	103.213	108.485	98.3064	104.433	99.3864
Gulf_1	0	4770	17	10	21	6	12	Before	116.262	106.355	110.52	103.363	102.283	99.6954
Gulf_1	0	4771	17	20	21	6	12	Before	106.117	98.4913	99.6828	93.4283	101.21	99.506
Gulf_1	0	4772	17	30	21	6	12	Before	105.901	99.8475	102.695	101.492	100.291	99.0002
Gulf_1	0	4773	17	40	21	6	12	Before	112.795	105.252	105.105	101.711	100.237	98.688
Gulf_1	0	4774	17	50	21	6	12	Before	101.788	94.0854	96.3622	89.6517	99.8823	99.0062
Gulf_1	0	4775	18	0	21	6	12	Before	105.967	97.7375	100.844	94.0284	100.376	99.1313
Gulf_1	0	4776	18	10	21	6	12	Before	108.211	96.3912	98.8683	90.5766	99.9905	99.0329
Gulf_1	0	4777	18	20	21	6	12	Before	107.53	96.1718	99.8691	91.138	100.716	99.4186
Gulf_1	0	4778	18	30	21	6	12	Before	103.287	92.4943	98.4377	91.7006	100.982	100.068
Gulf_1	0	4779	18	40	21	6	12	Before	109.356	102.158	104.444	94.3701	100.156	99.7155
Gulf_1	0	4780	18	50	21	6	12	Before	104.51	94.1825	95.3315	88.4474	100.47	99.9065
Gulf_1	0	4781	19	0	21	6	12	Before	105.903	97.3266	100.716	89.9027	100.902	99.7787
Gulf_1	0	4782	19	10	21	6	12	Before	104.667	98.7025	105.239	99.581	100.982	100.37
Gulf_1	0	4783	19	20	21	6	12	Before	105.798	95.4111	96.5408	93.5827	101.425	100.178
Gulf_1	0	4784	19	30	21	6	12	Before	101.004	93.6895	96.0827	92.9064	101.38	100.801
Gulf_1	0	4785	19	40	21	6	12	Before	99.217	90.6454	93.8655	91.2565	102.662	101.867
Gulf_1	0	4786	19	50	21	6	12	Before	109.112	101.184	104.771	98.8393	103.186	102.561
Gulf_1	0	4787	20	0	21	6	12	Before	102.625	98.5259	101.51	102.557	102.584	102.539
Gulf_1	0	4788	20	10	21	6	12	Before	105.535	97.8175	99.5475	93.4482	102.613	101.793
Gulf_1	0	4789	20	20	21	6	12	Before	99.1394	92.9666	95.347	92.1303	102.507	101.362
Gulf_1	0	4790	20	30	21	6	12	Before	98.9543	92.1259	95.8641	91.8246	103.363	101.483
Gulf_1	0	4791	20	40	21	6	12	Before	99.835	92.7023	95.1447	90.391	103.236	101.124
Gulf_1	0	4792	20	50	21	6	12	Before	101.228	93.3561	95.1073	90.3097	103.899	100.821
Gulf_1	0	4793	21	0	21	6	12	Before	98.9061	90.0486	91.5516	89.5841	105.038	100.992
Gulf_1	0	4794	21	10	21	6	12	Before	104.123	96.0184	100.821	92.2746	103.92	100.837
Gulf_1	0	4795	21	20	21	6	12	Before	102.13	91.8859	94.5731	93.3276	104.03	100.791
Gulf_1	0	4796	21	30	21	6	12	Before	97.473	91.6983	94.518	95.1999	104.938	101.217
Gulf_1	0	4797	21	40	21	6	12	Before	98.7351	92.9001	96.8329	95.3995	104.833	100.611
Gulf_1	0	4798	21	50	21	6	12	Before	102.428	92.7203	97.0764	95.9611	104.775	100.622
Gulf_1	0	4799	22	0	21	6	12	Before	106.092	99.7108	103.646	95.5905	104.323	99.7491
Gulf_1	0	4800	22	10	21	6	12	Before	109.978	100.408	101.812	96.373	104.079	99.4359
Gulf_1	0	4801	22	20	21	6	12	Before	99.2091	91.6343	95.4638	95.6385	104.182	99.3922
Gulf_1	0	4802	22	30	21	6	12	Before	111.92	103.715	105.383	94.8921	104.909	98.9211
Gulf_1	0	4803	22	40	21	6	12	Before	111.096	102.771	105.349	96.6758	103.292	98.3637
Gulf_1	0	4804	22	50	21	6	12	Before	107.285	99.6327	102.436	95.4949	102.509	98.6437
Gulf_1	0	4805	23	0	21	6	12	Before	95.5435	90.2989	92.2672	92.9646	102.428	99.529
Gulf_1	0	4806	23	10	21	6	12	Before	97.8266	92.0401	95.2459	91.4621	100.846	98.7884
Gulf_1	0	4807	23	20	21	6	12	Before	106.612	99.3525	104.222	91.6465	105.212	99.5774
Gulf_1	0	4808	23	30	21	6	12	Before	100.589	93.9921	95.4894	89.7531	100.38	99.2103
Gulf_1	0	4809	23	40	21	6	12	Before	111.301	103.041	105.627	94.9422	100.371	99.9167
Gulf_1	0	4810	23	50	21	6	12	Before	112.865	106.252	108.059	92.5663	99.8228	98.86
Gulf_1	0	4811	0	0	22	6	12	During	88.3991	82.3861	86.3333	86.7169	99.9109	99.5329
Gulf_1	0	4812	0	10	22	6	12	During	113.332	103.387	105.479	93.1678	100.448	99.103
Gulf_1	0	4813	0	20	22	6	12	During	104.021	92.3369	92.4146	90.7722	101.791	99.5699
Gulf_1	0	4814	0	30	22	6	12	During	104.356	102.237	114.049	107.509	101.666	99.499
Gulf_1	0	4815	0	40	22	6	12	During	96.4904	90.6648	92.5321	86.7729	101.237	99.8139
Gulf_1	0	4816	0	50	22	6	12	During	102.523	94.1746	98.7515	86.6898	99.5889	99.1639
Gulf_1	0	4817	1	0	22	6	12	During	109.215	99.7648	104.045	88.2896	99.9226	99.524
Gulf_1	0	4818	1	10	22	6	12	During	113.958	104.427	107.689	94.3495	102.102	99.3591
Gulf_1	0	4819	1	20	22	6	12	During	111.785	102.185	105.049	90.9506	99.1859	99.0309
Gulf_1	0	4820	1	30	22	6	12	During	99.184	95.2422	99.9426	85.6871	99.302	99.3193
Gulf_1	0	4821	1	40	22	6	12	During	110.601	103.89	106.505	89.8835	101.789	99.6639
Gulf_1	0	4822	1	50	22	6	12	During	114.244	104.557	106.364	93.9643	99.8188	99.6989
Gulf_1	0	4823	2	0	22	6	12	During	91.9009	83.991	86.2958	85.6656	99.7734	99.252
Gulf_1	0	4824	2	10	22	6	12	During	117.397	105.449	108.793	94.2478	99.6322	99.1405
Gulf_1	0	4825	2	20	22	6	12	During	115.857	106.373	111.402	96.7006	105.018	99.6604
Gulf_1	0	4826	2	30	22	6	12	During	115.211	106.308	111.758	93.9537	99.6559	99.3265
Gulf_1	0	4827	2	40	22	6	12	During	106.146	96.9219	101.242	87.4637	100.342	99.837
Gulf_1	0	4828	2	50	22	6	12	During	102.984	98.7259	103.029	90.2237	100.488	99.8682
Gulf_1	0	4829	3	0	22	6	12	During	103.379	96.1735	99.8789	86.7012	100.081	99.9266
Gulf_1	0	4830	3	10	22	6	12	During	107.729	98.2052	102.05	89.8475	99.84	99.3603
Gulf_1	0	4831	3	20	22	6	12	During	116.769	103.655	104.598	101.548	103.879	99.0664
Gulf_1	0	4832	3	30	22	6	12	During	113.071	104.407	108.622	93.2079	99.5608	98.8451
Gulf_1	0	4833	3	40	22	6	12	During	108.288	98.3789	101.132	88.905	101.115	99.6886
Gulf_1	0	4834	3	50	22	6	12	During	96.5026	85.3348	90.5793	87.5728	99.9688	99.5701
Gulf_1	0	4835	4	0	22	6	12	During	106.524	99.4197	103.637	90.3816	100.524	99.6402
Gulf_1	0	4836	4	10	22	6	12	During	110.715	103.117	106.582	89.721	99.7451	99.3559
Gulf_1	0	4837	4	20	22	6	12	During	112.643	103.612	108.106	94.4876	99.6437	99.6648
Gulf_1	0	4838	4	30	22	6	12	During	108.507	101.099	105.226	92.5733	99.6892	99.2231
Gulf_1	0	4839	4	40	22	6	12	During	98.2193	91.3116	94.9521	87.0959	100.318	100.052
Gulf_1	0	4840	4	50	22	6	12	During	106.755	98.6586	100.269	88.124	100.597	100.564
Gulf_1	0	4841	5	0	22	6	12	During	105.265	99.0677	103.73	92.818	104.436	101.394
Gulf_1	0	4842	5	10	22	6	12	During	105.202	98.5086	103.272	88.8732	102.485	102.529
Gulf_1	0	4843	5	20	22	6	12	During	104.728	95.4598	96.7251	89.3884	102.412	102.501
Gulf_1	0	4844	5	30	22	6	12	During	106.736	98.5119	101.679	95.2367	103.17	102.56
Gulf_1	0	4845	5	40	22	6	12	During	107.551	99.2088	103.535	89.7864	104.658	101.93
Gulf_1	0	4846	5	50	22	6	12	During	100.061	91.9407	98.4433	91.8891	101.426	101.342
Gulf_1	0	4847	6	0	22	6	12	During	110.793	101.023	103.866	88.2442	101.226	100.977
Gulf_1	0	4848	6	10	22	6	12	During	100.024	90.7487	91.2378	85.204	100.984	100.58
Gulf_1	0	4849	6	20	22	6	12	During	109.782	100.453	104.345	91.1978	100.476	99.9913
Gulf_1	0	4850	6	30	22	6	12	During	111.604	101.585	105.22	89.8316	100.449	99.7938
Gulf_1	0	4851	6	40	22	6	12	During	99.3665	89.801	90.9389	87.4882	100.564	99.7502
Gulf_1	0	4852	6	50	22	6	12	During	100.568	91.5305	94.1272	85.6114	99.6125	99.0815
Gulf_1	0	4853	7	0	22	6	12	During	93.5792	88.8503	90.5494	83.5713	100.164	99.8427
Gulf_1	0	4854	7	10	22	6	12	During	113.124	102.296	106.127	90.3712	100.317	99.398
Gulf_1	0	4855	7	20	22	6	12	During	100.374	94.4663	98.3744	88.7668	100.414	99.394
Gulf_1	0	4856	7	30	22	6	12	During	104.178	96.216	99.1525	87.6098	100.777	99.2262
Gulf_1	0	4857	7	40	22	6	12	During	105.939	96.7892	100.66	87.4265	100.083	99.6524
Gulf_1	0	4858	7	50	22	6	12	During	97.6616	88.2407	92.3384	87.5016	100.309	99.8784
Gulf_1	0	4859	8	0	22	6	12	During	104.755	97.4404	102.528	88.1142	99.5312	99.1822
Gulf_1	0	4860	8	10	22	6	12	During	115.992	106.586	111.07	94.1867	99.1413	98.6776
Gulf_1	0	4861	8	20	22	6	12	During	112.067	101.551	102.388	91.1239	99.512	99.1605
Gulf_1	0	4862	8	30	22	6	12	During	102.24	91.3738	93.2556	85.5891	99.7212	99.1218
Gulf_1	0	4863	8	40	22	6	12	During	110.417	99.4719	103.458	87.6916	99.7146	99.2685
Gulf_1	0	4864	8	50	22	6	12	During	98.3649	89.2328	91.2089	85.1866	100.849	99.8854
Gulf_1	0	4865	9	0	22	6	12	During	98.1593	91.4791	93.8509	83.9772	99.9946	98.9298
Gulf_1	0	4866	9	10	22	6	12	During	100.488	102.496	106.728	103.21	106.212	101.457
Gulf_1	0	4867	9	20	22	6	12	During	106.831	99.1253	102.436	88.2603	106.291	99.8425
Gulf_1	0	4868	9	30	22	6	12	During	101.981	95.2305	97.964	87.2106	100.926	99.1483
Gulf_1	0	4869	9	40	22	6	12	During	99.6078	92.0289	94.1624	84.5612	100.376	99.4825
Gulf_1	0	4870	9	50	22	6	12	During	107.669	99.4163	103.763	91.571	99.2685	98.5783
Gulf_1	0	4871	10	0	22	6	12	During	93.4489	86.8649	89.4425	91.9581	99.5701	99.1571
Gulf_1	0	4872	10	10	22	6	12	During	118.968	109.638	112.355	99.8836	102.461	99.719
Gulf_1	0	4873	10	20	22	6	12	During	79.8626	74.8371	80.3473	84.8269	101.4	99.4336
Gulf_1	0	4874	10	30	22	6	12	During	94.3651	87.8232	90.1583	86.349	99.1305	98.4977
Gulf_1	0	4875	10	40	22	6	12	During	103.317	95.4755	97.3428	87.9056	99.3986	98.7585
Gulf_1	0	4876	10	50	22	6	12	During	111.677	104.91	108.015	97.6055	100.774	100.146
Gulf_1	0	4877	11	0	22	6	12	During	102.973	88.8573	92.099	85.0141	99.3366	98.7682
Gulf_1	0	4878	11	10	22	6	12	During	96.8317	90.2725	96.7936	87.5074	101.727	99.1999
Gulf_1	0	4879	11	20	22	6	12	During	101.052	95.7635	98.1041	84.9729	99.7463	98.9592
Gulf_1	0	4880	11	30	22	6	12	During	112.045	99.8946	103.548	92.5826	99.5892	99.0374
Gulf_1	0	4881	11	40	22	6	12	During	107.255	100.115	104.61	93.2478	99.1268	99.2061
Gulf_1	0	4882	11	50	22	6	12	During	106.881	99.7466	105.518	86.7905	99.4941	99.3421
Gulf_1	0	4883	12	0	22	6	12	During	109.116	103.161	109.178	92.6957	99.3665	99.3398
Gulf_1	0	4884	12	10	22	6	12	During	107.768	99.7198	104.694	88.6056	99.6041	98.7527
Gulf_1	0	4885	12	20	22	6	12	During	95.3807	87.5438	85.8812	82.7325	99.0502	98.995
Gulf_1	0	4886	12	30	22	6	12	During	114.601	106.849	111.284	94.9266	99.5724	99.6788
Gulf_1	0	4887	12	40	22	6	12	During	112.146	103.586	109.588	92.8314	107.652	98.7983
Gulf_1	0	4888	12	50	22	6	12	During	109.244	100.827	105.319	89.9414	99.1989	99.4884
Gulf_1	0	4889	13	0	22	6	12	During	111.327	103.348	106.21	90.4222	98.9587	99.3813
Gulf_1	0	4890	13	10	22	6	12	During	111.658	102.648	106.518	94.0998	103.251	99.9421
Gulf_1	0	4891	13	20	22	6	12	During	108.563	101.037	104.489	91.8277	99.3053	99.7236
Gulf_1	0	4892	13	30	22	6	12	During	108.508	100.909	104.649	90.6149	99.1575	99.2059
Gulf_1	0	4893	13	40	22	6	12	During	113.304	105.412	111.842	107.058	99.0841	98.8994
Gulf_1	0	4894	13	50	22	6	12	During	105.124	93.7429	100.061	90.2819	109.202	99.4218
Gulf_1	0	4895	14	0	22	6	12	During	115.008	107.144	110.727	99.8644	98.774	98.391
Gulf_1	0	4896	14	10	22	6	12	During	97.9396	90.2045	94.1432	90.3002	101.878	98.8196
Gulf_1	0	4897	14	20	22	6	12	During	104.616	97.6582	102.68	89.2334	99.5366	98.9456
Gulf_1	0	4898	14	30	22	6	12	During	111.46	103.238	109.701	94.2458	98.5556	98.5724
Gulf_1	0	4899	14	40	22	6	12	During	104.111	94.3974	99.2366	91.8895	98.8403	98.7245
Gulf_1	0	4900	14	50	22	6	12	During	100.856	90.2491	92.9683	88.3237	98.6372	97.5702
Gulf_1	0	4901	15	0	22	6	12	During	106.667	98.4737	105.729	103.535	105.791	98.1061
Gulf_1	0	4902	15	10	22	6	12	During	106.124	100.949	104.709	94.4742	98.7308	97.9216
Gulf_1	0	4903	15	20	22	6	12	During	96.2289	90.9892	93.1871	86.3397	99.0764	97.0929
Gulf_1	0	4904	15	30	22	6	12	During	101.713	100.512	103.729	101.985	98.6231	97.6554
Gulf_1	0	4905	15	40	22	6	12	During	106.533	99.802	104.662	97.9347	98.789	96.7945
Gulf_1	0	4906	15	50	22	6	12	During	108.869	102.17	109.516	104.975	97.9589	96.2398
Gulf_1	0	4907	16	0	22	6	12	During	107.918	101.718	105.211	93.8046	98.2973	97.2019
Gulf_1	0	4908	16	10	22	6	12	During	111.797	106.901	114.759	109.108	98.2662	96.6761
Gulf_1	0	4909	16	20	22	6	12	During	119.808	110.233	112.723	107.591	99.2908	97.5771
Gulf_1	0	4910	16	30	22	6	12	During	110.425	101.557	105.189	92.6115	99.6475	96.1548
Gulf_1	0	4911	16	40	22	6	12	During	111.997	103.313	107.312	104.178	98.1562	96.3347
Gulf_1	0	4912	16	50	22	6	12	During	115.041	103.986	109.93	104.511	99.2559	97.2236
Gulf_1	0	4913	17	0	22	6	12	During	107.304	99.2161	102.256	94.5079	98.8571	96.6316
Gulf_1	0	4914	17	10	22	6	12	During	113.654	106.882	112.649	106.46	98.6039	97.1811
Gulf_1	0	4915	17	20	22	6	12	During	107.893	99.8856	104.545	95.7357	99.2059	98.0032
Gulf_1	0	4916	17	30	22	6	12	During	109.836	103.266	108.555	91.347	100.397	98.8322
Gulf_1	0	4917	17	40	22	6	12	During	118.156	108.87	111.997	106.113	99.5474	98.3743
Gulf_1	0	4918	17	50	22	6	12	During	105.047	90.4296	92.5577	94.1813	100.196	98.4873
Gulf_1	0	4919	18	0	22	6	12	During	113.144	104.981	108.227	104.977	103.187	99.2429
Gulf_1	0	4920	18	10	22	6	12	During	115.293	104.41	109.195	101.624	106.212	98.2781
Gulf_1	0	4921	18	20	22	6	12	During	111.193	102.516	108.223	102.932	100.053	99.164
Gulf_1	0	4922	18	30	22	6	12	During	117.442	108.07	109.315	102.549	100.599	100.234
Gulf_1	0	4923	18	40	22	6	12	During	111.186	101.656	105.692	100.181	100.478	100.01
Gulf_1	0	4924	18	50	22	6	12	During	114.587	104.76	109.909	104.61	100.726	101.595
Gulf_1	0	4925	19	0	22	6	12	During	117.189	107.134	109.4	104.447	101.326	101.132
Gulf_1	0	4926	19	10	22	6	12	During	102.93	90.0745	94.0752	93.318	101.821	101.522
Gulf_1	0	4927	19	20	22	6	12	During	112.9	100.592	109.429	105.263	101.922	101.368
Gulf_1	0	4928	19	30	22	6	12	During	109.03	100.397	105.306	97.8123	102.158	101.73
Gulf_1	0	4929	19	40	22	6	12	During	111.035	102.734	110.664	97.1978	102.635	102.552
Gulf_1	0	4930	19	50	22	6	12	During	110.12	101.219	105.699	97.2875	103.183	102.739
Gulf_1	0	4931	20	0	22	6	12	During	99.9892	87.1115	91.3443	95.3579	102.653	102.169
Gulf_1	0	4932	20	10	22	6	12	During	101.475	95.2414	100.311	98.6936	103.592	101.733
Gulf_1	0	4933	20	20	22	6	12	During	102.117	93.6914	96.3852	102.015	105.177	101.113
Gulf_1	0	4934	20	30	22	6	12	During	105.322	98.2872	103.123	103.959	109.065	100.75
Gulf_1	0	4935	20	40	22	6	12	During	108.995	102.597	108.845	104.983	106.692	101.18
Gulf_1	0	4936	20	50	22	6	12	During	116.595	103.909	106.312	108.707	107.94	100.312
Gulf_1	0	4937	21	0	22	6	12	During	109.016	98.8839	104.802	108.553	109.623	100.711
Gulf_1	0	4938	21	10	22	6	12	During	108.224	97.8472	104.726	109.561	110.807	100.547
Gulf_1	0	4939	21	20	22	6	12	During	106.189	97.0491	103.088	110.321	109.379	100.547
Gulf_1	0	4940	21	30	22	6	12	During	104.7	95.3214	102.824	110.909	109.433	101.459
Gulf_1	0	4941	21	40	22	6	12	During	104.071	95.2733	103.992	111.352	110.135	102.045
Gulf_1	0	4942	21	50	22	6	12	During	103.457	96.4963	103.045	111.723	110.218	100.734
Gulf_1	0	4943	22	0	22	6	12	During	106.548	101.477	104.831	111.631	110.26	101.172
Gulf_1	0	4944	22	10	22	6	12	During	110.095	100.661	107.858	111.882	111.492	101.352
Gulf_1	0	4945	22	20	22	6	12	During	111	99.9306	105.844	112.594	111.22	102.545
Gulf_1	0	4946	22	30	22	6	12	During	109.022	101.357	106.678	110.529	109.939	100.917
Gulf_1	0	4947	22	40	22	6	12	During	109.605	100.031	105.281	109.389	108.934	101.376
Gulf_1	0	4948	22	50	22	6	12	During	116.482	103.27	106.75	109.101	108.506	100.914
Gulf_1	0	4949	23	0	22	6	12	During	107.069	97.4907	102.181	106.957	108.397	100.961
Gulf_1	0	4950	23	10	22	6	12	During	111.523	101.779	105.597	107.218	106.511	101.048
Gulf_1	0	4951	23	20	22	6	12	During	114.327	104.46	106.401	105.004	105.106	100.952
Gulf_1	0	4952	23	30	22	6	12	During	116.384	106.079	108.09	103.212	105.761	100.923
Gulf_1	0	4953	23	40	22	6	12	During	105.273	95.7732	99.7758	98.8902	104.885	101.024
Gulf_1	0	4954	23	50	22	6	12	During	107.691	97.9738	100.139	98.4669	104.958	101.158
Gulf_1	0	4955	0	0	23	6	12	During	106.404	97.0112	100.025	97.4838	101.177	99.9741
Gulf_1	0	4956	0	10	23	6	12	During	106.767	99.5061	104.038	97.0251	101.165	100.219
Gulf_1	0	4957	0	20	23	6	12	During	107.009	100.89	106.369	96.7448	100.39	100.7
Gulf_1	0	4958	0	30	23	6	12	During	108.443	100.142	102.628	100.772	100.49	99.9038
Gulf_1	0	4959	0	40	23	6	12	During	116.042	106.394	110.468	99.0944	100.303	99.5849
Gulf_1	0	4960	0	50	23	6	12	During	102.071	90.9291	94.0839	94.0209	99.6774	99.065
Gulf_1	0	4961	1	0	23	6	12	During	113.755	105.107	110.619	95.2868	100.044	99.4069
Gulf_1	0	4962	1	10	23	6	12	During	110.582	103.387	108.04	95.1588	100.463	99.5291
Gulf_1	0	4963	1	20	23	6	12	During	100.502	88.7018	90.6356	93.2074	101.386	99.7583
Gulf_1	0	4964	1	30	23	6	12	During	115.423	106.918	110.117	98.2565	100.177	99.529
Gulf_1	0	4965	1	40	23	6	12	During	103.552	94.9145	97.0904	86.8427	98.989	98.6906
Gulf_1	0	4966	1	50	23	6	12	During	111.111	102.799	106.074	92.6543	104.826	99.6856
Gulf_1	0	4967	2	0	23	6	12	During	97.697	92.4971	94.9349	89.469	100.056	98.9361
Gulf_1	0	4968	2	10	23	6	12	During	106.89	97.0971	102.564	90.3722	99.0151	97.8847
Gulf_1	0	4969	2	20	23	6	12	During	114.546	106.89	111.404	97.3243	99.3592	98.5587
Gulf_1	0	4970	2	30	23	6	12	During	116.444	106.868	111.704	96.1726	99.5306	99.0802
Gulf_1	0	4971	2	40	23	6	12	During	115.203	106.349	111.419	95.7584	99.765	98.8178
Gulf_1	0	4972	2	50	23	6	12	During	95.6322	88.3949	89.8582	90.9492	103.044	98.823
Gulf_1	0	4973	3	0	23	6	12	During	115.843	105.765	113.37	98.3435	100.892	98.3953
Gulf_1	0	4974	3	10	23	6	12	During	119.394	108.824	113.429	98.787	99.7932	98.9927
Gulf_1	0	4975	3	20	23	6	12	During	110.368	104.312	108.614	92.4464	99.5196	98.9034
Gulf_1	0	4976	3	30	23	6	12	During	107.051	97.6542	100.366	87.0043	102.132	100.466
Gulf_1	0	4977	3	40	23	6	12	During	116.034	107.572	111.237	98.0942	99.772	99.6019
Gulf_1	0	4978	3	50	23	6	12	During	117.537	107.648	111.532	97.7342	100.273	100.508
Gulf_1	0	4979	4	0	23	6	12	During	107.392	100.189	104.513	91.6747	100.584	100.212
Gulf_1	0	4980	4	10	23	6	12	During	108.878	99.1853	107.746	91.7069	101.385	100.234
Gulf_1	0	4981	4	20	23	6	12	During	113.995	104.09	105.775	96.8205	100.097	99.2146
Gulf_1	0	4982	4	30	23	6	12	During	114.472	104.272	107.66	90.9841	99.9381	99.4892
Gulf_1	0	4983	4	40	23	6	12	During	111.644	104.595	111.782	96.8364	100.345	99.8711
Gulf_1	0	4984	4	50	23	6	12	During	117.521	108.232	111.649	99.1159	100.195	99.5235
Gulf_1	0	4985	5	0	23	6	12	During	115.981	108.404	111.807	99.672	100.673	100.25
Gulf_1	0	4986	5	10	23	6	12	During	109.233	100.782	107.94	93.1837	101.843	101.364
Gulf_1	0	4987	5	20	23	6	12	During	117.18	108.676	114.897	99.7052	102.385	101.882
Gulf_1	0	4988	5	30	23	6	12	During	109.408	101.579	107.059	91.6849	102.38	102.116
Gulf_1	0	4989	5	40	23	6	12	During	107.61	99.0696	104.464	88.0414	101.25	100.65
Gulf_1	0	4990	5	50	23	6	12	During	116.269	105.374	107.028	95.143	101.552	100.807
Gulf_1	0	4991	6	0	23	6	12	During	119.479	111.171	117.481	104.871	100.543	100.244
Gulf_1	0	4992	6	10	23	6	12	During	110.059	97.8728	102.296	96.8779	101.217	100.42
Gulf_1	0	4993	6	20	23	6	12	During	112.639	100.615	108.494	95.1994	101.123	100.161
Gulf_1	0	4994	6	30	23	6	12	During	108.873	100.262	102.491	93.0958	100.552	100.129
Gulf_1	0	4995	6	40	23	6	12	During	112.994	105.231	113.081	97.1259	100.461	99.6473
Gulf_1	0	4996	6	50	23	6	12	During	110.22	100.696	106.077	94.9882	99.5173	99.2787
Gulf_1	0	4997	7	0	23	6	12	During	110.387	101.833	105.343	94.9647	100.359	99.4934
Gulf_1	0	4998	7	10	23	6	12	During	118.145	108.581	113.785	102.038	100.874	99.2777
Gulf_1	0	4999	7	20	23	6	12	During	114.151	106.273	111.087	94.547	99.7049	99.0495
Gulf_1	0	5000	7	30	23	6	12	During	114.821	104.871	111.561	94.8393	101.463	100.033
Gulf_1	0	5001	7	40	23	6	12	During	111.728	103.933	108.136	99.9501	100.582	99.6103
Gulf_1	0	5002	7	50	23	6	12	During	111.293	102.501	105.942	93.0275	100.161	98.9994
Gulf_1	0	5003	8	0	23	6	12	During	114.353	103.374	108.579	97.9818	99.6194	98.8965
Gulf_1	0	5004	8	10	23	6	12	During	109.437	98.9271	105.376	91.5127	100.342	98.8457
Gulf_1	0	5005	8	20	23	6	12	During	112.353	103.214	109.7	95.4715	99.8813	99.0923
Gulf_1	0	5006	8	30	23	6	12	During	111.248	102.821	109.005	100.644	99.532	98.652
Gulf_1	0	5007	8	40	23	6	12	During	109.935	103.341	108.235	91.9907	99.9764	98.5983
Gulf_1	0	5008	8	50	23	6	12	During	110.684	103.229	107.805	100.308	99.6313	98.495
Gulf_1	0	5009	9	0	23	6	12	During	115.95	107.517	112.741	97.0814	100.138	99.4777
Gulf_1	0	5010	9	10	23	6	12	During	112.58	103.101	108.795	99.1982	99.5797	99.0508
Gulf_1	0	5011	9	20	23	6	12	During	113.203	104.997	112.128	97.3347	99.6359	99.195
Gulf_1	0	5012	9	30	23	6	12	During	111.08	102.444	110.32	95.4797	99.3319	98.6021
Gulf_1	0	5013	9	40	23	6	12	During	102.922	95.1697	98.3537	87.1516	99.6691	98.6825
Gulf_1	0	5014	9	50	23	6	12	During	103.505	96.1371	98.6624	87.3649	99.3526	98.2061
Gulf_1	0	5015	10	0	23	6	12	During	104.703	99.1928	105.169	88.4147	98.7802	97.8417
Gulf_1	0	5016	10	10	23	6	12	During	118.882	108.818	112.234	99.9674	99.0746	98.134
Gulf_1	0	5017	10	20	23	6	12	During	103.685	95.1928	98.1304	93.6978	99.4227	98.515
Gulf_1	0	5018	10	30	23	6	12	During	110.707	102.274	104.463	90.0239	99.4767	98.7321
Gulf_1	0	5019	10	40	23	6	12	During	116.181	102.533	104.572	91.9363	102.802	98.2342
Gulf_1	0	5020	10	50	23	6	12	During	107.81	98.5847	103.144	90.8315	99.6555	98.4824
Gulf_1	0	5021	11	0	23	6	12	During	103.878	96.7629	101.38	88.6076	99.2087	97.4092
Gulf_1	0	5022	11	10	23	6	12	During	103.749	95.0141	99.5035	87.2837	98.9679	97.4779
Gulf_1	0	5023	11	20	23	6	12	During	103.755	95.0103	99.1939	89.032	99.6191	98.1632
Gulf_1	0	5024	11	30	23	6	12	During	101.574	88.8615	93.9289	86.956	99.2008	98.6254
Gulf_1	0	5025	11	40	23	6	12	During	116.814	107.556	111.294	97.4689	99.346	97.8649
Gulf_1	0	5026	11	50	23	6	12	During	116.595	106.045	110.563	95.5197	105.359	98.0443
Gulf_1	0	5027	12	0	23	6	12	During	114.18	103.665	109.645	96.7911	103.772	98.1947
Gulf_1	0	5028	12	10	23	6	12	During	115.023	102.587	103.547	90.3166	98.608	97.1457
Gulf_1	0	5029	12	20	23	6	12	During	110.792	102.991	107.078	92.0354	98.8584	97.2934
Gulf_1	0	5030	12	30	23	6	12	During	112.221	101.563	98.6627	90.8493	99.6646	98.2439
Gulf_1	0	5031	12	40	23	6	12	During	103.721	93.2212	94.6147	87.5922	98.8065	97.7233
Gulf_1	0	5032	12	50	23	6	12	During	109.345	100.01	102.998	92.192	99.1386	97.6849
Gulf_1	0	5033	13	0	23	6	12	During	98.9124	89.5888	92.3373	90.3701	102.061	98.2361
Gulf_1	0	5034	13	10	23	6	12	During	108.264	98.6373	105.692	95.518	98.9311	97.7502
Gulf_1	0	5035	13	20	23	6	12	During	118.923	107.877	110.573	99.5533	98.3232	97.1942
Gulf_1	0	5036	13	30	23	6	12	During	109.921	100.676	105.653	94.7124	98.9046	97.6632
Gulf_1	0	5037	13	40	23	6	12	During	119.808	111.421	114.254	100.537	99.3263	98.576
Gulf_1	0	5038	13	50	23	6	12	During	114.386	104.351	112.061	97.2895	98.7121	97.2903
Gulf_1	0	5039	14	0	23	6	12	During	115.926	106.054	111.295	100.279	102.731	98.9756
Gulf_1	0	5040	14	10	23	6	12	During	115.124	104.228	108.1	95.8741	98.783	97.9063
Gulf_1	0	5041	14	20	23	6	12	During	120.311	108.496	113.085	100.046	98.7176	97.9977
Gulf_1	0	5042	14	30	23	6	12	During	119.854	107.549	110.938	99.2445	98.8285	97.4621
Gulf_1	0	5043	14	40	23	6	12	During	110.531	103.072	108.522	93.7061	99.711	96.9949
Gulf_1	0	5044	14	50	23	6	12	During	112.888	104.248	109.906	98.2631	98.594	97.044
Gulf_1	0	5045	15	0	23	6	12	During	111.506	105.549	109.032	96.8578	98.5707	97.4339
Gulf_1	0	5046	15	10	23	6	12	During	104.54	97.1201	100.078	90.4687	104.41	98.3201
Gulf_1	0	5047	15	20	23	6	12	During	117.985	107.398	109.916	104.449	98.5857	98.2383
Gulf_1	0	5048	15	30	23	6	12	During	120.336	106.178	108.398	97.4471	99.2351	98.0771
Gulf_1	0	5049	15	40	23	6	12	During	114.836	105.078	108.419	103.044	98.4095	97.6363
Gulf_1	0	5050	15	50	23	6	12	During	107.867	97.4659	104.905	95.2845	98.89	97.2447
Gulf_1	0	5051	16	0	23	6	12	During	115.677	108.165	111.348	102.015	98.8816	96.7736
Gulf_1	0	5052	16	10	23	6	12	During	107.922	99.2115	102.954	97.1472	98.7072	96.5143
Gulf_1	0	5053	16	20	23	6	12	During	115.897	102.763	107.998	96.5892	97.8407	94.7193
Gulf_1	0	5054	16	30	23	6	12	During	121.635	114.914	115.483	107.374	98.9006	96.4657
Gulf_1	0	5055	16	40	23	6	12	During	115.251	103.289	108.587	101.647	98.401	95.6912
Gulf_1	0	5056	16	50	23	6	12	During	110.873	100.548	106.637	96.9498	102.809	97.12
Gulf_1	0	5057	17	0	23	6	12	During	112.404	100.871	103.3	97.6674	98.2706	95.5215
Gulf_1	0	5058	17	10	23	6	12	During	112.188	103.525	111.215	98.262	98.8104	96.4241
Gulf_1	0	5059	17	20	23	6	12	During	115.88	105.154	108.425	100.09	98.6734	96.5891
Gulf_1	0	5060	17	30	23	6	12	During	118.701	104.863	108.659	108.265	99.3951	97.0582
Gulf_1	0	5061	17	40	23	6	12	During	108.674	96.7363	101.411	93.5795	98.9662	96.1748
Gulf_1	0	5062	17	50	23	6	12	During	118.996	108.306	109.736	104.752	98.7426	96.1359
Gulf_1	0	5063	18	0	23	6	12	During	109.799	101.857	102.996	102.74	98.7295	96.384
Gulf_1	0	5064	18	10	23	6	12	During	117.291	105.424	106.616	105.141	99.5281	97.5501
Gulf_1	0	5065	18	20	23	6	12	During	118.532	105.293	107.939	101.859	100.375	98.8506
Gulf_1	0	5066	18	30	23	6	12	During	103.405	92.0509	99.7663	97.4422	105.211	99.1305
Gulf_1	0	5067	18	40	23	6	12	During	118.954	104.179	105.223	107.312	100.357	98.9862
Gulf_1	0	5068	18	50	23	6	12	During	118.755	107.598	109.022	108.497	100.211	98.906
Gulf_1	0	5069	19	0	23	6	12	During	119.74	108.535	110.294	108.749	100.187	98.3093
Gulf_1	0	5070	19	10	23	6	12	During	113.293	99.9205	100.579	103.689	101.606	99.6022
Gulf_1	0	5071	19	20	23	6	12	During	119.088	105.151	111.342	104.505	101.427	100.027
Gulf_1	0	5072	19	30	23	6	12	During	119.584	103.252	107.534	104.306	101.334	100.323
Gulf_1	0	5073	19	40	23	6	12	During	106.498	93.2174	94.1895	96.8282	101.294	99.7288
Gulf_1	0	5074	19	50	23	6	12	During	119.495	106.66	112.127	101.649	102.642	100.773
Gulf_1	0	5075	20	0	23	6	12	During	112.436	101.862	108.314	100.233	102.182	99.2245
Gulf_1	0	5076	20	10	23	6	12	During	119.448	103.91	106.352	104.503	101.796	99.1355
Gulf_1	0	5077	20	20	23	6	12	During	116.025	105.994	107.061	107.35	101.767	98.354
Gulf_1	0	5078	20	30	23	6	12	During	116.707	102.327	107.904	102.501	101.509	98.2121
Gulf_1	0	5079	20	40	23	6	12	During	111.934	97.3711	97.8478	102.804	101.803	97.7404
Gulf_1	0	5080	20	50	23	6	12	During	106.77	91.4026	95.4666	100.727	101.702	97.9561
Gulf_1	0	5081	21	0	23	6	12	During	114.271	100.396	109.233	105.885	101.608	97.5902
Gulf_1	0	5082	21	10	23	6	12	During	116.034	100.83	102.027	106.466	101.917	97.5328
Gulf_1	0	5083	21	20	23	6	12	During	115.518	103.502	108.577	107.044	102.033	97.469
Gulf_1	0	5084	21	30	23	6	12	During	119.304	105.017	110.07	108.747	102.471	96.8096
Gulf_1	0	5085	21	40	23	6	12	During	109.4	94.9286	102.902	108.104	103.389	97.9653
Gulf_1	0	5086	21	50	23	6	12	During	114.782	102.075	105.43	109.706	104.258	95.793
Gulf_1	0	5087	22	0	23	6	12	During	115.675	98.9538	104.772	113.331	106.205	96.8443
Gulf_1	0	5088	22	10	23	6	12	During	113.675	100.416	106.94	113.619	107.18	97.2032
Gulf_1	0	5089	22	20	23	6	12	During	117.177	106.527	111.455	115.026	108.911	98.2548
Gulf_1	0	5090	22	30	23	6	12	During	107.08	96.0815	105.502	114.269	107.755	97.955
Gulf_1	0	5091	22	40	23	6	12	During	107.796	97.2042	105.354	114.037	108.333	97.8188
Gulf_1	0	5092	22	50	23	6	12	During	114.358	103.252	108.716	111.169	106.828	97.2401
Gulf_1	0	5093	23	0	23	6	12	During	115.225	107.492	114.121	111.415	105.391	97.4363
Gulf_1	0	5094	23	10	23	6	12	During	113.755	105.8	109.011	110.058	106.047	96.5201
Gulf_1	0	5095	23	20	23	6	12	During	114.763	103.887	109.95	108.238	102.917	98.5473
Gulf_1	0	5096	23	30	23	6	12	During	113.076	98.5307	100.052	105.421	104.857	97.2363
Gulf_1	0	5097	23	40	23	6	12	During	116.624	104.803	109.983	104.192	105.047	104.646
Gulf_1	0	5098	23	50	23	6	12	During	116.564	105.184	108.467	106.088	102.144	100.356
Gulf_1	0	5099	0	0	24	6	12	During	118.365	108.76	112.223	105.192	100.342	98.8558
Gulf_1	0	5100	0	10	24	6	12	During	112.129	102.5	110.537	102.163	100.616	98.7613
Gulf_1	0	5101	0	20	24	6	12	During	118.409	106.192	107.567	99.7294	103.994	99.7513
Gulf_1	0	5102	0	30	24	6	12	During	104.203	99.3957	103.269	98.7056	102.89	98.8359
Gulf_1	0	5103	0	40	24	6	12	During	119.217	110.281	115.54	104.393	99.3271	97.662
Gulf_1	0	5104	0	50	24	6	12	During	110.198	104.174	113.274	98.2508	98.6	97.303
Gulf_1	0	5105	1	0	24	6	12	During	118.909	109.476	114.773	103.154	101.37	95.5171
Gulf_1	0	5106	1	10	24	6	12	During	114.651	106.88	111.738	99.1155	99.3244	95.1165
Gulf_1	0	5107	1	20	24	6	12	During	113.821	108.641	113.916	99.8914	99.2644	96.0165
Gulf_1	0	5108	1	30	24	6	12	During	112.613	102.729	107.632	97.8811	98.9435	95.6857
Gulf_1	0	5109	1	40	24	6	12	During	114.804	103.19	105.179	97.7237	99.8527	94.758
Gulf_1	0	5110	1	50	24	6	12	During	119.166	108.435	111.813	98.4387	102.078	94.7314
Gulf_1	0	5111	2	0	24	6	12	During	119.426	107.272	110.809	105.338	98.0482	92.4114
Gulf_1	0	5112	2	10	24	6	12	During	115.238	109.26	113.771	102.806	97.2758	92.3532
Gulf_1	0	5113	2	20	24	6	12	During	112.675	103.205	109.43	96.9155	96.8965	92.3369
Gulf_1	0	5114	2	30	24	6	12	During	114.387	105.08	111.015	99.0775	97.273	91.3604
Gulf_1	0	5115	2	40	24	6	12	During	122.393	110.18	113.064	102.209	101.742	92.323
Gulf_1	0	5116	2	50	24	6	12	During	111.03	108.473	105.287	98.3349	97.8485	93.939
Gulf_1	0	5117	3	0	24	6	12	During	112.53	103.538	108.154	101.401	97.2636	93.7136
Gulf_1	0	5118	3	10	24	6	12	During	118.641	109.284	112.697	104.941	97.8547	95.5211
Gulf_1	0	5119	3	20	24	6	12	During	116.262	101.862	103.895	100.619	96.8467	92.5255
Gulf_1	0	5120	3	30	24	6	12	During	116.955	103.892	109.553	101.174	98.802	91.5196
Gulf_1	0	5121	3	40	24	6	12	During	112.22	100.871	105.134	95.564	96.7853	92.0976
Gulf_1	0	5122	3	50	24	6	12	During	115.889	106.16	109.896	100.821	101.461	94.3118
Gulf_1	0	5123	4	0	24	6	12	During	121.29	108.005	110.365	103.086	96.5891	92.1153
Gulf_1	0	5124	4	10	24	6	12	During	122.131	109.864	112.487	107.185	101.587	94.3356
Gulf_1	0	5125	4	20	24	6	12	During	116.228	103.516	104.73	100.403	98.8362	93.2116
Gulf_1	0	5126	4	30	24	6	12	During	117.284	105.342	109.779	103.18	97.7258	91.6015
Gulf_1	0	5127	4	40	24	6	12	During	118.459	109.741	116.268	105.015	96.6258	92.4362
Gulf_1	0	5128	4	50	24	6	12	During	121.32	110.53	114.922	105.961	98.1805	93.7192
Gulf_1	0	5129	5	0	24	6	12	During	117.78	108.407	113.607	103.473	103.759	92.6726
Gulf_1	0	5130	5	10	24	6	12	During	117.934	110.405	116.084	106.736	99.344	94.9682
Gulf_1	0	5131	5	20	24	6	12	During	112.964	100.398	105.913	96.8349	97.3162	91.8673
Gulf_1	0	5132	5	30	24	6	12	During	123.94	107.924	109.491	107.612	97.4323	93.3934
Gulf_1	0	5133	5	40	24	6	12	During	116.099	106.768	112.864	102.413	103.365	92.3157
Gulf_1	0	5134	5	50	24	6	12	During	116.107	105.532	109.409	102.257	97.6589	92.5579
Gulf_1	0	5135	6	0	24	6	12	During	116.195	107.823	110.346	103.521	97.8756	93.9623
Gulf_1	0	5136	6	10	24	6	12	During	112.168	100.822	100.619	102.108	98.5838	94.7425
Gulf_1	0	5137	6	20	24	6	12	During	117.513	106.784	108.273	102.021	97.8849	95.7346
Gulf_1	0	5138	6	30	24	6	12	During	106.343	92.6005	92.4489	92.7783	101.197	96.1708
Gulf_1	0	5139	6	40	24	6	12	During	121.299	108.259	111.018	108.652	98.1148	95.7359
Gulf_1	0	5140	6	50	24	6	12	During	117.92	104.612	103.743	104.58	98.8695	94.941
Gulf_1	0	5141	7	0	24	6	12	During	119.619	109.144	113.227	105.98	98.7126	95.0184
Gulf_1	0	5142	7	10	24	6	12	During	120.073	112.103	117.317	107.702	99.8904	101.534
Gulf_1	0	5143	7	20	24	6	12	During	121.424	107.391	111.859	108.44	105.574	99.6335
Gulf_1	0	5144	7	30	24	6	12	During	123.872	116.103	112.89	105.218	99.0182	97.3843
Gulf_1	0	5145	7	40	24	6	12	During	122.514	110.677	111.946	109.861	99.1013	94.96
Gulf_1	0	5146	7	50	24	6	12	During	116.942	101.296	102.891	105.615	99.3989	96.3624
Gulf_1	0	5147	8	0	24	6	12	During	114.553	103.071	106.005	105.39	100.888	96.0894
Gulf_1	0	5148	8	10	24	6	12	During	119.061	106.787	114.282	106.774	99.4025	96.1027
Gulf_1	0	5149	8	20	24	6	12	During	123.588	111.878	115.445	105.925	99.4596	97.8615
Gulf_1	0	5150	8	30	24	6	12	During	114.575	99.7146	105.647	95.8918	99.5161	96.1607
Gulf_1	0	5151	8	40	24	6	12	During	116.059	97.5119	94.8527	95.3931	100.428	95.2607
Gulf_1	0	5152	8	50	24	6	12	During	120.138	107.26	112.535	105.044	97.6987	94.25
Gulf_1	0	5153	9	0	24	6	12	During	120.648	109.667	116.202	108.406	98.3441	94.7819
Gulf_1	0	5154	9	10	24	6	12	During	117.461	110.604	116.666	105.892	98.7744	92.6656
Gulf_1	0	5155	9	20	24	6	12	During	114.861	99.9623	98.244	97.0349	101.833	94.7874
Gulf_1	0	5156	9	30	24	6	12	During	118.623	106.353	109.575	103.238	100.327	94.9216
Gulf_1	0	5157	9	40	24	6	12	During	118.484	105.308	104.762	98.979	97.473	94.773
Gulf_1	0	5158	9	50	24	6	12	During	120.758	111.726	118.915	106.849	105.504	100.903
Gulf_1	0	5159	10	0	24	6	12	During	122.243	108.791	114.774	107.417	110.925	94.8403
Gulf_1	0	5160	10	10	24	6	12	During	125.635	116.531	119.67	111.982	112.08	99.4103
Gulf_1	0	5161	10	20	24	6	12	During	118.258	106.615	116.979	105.072	106.693	94.7236
Gulf_1	0	5162	10	30	24	6	12	During	114.85	105.888	112.657	101.71	99.568	93.2761
Gulf_1	0	5163	10	40	24	6	12	During	113.963	109.207	117.453	102.955	100.25	95.5634
Gulf_1	0	5164	10	50	24	6	12	During	116.686	109.765	118.553	105.43	101.332	95.5089
Gulf_1	0	5165	11	0	24	6	12	During	121.404	106.773	104.677	103.605	98.1206	93.9028
Gulf_1	0	5166	11	10	24	6	12	During	124.423	114.52	119.195	107.917	101.762	99.4797
Gulf_1	0	5167	11	20	24	6	12	During	120.386	111.613	119.935	110.42	99.1238	95.4463
Gulf_1	0	5168	11	30	24	6	12	During	120.487	111.436	115.249	103.373	99.2176	98.6645
Gulf_1	0	5169	11	40	24	6	12	During	123.966	111.763	116.307	102.998	98.2412	94.7922
Gulf_1	0	5170	11	50	24	6	12	During	120.002	105.959	110.772	104.137	101.706	93.7278
Gulf_1	0	5171	12	0	24	6	12	During	111.068	98.8306	104.21	97.6688	98.5406	93.0208
Gulf_1	0	5172	12	10	24	6	12	During	117.365	106.629	101.196	99.6365	98.8968	96.9681
Gulf_1	0	5173	12	20	24	6	12	During	118.113	111.735	119.164	106.383	98.7517	95.8609
Gulf_1	0	5174	12	30	24	6	12	During	123.829	113.022	119.597	108.858	102.718	100.415
Gulf_1	0	5175	12	40	24	6	12	During	113.36	105.421	117.021	100.86	98.5329	95.7451
Gulf_1	0	5176	12	50	24	6	12	During	120.83	106.182	105.665	104.674	98.3555	94.6714
Gulf_1	0	5177	13	0	24	6	12	During	122.976	115.043	118.564	107.5	99.4546	98.9048
Gulf_1	0	5178	13	10	24	6	12	During	126.706	118.176	116.503	108.243	100.141	102.737
Gulf_1	0	5179	13	20	24	6	12	During	120.488	111.972	119.726	105.644	99.5123	94.0036
Gulf_1	0	5180	13	30	24	6	12	During	112.657	102.031	106.853	103.377	107.195	97.0015
Gulf_1	0	5181	13	40	24	6	12	During	116.885	105.375	111.755	103.919	104.762	99.7995
Gulf_1	0	5182	13	50	24	6	12	During	118.144	108.323	117.797	105.056	105.118	99.2478
Gulf_1	0	5183	14	0	24	6	12	During	116.996	105.583	102.273	99.895	102.101	99.4506
Gulf_1	0	5184	14	10	24	6	12	During	124.537	116.187	118.208	109.991	105.326	101.444
Gulf_1	0	5185	14	20	24	6	12	During	117.006	103.355	101.654	100.182	99.734	95.0965
Gulf_1	0	5186	14	30	24	6	12	During	121.191	114.623	115.619	106.73	96.629	96.4157
Gulf_1	0	5187	14	40	24	6	12	During	121.388	111.907	117.015	105.839	96.0718	98.1339
Gulf_1	0	5188	14	50	24	6	12	During	117.166	109.398	120.397	108.927	105.676	96.9473
Gulf_1	0	5189	15	0	24	6	12	During	121.959	110.525	120.494	110.315	102.377	99.7754
Gulf_1	0	5190	15	10	24	6	12	During	121.859	112.722	115.463	104.827	99.2357	102.89
Gulf_1	0	5191	15	20	24	6	12	During	127.237	118.125	119.653	110.789	103.196	103.561
Gulf_1	0	5192	15	30	24	6	12	During	125.158	117.148	121.222	108.824	99.9685	100.867
Gulf_1	0	5193	15	40	24	6	12	During	123.465	113.761	122.394	110.869	99.0959	102.545
Gulf_1	0	5194	15	50	24	6	12	During	115.017	102.111	100.604	98.9891	97.536	96.357
Gulf_1	0	5195	16	0	24	6	12	During	116.29	100.88	98.4919	97.771	99.3175	98.2309
Gulf_1	0	5196	16	10	24	6	12	During	111.828	97.1579	96.4982	96.2566	97.9544	97.2514
Gulf_1	0	5197	16	20	24	6	12	During	111.992	96.4	96.8184	96.0784	98.471	95.9251
Gulf_1	0	5198	16	30	24	6	12	During	108.2	95.921	96.0246	98.9294	99.3262	99.7746
Gulf_1	0	5199	16	40	24	6	12	During	118.366	108.41	103.016	98.6817	100.429	104.085
Gulf_1	0	5200	16	50	24	6	12	During	122.005	114.353	118.219	110.034	99.3739	102.892
Gulf_1	0	5201	17	0	24	6	12	During	113.896	104.89	103.478	97.6428	98.7005	95.9718
Gulf_1	0	5202	17	10	24	6	12	During	114.489	100.138	101.101	97.9589	99.2054	94.9277
Gulf_1	0	5203	17	20	24	6	12	During	120.388	112.043	116.695	103.194	98.3338	94.8466
Gulf_1	0	5204	17	30	24	6	12	During	120.543	106.923	104.475	98.9986	99.0826	96.8174
Gulf_1	0	5205	17	40	24	6	12	During	115.601	104.188	99.4263	97.9581	100.434	104.936
Gulf_1	0	5206	17	50	24	6	12	During	107.823	94.6148	96.4583	99.3375	99.7999	94.9559
Gulf_1	0	5207	18	0	24	6	12	During	120.287	109.699	103.033	100.604	98.089	97.6506
Gulf_1	0	5208	18	10	24	6	12	During	113.466	97.9773	99.9721	102.283	98.6194	93.9467
Gulf_1	0	5209	18	20	24	6	12	During	120.805	111.451	104.69	103.703	105.465	100.676
Gulf_1	0	5210	18	30	24	6	12	During	117.039	107.177	119.474	105.716	106.83	95.0783
Gulf_1	0	5211	18	40	24	6	12	During	116.285	108.549	104.611	107.604	107.982	98.2476
Gulf_1	0	5212	18	50	24	6	12	During	118.691	106.818	119.336	111.488	99.9986	97.4956
Gulf_1	0	5213	19	0	24	6	12	During	122.053	115.606	109.157	112.237	98.7827	101.05
Gulf_1	0	5214	19	10	24	6	12	During	120.214	113.755	107.243	110.217	99.9122	103.753
Gulf_1	0	5215	19	20	24	6	12	During	117.981	106.843	103.178	110.381	99.5811	100.906
Gulf_1	0	5216	19	30	24	6	12	During	118.504	106.175	103.959	109.766	97.9033	97.1221
Gulf_1	0	5217	19	40	24	6	12	During	110.056	98.4499	102.052	109.109	98.6223	94.4033
Gulf_1	0	5218	19	50	24	6	12	During	114.897	101.173	106.901	113.114	99.0959	100.142
Gulf_1	0	5219	20	0	24	6	12	During	120.09	110.924	108.751	114.943	101.772	105.739
Gulf_1	0	5220	20	10	24	6	12	During	113.592	103.216	115.367	111.898	100.41	97.8891
Gulf_1	0	5221	20	20	24	6	12	During	112.771	98.8811	103.729	111.512	98.7707	96.3903
Gulf_1	0	5222	20	30	24	6	12	During	117.962	106.136	107.863	111.088	99.1667	100.29
Gulf_1	0	5223	20	40	24	6	12	During	120.855	113.098	107.412	109.897	99.1986	98.8652
Gulf_1	0	5224	20	50	24	6	12	During	116.383	106.104	102.746	108.871	97.9754	98.2677
Gulf_1	0	5225	21	0	24	6	12	During	115.998	104.58	103.315	109.654	98.2017	98.4999
Gulf_1	0	5226	21	10	24	6	12	During	113.977	101.873	101.791	109.046	99.8941	102.969
Gulf_1	0	5227	21	20	24	6	12	During	116.719	103.048	102.496	108.851	99.3111	101.144
Gulf_1	0	5228	21	30	24	6	12	During	115.963	101.394	102.088	111.201	99.7225	99.2824
Gulf_1	0	5229	21	40	24	6	12	During	112.703	98.8349	102.476	109.462	99.3619	96.5735
Gulf_1	0	5230	21	50	24	6	12	During	116.305	99.6215	104.237	113.08	101.414	95.3362
Gulf_1	0	5231	22	0	24	6	12	During	120.471	112.906	104.906	108.953	100.848	94.1596
Gulf_1	0	5232	22	10	24	6	12	During	119.659	107.831	105.532	108.982	99.9774	99.4027
Gulf_1	0	5233	22	20	24	6	12	During	118.03	107.586	103.132	109.082	97.5455	96.687
Gulf_1	0	5234	22	30	24	6	12	During	116.329	109.904	120.419	109.973	100.008	99.9814
Gulf_1	0	5235	22	40	24	6	12	During	122.039	115.631	117.584	109.789	101.691	100.73
Gulf_1	0	5236	22	50	24	6	12	During	117.424	108.841	117.47	110.021	99.0957	96.3574
Gulf_1	0	5237	23	0	24	6	12	During	115.982	99.3232	108.217	111.559	99.5602	96.252
Gulf_1	0	5238	23	10	24	6	12	During	115.338	99.1427	100.169	106.326	102.413	95.6935
Gulf_1	0	5239	23	20	24	6	12	During	114.288	97.4539	100.7	106.118	97.2353	95.3064
Gulf_1	0	5240	23	30	24	6	12	During	105.449	93.1744	97.3718	104.776	97.9016	95.0226
Gulf_1	0	5241	23	40	24	6	12	During	112.993	98.0196	97.872	105.093	102.489	94.8424
Gulf_1	0	5242	23	50	24	6	12	During	121.777	110.325	119.266	109.107	102.797	99.2661
Gulf_1	0	5243	0	0	25	6	12	During	115.131	106.638	119.562	107.084	98.1371	96.5967
Gulf_1	0	5244	0	10	25	6	12	During	119.383	109.864	103.118	107.73	98.4538	100.251
Gulf_1	0	5245	0	20	25	6	12	During	115.272	99.0233	100.692	103.726	98.414	98.4692
Gulf_1	0	5246	0	30	25	6	12	During	112.911	98.4204	99.2886	102.027	99.2795	100.562
Gulf_1	0	5247	0	40	25	6	12	During	114.195	107.92	118.092	107.569	98.2613	96.6587
Gulf_1	0	5248	0	50	25	6	12	During	117.081	103.613	112.345	101.484	99.2466	98.5502
Gulf_1	0	5249	1	0	25	6	12	During	117.008	109.264	122.429	110.075	99.4706	96.8494
Gulf_1	0	5250	1	10	25	6	12	During	122.942	115.328	108.847	103.229	101.315	103.477
Gulf_1	0	5251	1	20	25	6	12	During	117.259	110.72	121.298	107.048	104.555	100.982
Gulf_1	0	5252	1	30	25	6	12	During	114.157	97.9867	100.381	99.1902	99.1297	95.1699
Gulf_1	0	5253	1	40	25	6	12	During	126.231	119.684	124.534	111.919	104.569	106.142
Gulf_1	0	5254	1	50	25	6	12	During	117.604	100.985	114.916	104.026	97.4339	95.4346
Gulf_1	0	5255	2	0	25	6	12	During	111.225	95.5132	95.808	97.8509	99.2538	97.7426
Gulf_1	0	5256	2	10	25	6	12	During	113.103	96.719	97.7817	96.8106	97.9065	96.6372
Gulf_1	0	5257	2	20	25	6	12	During	117.314	101.651	98.9002	96.563	98.8086	100.093
Gulf_1	0	5258	2	30	25	6	12	During	113.029	98.6298	97.1693	97.5101	100.654	98.6589
Gulf_1	0	5259	2	40	25	6	12	During	119.556	107.411	116.836	103.946	97.1931	99.1261
Gulf_1	0	5260	2	50	25	6	12	During	119.653	112.947	106.297	100.291	99.8435	100.814
Gulf_1	0	5261	3	0	25	6	12	During	118.436	110.648	121.68	111.852	100.089	102.331
Gulf_1	0	5262	3	10	25	6	12	During	116.342	103.749	113.953	100.464	97.6297	97.5772
Gulf_1	0	5263	3	20	25	6	12	During	112.389	99.6742	98.1476	96.6126	98.0747	97.4925
Gulf_1	0	5264	3	30	25	6	12	During	115.154	103.486	100.575	98.8914	103.899	100.489
Gulf_1	0	5265	3	40	25	6	12	During	116.663	105.025	102.259	101.542	100.939	103.902
Gulf_1	0	5266	3	50	25	6	12	During	121.132	111.639	120.003	108.544	99.5758	101.61
Gulf_1	0	5267	4	0	25	6	12	During	118.494	110.478	104.421	100.085	100.495	103.87
Gulf_1	0	5268	4	10	25	6	12	During	120.555	112.108	118.815	107.032	99.7177	102.416
Gulf_1	0	5269	4	20	25	6	12	During	115.264	97.6039	95.5765	95.3894	98.7693	96.5822
Gulf_1	0	5270	4	30	25	6	12	During	118.608	108.461	117.949	101.307	99.9578	102.255
Gulf_1	0	5271	4	40	25	6	12	During	109.885	96.8537	95.2406	93.8587	98.6375	96.5279
Gulf_1	0	5272	4	50	25	6	12	During	112.236	100.972	95.5316	95.2826	99.4073	100.296
Gulf_1	0	5273	5	0	25	6	12	During	122.494	115.348	118.752	109.57	100.18	102.247
Gulf_1	0	5274	5	10	25	6	12	During	113.859	95.9432	95.9823	95.3148	99.2909	97.1998
Gulf_1	0	5275	5	20	25	6	12	During	120.182	110.728	121.088	105.347	100.212	100.279
Gulf_1	0	5276	5	30	25	6	12	During	107.625	94.5025	93.2444	93.6243	100.119	99.641
Gulf_1	0	5277	5	40	25	6	12	During	114.259	99.7078	101.739	98.8495	106.237	103.126
Gulf_1	0	5278	5	50	25	6	12	During	114.346	103.028	115.554	99.0254	98.332	96.1635
Gulf_1	0	5279	6	0	25	6	12	During	112.001	101.449	115.937	100.807	99.8711	99.2009
Gulf_1	0	5280	6	10	25	6	12	During	114.876	111.347	123.292	109.513	100.338	100.812
Gulf_1	0	5281	6	20	25	6	12	During	114.564	97.5988	98.4489	95.364	98.5637	97.1203
Gulf_1	0	5282	6	30	25	6	12	During	111.346	97.6244	98.2033	97.1551	99.0674	97.4061
Gulf_1	0	5283	6	40	25	6	12	During	120.559	109.775	104.018	99.495	100.408	103.707
Gulf_1	0	5284	6	50	25	6	12	During	111.153	102.281	113.329	99.0625	99.0926	96.8001
Gulf_1	0	5285	7	0	25	6	12	During	117.528	108.127	118.99	105.915	99.6436	100.437
Gulf_1	0	5286	7	10	25	6	12	During	118.159	106.729	107.047	110.262	100.473	102.543
Gulf_1	0	5287	7	20	25	6	12	During	118.958	109.947	116.996	108.353	99.5317	100.8
Gulf_1	0	5288	7	30	25	6	12	During	117.916	109.108	119.427	105.058	98.8368	97.9382
Gulf_1	0	5289	7	40	25	6	12	During	116.439	103.085	98.0336	94.2971	99.7815	100.614
Gulf_1	0	5290	7	50	25	6	12	During	113.609	95.7069	95.3458	94.5199	99.3317	99.8281
Gulf_1	0	5291	8	0	25	6	12	During	116.064	108.193	99.4721	96.1731	99.8517	101.938
Gulf_1	0	5292	8	10	25	6	12	During	111.836	100.011	96.0558	94.8897	101.035	104.675
Gulf_1	0	5293	8	20	25	6	12	During	108.209	94.646	94.0789	93.2001	99.4105	98.5372
Gulf_1	0	5294	8	30	25	6	12	During	123.429	117.064	120.973	116.499	106.574	106.018
Gulf_1	0	5295	8	40	25	6	12	During	110.502	94.4437	98.314	95.5348	102.49	99.3659
Gulf_1	0	5296	8	50	25	6	12	During	116.543	103.518	100.681	95.1231	100.784	103.133
Gulf_1	0	5297	9	0	25	6	12	During	123.696	116.923	120.348	109.225	101.362	106.886
Gulf_1	0	5298	9	10	25	6	12	During	117.022	101.669	99.3783	97.3304	100.504	101.413
Gulf_1	0	5299	9	20	25	6	12	During	115.005	106.609	120.006	105.091	101.313	102.567
Gulf_1	0	5300	9	30	25	6	12	During	112.827	99.7163	96.963	96.8292	98.6787	99.6847
Gulf_1	0	5301	9	40	25	6	12	During	112.009	97.3017	96.8976	95.7541	98.1034	96.1147
Gulf_1	0	5302	9	50	25	6	12	During	107.106	94.4512	94.831	94.8506	97.4056	97.2484
Gulf_1	0	5303	10	0	25	6	12	During	115.604	102.715	99.0789	96.0108	99.114	102.114
Gulf_1	0	5304	10	10	25	6	12	During	117.555	107.859	101.776	98.6106	99.8202	103.06
Gulf_1	0	5305	10	20	25	6	12	During	122.072	114.405	106.073	99.7073	101.125	106.156
Gulf_1	0	5306	10	30	25	6	12	During	113.83	103.76	100.895	98.9613	98.9145	97.2293
Gulf_1	0	5307	10	40	25	6	12	During	120.913	111.58	107.712	100.803	99.2125	102.04
Gulf_1	0	5308	10	50	25	6	12	During	109.692	95.847	96.6629	95.8763	98.8663	95.9015
Gulf_1	0	5309	11	0	25	6	12	During	110.191	99.4042	96.74	95.6889	101.543	96.6124
Gulf_1	0	5310	11	10	25	6	12	During	119.915	114.042	121.861	109.729	101.06	104.989
Gulf_1	0	5311	11	20	25	6	12	During	120.518	116.439	125.595	112.064	100.435	103.894
Gulf_1	0	5312	11	30	25	6	12	During	115.66	106.163	119.94	107.862	99.3052	98.1906
Gulf_1	0	5313	11	40	25	6	12	During	117.628	114.879	125.604	113.383	99.6779	101.612
Gulf_1	0	5314	11	50	25	6	12	During	116.554	107.771	119.94	108.737	99.6288	100.212
Gulf_1	0	5315	12	0	25	6	12	During	114.357	101.952	100.431	97.979	98.7351	99.3787
Gulf_1	0	5316	12	10	25	6	12	During	116.773	108.488	120.502	105.802	103.135	96.6075
Gulf_1	0	5317	12	20	25	6	12	During	116.636	105.228	100.257	95.4594	98.7708	101.89
Gulf_1	0	5318	12	30	25	6	12	During	118.376	109.918	119.166	108.172	98.2296	99.914
Gulf_1	0	5319	12	40	25	6	12	During	117.162	105.936	102.803	98.8572	99.2284	100.529
Gulf_1	0	5320	12	50	25	6	12	During	113.695	105.813	122.472	106.429	96.8366	93.8569
Gulf_1	0	5321	13	0	25	6	12	During	106.874	94.6504	94.7598	94.4408	97.0019	95.5157
Gulf_1	0	5322	13	10	25	6	12	During	119.019	110.77	121.632	109.597	99.9832	101.809
Gulf_1	0	5323	13	20	25	6	12	During	119.75	108.381	102.842	99.6495	101.695	101.859
Gulf_1	0	5324	13	30	25	6	12	During	119.175	107.344	116.571	102.486	98.3846	97.6415
Gulf_1	0	5325	13	40	25	6	12	During	118.008	106.712	120.391	103.719	97.4485	98.7312
Gulf_1	0	5326	13	50	25	6	12	During	115.008	105.729	99.9137	96.2735	97.7602	97.769
Gulf_1	0	5327	14	0	25	6	12	During	118.207	109.437	116.862	99.9483	98.5681	99.1568
Gulf_1	0	5328	14	10	25	6	12	During	110.788	96.5009	95.8208	97.0892	97.77	96.7059
Gulf_1	0	5329	14	20	25	6	12	During	119.506	110.038	121.527	110.309	98.8188	100.036
Gulf_1	0	5330	14	30	25	6	12	During	115.597	103.883	118.272	102.506	97.4947	95.9198
Gulf_1	0	5331	14	40	25	6	12	During	124.209	117.304	122.922	111.166	99.5703	103.499
Gulf_1	0	5332	14	50	25	6	12	During	120.641	111.816	119.18	110.678	100.442	103.556
Gulf_1	0	5333	15	0	25	6	12	During	113.928	99.0656	97.8618	96.2374	96.7554	94.7545
Gulf_1	0	5334	15	10	25	6	12	During	114.102	105.824	120.547	105.506	98.2629	101.24
Gulf_1	0	5335	15	20	25	6	12	During	113.7	102.425	97.2901	96.1288	98.0471	100.725
Gulf_1	0	5336	15	30	25	6	12	During	118.179	106.465	119.487	104.238	96.3701	97.9602
Gulf_1	0	5337	15	40	25	6	12	During	112.556	102.566	116.86	98.9112	101.99	98.0933
Gulf_1	0	5338	15	50	25	6	12	During	114.342	103.315	110.87	97.4992	97.6785	99.7081
Gulf_1	0	5339	16	0	25	6	12	During	116.766	110.052	120.523	107.643	98.1716	98.9906
Gulf_1	0	5340	16	10	25	6	12	During	116.974	107.176	118.514	108.557	97.8736	96.8646
Gulf_1	0	5341	16	20	25	6	12	During	115.471	102.909	100.774	98.6048	97.564	97.441
Gulf_1	0	5342	16	30	25	6	12	During	112.859	96.6686	97.3329	97.6994	97.7536	95.309
Gulf_1	0	5343	16	40	25	6	12	During	123.81	116.676	107.507	102.224	100.422	104.94
Gulf_1	0	5344	16	50	25	6	12	During	106.619	93.8723	98.1406	100.814	100.566	94.6474
Gulf_1	0	5345	17	0	25	6	12	During	113.082	100.067	100.242	102.374	98.327	97.601
Gulf_1	0	5346	17	10	25	6	12	During	106.408	94.2161	98.176	101.617	96.9609	97.2235
Gulf_1	0	5347	17	20	25	6	12	During	122.954	115.621	118.261	110.05	101.89	106.898
Gulf_1	0	5348	17	30	25	6	12	During	109.776	98.7058	101.844	107.688	99.3202	100.986
Gulf_1	0	5349	17	40	25	6	12	During	118.159	102.766	105.035	109.559	97.8194	97.3335
Gulf_1	0	5350	17	50	25	6	12	During	117.252	104.257	104.52	110.497	98.1632	99.9501
Gulf_1	0	5351	18	0	25	6	12	During	123.697	110.411	109.516	115.264	101.286	102.709
Gulf_1	0	5352	18	10	25	6	12	During	121.176	114.002	123.533	114.041	100.629	103.932
Gulf_1	0	5353	18	20	25	6	12	During	114.651	104.233	109.863	114.711	99.5267	102.085
Gulf_1	0	5354	18	30	25	6	12	During	115.495	104.191	119.569	114.905	99.1733	97.5421
Gulf_1	0	5355	18	40	25	6	12	During	114.081	101.495	108.243	116.242	97.755	98.5137
Gulf_1	0	5356	18	50	25	6	12	During	122.267	114.009	109.599	115.926	100.96	105.669
Gulf_1	0	5357	19	0	25	6	12	During	119.62	110.675	119.878	117.279	98.0293	98.468
Gulf_1	0	5358	19	10	25	6	12	During	119.148	108.226	121.416	117.543	99.1724	99.872
Gulf_1	0	5359	19	20	25	6	12	During	119.484	108.102	111.011	117.604	102.219	107.752
Gulf_1	0	5360	19	30	25	6	12	During	114.406	102.946	109.612	117.002	100.349	103.002
Gulf_1	0	5361	19	40	25	6	12	During	122.214	111.789	110.412	117.322	102.08	107.573
Gulf_1	0	5362	19	50	25	6	12	During	113.373	100.967	109.314	116.442	99.4392	97.2983
Gulf_1	0	5363	20	0	25	6	12	During	116.118	106.549	118.11	117.272	99.1664	98.6487
Gulf_1	0	5364	20	10	25	6	12	During	113.789	101.03	109.179	117.37	101.35	98.8233
Gulf_1	0	5365	20	20	25	6	12	During	113.617	104.759	118.398	118.474	100.363	94.9339
Gulf_1	0	5366	20	30	25	6	12	During	111.766	106.526	118.307	116.154	97.6406	97.355
Gulf_1	0	5367	20	40	25	6	12	During	112.067	100.127	110.301	117.628	99.9297	99.7501
Gulf_1	0	5368	20	50	25	6	12	During	117.643	105.509	111.177	114.981	101.879	101.647
Gulf_1	0	5369	21	0	25	6	12	During	122.711	112.907	111.736	116.291	103.243	104.606
Gulf_1	0	5370	21	10	25	6	12	During	118.634	107.556	108.773	115.154	103.405	106.269
Gulf_1	0	5371	21	20	25	6	12	During	114.851	106.275	120.845	115.654	102.573	98.1086
Gulf_1	0	5372	21	30	25	6	12	During	118.106	106.472	107.625	113.875	100.54	101.265
Gulf_1	0	5373	21	40	25	6	12	During	119.082	107.772	121.656	114.822	101.618	96.3104
Gulf_1	0	5374	21	50	25	6	12	During	118.549	107.971	107.912	113.218	102.607	106.524
Gulf_1	0	5375	22	0	25	6	12	During	110.949	98.2675	106.798	112.11	103.461	98.3528
Gulf_1	0	5376	22	10	25	6	12	During	116.286	107.813	120.992	113.938	102.73	97.2474
Gulf_1	0	5377	22	20	25	6	12	During	123.475	113.862	109.468	112.526	101.912	104.996
Gulf_1	0	5378	22	30	25	6	12	During	114.835	104.039	106.417	110.862	102.283	105.723
Gulf_1	0	5379	22	40	25	6	12	During	124.809	119.155	125.965	114.043	101.56	105.055
Gulf_1	0	5380	22	50	25	6	12	During	124.913	119.22	125.205	115.957	101.783	104.091
Gulf_1	0	5381	23	0	25	6	12	During	117.579	106.715	118.995	109.306	98.0945	96.391
Gulf_1	0	5382	23	10	25	6	12	During	108.399	95.6815	99.3646	105.373	98.554	96.2504
Gulf_1	0	5383	23	20	25	6	12	During	120.441	111.423	114.316	108.433	100.055	103.188
Gulf_1	0	5384	23	30	25	6	12	During	120.569	110.723	108.991	108.437	101.324	105.484
Gulf_1	0	5385	23	40	25	6	12	During	113.526	96.7481	98.9807	101.87	97.5227	97.1126
Gulf_1	0	5386	23	50	25	6	12	During	118.102	105.78	117.201	104.289	98.6333	96.8826
Gulf_1	0	5387	0	0	26	6	12	During	121.335	111.125	117.705	107.423	100.81	105.271
Gulf_1	0	5388	0	10	26	6	12	During	115.311	103.961	107.197	101.857	98.6205	99.0626
Gulf_1	0	5389	0	20	26	6	12	During	114.231	102.596	101.653	97.7455	99.3067	100.68
Gulf_1	0	5390	0	30	26	6	12	During	117.565	105.729	101.956	98.3078	100.603	105.313
Gulf_1	0	5391	0	40	26	6	12	During	114.622	105.972	115.981	106.989	102.365	105.227
Gulf_1	0	5392	0	50	26	6	12	During	117.51	106.037	103.379	99.4002	98.0547	99.8163
Gulf_1	0	5393	1	0	26	6	12	During	115.814	104.637	122.784	109.256	105.445	96.6315
Gulf_1	0	5394	1	10	26	6	12	During	119.798	108.983	118.623	108.514	99.7305	101.678
Gulf_1	0	5395	1	20	26	6	12	During	109.407	96.0171	97.2268	96.2421	97.0482	94.758
Gulf_1	0	5396	1	30	26	6	12	During	117.496	104.965	120.465	102.015	98.0094	98.2314
Gulf_1	0	5397	1	40	26	6	12	During	119.934	110.409	121.018	109.405	101.095	100.882
Gulf_1	0	5398	1	50	26	6	12	During	116.83	104.661	99.2321	96.1406	97.6475	99.9544
Gulf_1	0	5399	2	0	26	6	12	During	123.642	110.61	122.13	108.059	97.7389	97.5589
Gulf_1	0	5400	2	10	26	6	12	During	111.922	103.558	106.794	102.475	99.2072	100.618
Gulf_1	0	5401	2	20	26	6	12	During	109.985	94.6044	94.6112	94.4581	96.6406	95.6699
Gulf_1	0	5402	2	30	26	6	12	During	116.99	106.205	101.711	98.8077	99.3796	104.196
Gulf_1	0	5403	2	40	26	6	12	During	119.492	108.839	118.426	107.626	99.441	103.643
Gulf_1	0	5404	2	50	26	6	12	During	118.294	111.244	121.543	105.885	98.7196	99.1933
Gulf_1	0	5405	3	0	26	6	12	During	116.541	102.086	105.113	102.841	97.4454	100.341
Gulf_1	0	5406	3	10	26	6	12	During	121.412	113.571	104.721	99.3519	101.066	107.021
Gulf_1	0	5407	3	20	26	6	12	During	118.959	107.872	120.806	106.499	98.5787	95.3694
Gulf_1	0	5408	3	30	26	6	12	During	120.037	112.188	119.903	108.802	101.429	105.792
Gulf_1	0	5409	3	40	26	6	12	During	114.769	101.633	100.635	97.2972	98.9925	97.9081
Gulf_1	0	5410	3	50	26	6	12	During	112.148	98.9049	100.382	98.8668	97.7553	97.2684
Gulf_1	0	5411	4	0	26	6	12	During	108.437	92.4979	96.3282	99.0337	97.2821	95.2646
Gulf_1	0	5412	4	10	26	6	12	During	118.141	108.242	105.033	99.8253	99.0096	102.821
Gulf_1	0	5413	4	20	26	6	12	During	119.978	111.259	105.142	102.615	99.3971	102.7
Gulf_1	0	5414	4	30	26	6	12	During	114.161	102.352	98.8351	95.9226	97.6341	97.2682
Gulf_1	0	5415	4	40	26	6	12	During	117.684	108.185	121.027	109.38	98.1172	97.581
Gulf_1	0	5416	4	50	26	6	12	During	117.247	107.3	120.011	106.952	101.036	97.7409
Gulf_1	0	5417	5	0	26	6	12	During	114.92	104.274	100.946	102.982	98.9744	100.673
Gulf_1	0	5418	5	10	26	6	12	During	118.506	102.459	102.352	99.7641	99.3499	98.7338
Gulf_1	0	5419	5	20	26	6	12	During	112.955	98.7014	103.633	98.4591	97.361	95.8083
Gulf_1	0	5420	5	30	26	6	12	During	119.53	111.823	119.615	108.953	98.9666	101.736
Gulf_1	0	5421	5	40	26	6	12	During	122.701	114.779	123.118	113.157	99.6337	102.865
Gulf_1	0	5422	5	50	26	6	12	During	108.244	95.3182	93.4104	94.0491	96.9275	96.2596
Gulf_1	0	5423	6	0	26	6	12	During	121.428	111.038	112.4	105.786	100.959	102.217
Gulf_1	0	5424	6	10	26	6	12	During	111.405	97.9748	99.2064	100.417	96.5697	94.5512
Gulf_1	0	5425	6	20	26	6	12	During	111.253	100.758	109.585	96.8193	97.875	99.0007
Gulf_1	0	5426	6	30	26	6	12	During	102.462	91.4559	92.5679	93.6081	102.093	95.3636
Gulf_1	0	5427	6	40	26	6	12	During	118.201	108.023	102.277	99.6474	104.386	104.083
Gulf_1	0	5428	6	50	26	6	12	During	110.962	96.9419	99.7344	101.601	97.7799	98.2726
Gulf_1	0	5429	7	0	26	6	12	During	114.576	102.218	105.439	104.314	97.1567	95.0385
Gulf_1	0	5430	7	10	26	6	12	During	113.173	100.319	100.705	100.949	98.5557	101.804
Gulf_1	0	5431	7	20	26	6	12	During	119.956	106.696	122.224	108.115	103.814	96.4877
Gulf_1	0	5432	7	30	26	6	12	During	114.119	99.9799	99.5756	100.963	97.6275	98.6266
Gulf_1	0	5433	7	40	26	6	12	During	112.734	98.1452	101.25	103.276	95.3274	94.9512
Gulf_1	0	5434	7	50	26	6	12	During	118.637	109.755	122.324	110.444	98.6261	99.7354
Gulf_1	0	5435	8	0	26	6	12	During	117.137	107.393	117.728	106.192	98.2257	101.459
Gulf_1	0	5436	8	10	26	6	12	During	111.695	101.63	113.498	98.0144	99.6804	100.729
Gulf_1	0	5437	8	20	26	6	12	During	116.017	109.823	120.738	108.322	98.8443	98.0928
Gulf_1	0	5438	8	30	26	6	12	During	115.792	103.87	119.596	105.415	104.552	97.0633
Gulf_1	0	5439	8	40	26	6	12	During	119.75	107.228	121.504	105.181	97.2771	94.8732
Gulf_1	0	5440	8	50	26	6	12	During	116.573	105.653	102.254	101.042	101.146	105.108
Gulf_1	0	5441	9	0	26	6	12	During	114.032	99.843	100.716	98.6341	96.786	95.7993
Gulf_1	0	5442	9	10	26	6	12	During	113.67	97.2925	96.1174	98.5271	96.2039	94.8084
Gulf_1	0	5443	9	20	26	6	12	During	118.666	107.793	120.257	106.035	96.306	94.2266
Gulf_1	0	5444	9	30	26	6	12	During	109.505	95.6999	96.4176	95.8493	98.0263	98.9723
Gulf_1	0	5445	9	40	26	6	12	During	111.374	97.3258	97.0921	98.0716	96.9822	96.957
Gulf_1	0	5446	9	50	26	6	12	During	114.188	101.294	100.874	96.1266	97.4322	99.9093
Gulf_1	0	5447	10	0	26	6	12	During	110.051	99.7433	98.3283	97.5812	100.016	97.5096
Gulf_1	0	5448	10	10	26	6	12	During	116.027	99.6343	100.203	100.334	97.4553	95.3918
Gulf_1	0	5449	10	20	26	6	12	During	115.096	103.106	104.828	104.604	99.4652	95.7371
Gulf_1	0	5450	10	30	26	6	12	During	110.612	100.811	99.5372	98.8067	98.0991	94.1198
Gulf_1	0	5451	10	40	26	6	12	During	110.239	97.7779	102.808	103.367	99.031	95.9433
Gulf_1	0	5452	10	50	26	6	12	During	113.194	99.4989	101.33	101.839	97.4337	95.4867
Gulf_1	0	5453	11	0	26	6	12	During	120.398	114.473	119.459	106.783	97.5024	97.6428
Gulf_1	0	5454	11	10	26	6	12	During	111.65	98.1022	100.069	103.172	97.881	94.6152
Gulf_1	0	5455	11	20	26	6	12	During	111.523	101.046	111.725	100.77	103.128	93.8311
Gulf_1	0	5456	11	30	26	6	12	During	117.838	106.99	119.47	105.765	97.4628	99.4699
Gulf_1	0	5457	11	40	26	6	12	During	109.415	96.3794	99.8806	100.493	98.0293	97.5317
Gulf_1	0	5458	11	50	26	6	12	During	117.415	104.067	105.013	104.026	100.112	103.278
Gulf_1	0	5459	12	0	26	6	12	During	116.498	109.223	119.227	107.182	105.822	100.547
Gulf_1	0	5460	12	10	26	6	12	During	112.959	98.3049	99.2568	98.2173	96.6937	98.7679
Gulf_1	0	5461	12	20	26	6	12	During	117.322	106.679	110.514	107.314	97.3328	97.0974
Gulf_1	0	5462	12	30	26	6	12	During	113.697	105.11	120.47	106.696	98.0022	96.017
Gulf_1	0	5463	12	40	26	6	12	During	119.877	107.248	120.807	106.329	104.945	98.4189
Gulf_1	0	5464	12	50	26	6	12	During	113.064	101.219	99.2122	97.7644	100.208	99.3527
Gulf_1	0	5465	13	0	26	6	12	During	116.095	106.434	120.065	106.084	98.3851	97.3641
Gulf_1	0	5466	13	10	26	6	12	During	114.229	101.267	105.188	100.533	98.0993	98.9981
Gulf_1	0	5467	13	20	26	6	12	During	113.17	98.1832	103.5	101.78	98.33	98.0008
Gulf_1	0	5468	13	30	26	6	12	During	115.53	101.103	102.667	98.0048	97.6434	96.6818
Gulf_1	0	5469	13	40	26	6	12	During	117.001	100.996	98.4326	97.2251	97.2843	95.7003
Gulf_1	0	5470	13	50	26	6	12	During	117.587	109.023	120.125	107.051	97.8494	99.6681
Gulf_1	0	5471	14	0	26	6	12	During	113.944	95.9949	96.7985	94.8186	96.7363	96.3703
Gulf_1	0	5472	14	10	26	6	12	During	113.591	111.957	124.418	112.218	97.4726	97.9063
Gulf_1	0	5473	14	20	26	6	12	During	112.421	95.9363	99.4773	100.207	97.2286	97.0612
Gulf_1	0	5474	14	30	26	6	12	During	118.906	110.27	121.203	108.965	103.92	98.2252
Gulf_1	0	5475	14	40	26	6	12	During	116.497	106.208	118.654	105.213	97.1464	96.0379
Gulf_1	0	5476	14	50	26	6	12	During	115.973	109.869	122.71	115.3	98.9849	97.907
Gulf_1	0	5477	15	0	26	6	12	During	117.369	110.597	123.095	107.925	98.2065	99.1154
Gulf_1	0	5478	15	10	26	6	12	During	117.154	109.177	122.714	109.225	97.6464	95.4542
Gulf_1	0	5479	15	20	26	6	12	During	107.131	95.7382	94.4204	93.884	97.0859	96.7345
Gulf_1	0	5480	15	30	26	6	12	During	114.248	106.642	119.988	104.207	103.808	96.1508
Gulf_1	0	5481	15	40	26	6	12	During	109.288	94.5984	96.9114	98.3904	99.9563	95.8348
Gulf_1	0	5482	15	50	26	6	12	During	114.779	111.664	124.138	108.976	100.713	95.0683
Gulf_1	0	5483	16	0	26	6	12	During	113.006	106.195	119.005	104.447	97.455	97.1353
Gulf_1	0	5484	16	10	26	6	12	During	114.315	108.74	122.656	108.945	101.597	95.561
Gulf_1	0	5485	16	20	26	6	12	During	110.749	102.759	112.305	106.776	97.7772	95.5617
Gulf_1	0	5486	16	30	26	6	12	During	117.523	112.115	123.458	113.3	102.745	106.141
Gulf_1	0	5487	16	40	26	6	12	During	110.63	104.778	121.232	107.605	97.9517	96.5126
Gulf_1	0	5488	16	50	26	6	12	During	119.497	113.034	126.355	113.431	98.5414	97.6308
Gulf_1	0	5489	17	0	26	6	12	During	121.915	114.642	126.868	114.85	97.0425	96.6385
Gulf_1	0	5490	17	10	26	6	12	During	117.345	112.493	125.039	112.735	98.3774	98.3595
Gulf_1	0	5491	17	20	26	6	12	During	108.691	99.7385	100.717	107.438	97.4795	98.0704
Gulf_1	0	5492	17	30	26	6	12	During	111.218	95.3128	108.855	108.205	100.505	98.1199
Gulf_1	0	5493	17	40	26	6	12	During	119.828	109.556	121.618	110.502	97.6781	95.6985
Gulf_1	0	5494	17	50	26	6	12	During	116.138	110.777	124.196	112.562	102.464	97.8059
Gulf_1	0	5495	18	0	26	6	12	During	111.942	96.8845	100.635	109.08	100.189	97.435
Gulf_1	0	5496	18	10	26	6	12	During	116.201	106.973	118.962	111.126	98.7082	98.4946
Gulf_1	0	5497	18	20	26	6	12	During	117.869	107.03	117.683	110.944	98.3927	100.193
Gulf_1	0	5498	18	30	26	6	12	During	115.77	110.244	123.392	113.298	98.4983	95.7147
Gulf_1	0	5499	18	40	26	6	12	During	108.826	95.0254	100.908	111.049	96.6725	94.9336
Gulf_1	0	5500	18	50	26	6	12	During	105.848	92.865	103.329	113.758	97.1505	95.1281
Gulf_1	0	5501	19	0	26	6	12	During	112.634	97.9394	102.893	110.236	97.2777	98.059
Gulf_1	0	5502	19	10	26	6	12	During	118.293	107.702	119.438	112.129	104.335	98.6016
Gulf_1	0	5503	19	20	26	6	12	During	117.96	109.677	124.651	112.417	96.5947	94.5485
Gulf_1	0	5504	19	30	26	6	12	During	119.473	106.591	117.684	112.019	98.3199	100.033
Gulf_1	0	5505	19	40	26	6	12	During	111.492	103.159	115.826	111.913	102.481	95.9259
Gulf_1	0	5506	19	50	26	6	12	During	111.965	104.422	111.412	110.908	103.942	97.6447
Gulf_1	0	5507	20	0	26	6	12	During	113.512	109.233	124.329	112.298	99.2114	97.3062
Gulf_1	0	5508	20	10	26	6	12	During	113.463	108.029	122.329	110.917	98.776	98.6584
Gulf_1	0	5509	20	20	26	6	12	During	114.994	108.566	120.561	109.511	105.496	96.0865
Gulf_1	0	5510	20	30	26	6	12	During	113.588	107.216	121.566	108.823	105.34	95.1288
Gulf_1	0	5511	20	40	26	6	12	During	116.767	111.855	123.187	111.558	98.8148	101.053
Gulf_1	0	5512	20	50	26	6	12	During	121.285	110.284	121.971	110.664	99.1151	95.6853
Gulf_1	0	5513	21	0	26	6	12	During	116.989	111.62	125.996	112.456	99.626	97.7604
Gulf_1	0	5514	21	10	26	6	12	During	114.598	109.174	121.64	108.811	98.3381	94.6642
Gulf_1	0	5515	21	20	26	6	12	During	118.971	110.352	124.315	112.191	100.145	97.1603
Gulf_1	0	5516	21	30	26	6	12	During	113.973	104.445	114.197	106.66	98.1938	96.0298
Gulf_1	0	5517	21	40	26	6	12	During	119.057	110.437	120.41	107.93	101.499	96.3328
Gulf_1	0	5518	21	50	26	6	12	During	113.604	100.868	103.946	111.512	101.716	97.0897
Gulf_1	0	5519	22	0	26	6	12	During	110.754	105.089	118.931	107.621	101.759	93.834
Gulf_1	0	5520	22	10	26	6	12	During	119.571	110.708	123.891	110.43	99.2481	99.4042
Gulf_1	0	5521	22	20	26	6	12	During	117.007	108.229	120.932	107.735	98.9355	99.5905
Gulf_1	0	5522	22	30	26	6	12	During	116.19	112.28	124.488	110.806	97.6982	96.2241
Gulf_1	0	5523	22	40	26	6	12	During	115.918	109.51	123.17	109.242	98.5156	96.9054
Gulf_1	0	5524	22	50	26	6	12	During	116.438	112.677	125.058	111.511	97.7568	97.147
Gulf_1	0	5525	23	0	26	6	12	During	123.216	112.317	124.952	111.795	96.4691	94.6312
Gulf_1	0	5526	23	10	26	6	12	During	111.283	103.108	115.557	100.296	96.5724	96.2586
Gulf_1	0	5527	23	20	26	6	12	During	114.056	103.699	118.537	102.023	97.47	98.7903
Gulf_1	0	5528	23	30	26	6	12	During	114.057	106.382	117.587	103.32	96.8276	94.9706
Gulf_1	0	5529	23	40	26	6	12	During	113.126	108.317	121.103	104.428	103.067	96.6969
Gulf_1	0	5530	23	50	26	6	12	During	115.983	112.025	125.524	111.293	96.8909	96.5764
Gulf_1	0	5531	0	0	27	6	12	After	105.092	91.0432	92.449	95.5643	98.9256	94.7476
Gulf_1	0	5532	0	10	27	6	12	After	112.949	109.066	123.275	105.443	98.6817	94.2364
Gulf_1	0	5533	0	20	27	6	12	After	112.858	106.732	120.639	104.439	105.236	94.5535
Gulf_1	0	5534	0	30	27	6	12	After	116.399	110.123	125.272	108.601	99.0132	95.0202
Gulf_1	0	5535	0	40	27	6	12	After	115.812	112.121	123.75	109.591	98.422	99.0871
Gulf_1	0	5536	0	50	27	6	12	After	114.688	98.0636	107.439	95.4899	106.381	95.0855
Gulf_1	0	5537	1	0	27	6	12	After	117.252	110.529	121.429	106.764	104.957	97.1646
Gulf_1	0	5538	1	10	27	6	12	After	116.411	110.728	122.547	107.947	97.1761	97.1315
Gulf_1	0	5539	1	20	27	6	12	After	117.128	104.344	119.026	103.628	101.394	98.9334
Gulf_1	0	5540	1	30	27	6	12	After	114.561	113.096	126.625	112.912	98.9857	96.9328
Gulf_1	0	5541	1	40	27	6	12	After	115.51	109.231	122.11	106.927	101.582	97.7305
Gulf_1	0	5542	1	50	27	6	12	After	117.415	109.589	124.018	105.703	96.5165	96.3529
Gulf_1	0	5543	2	0	27	6	12	After	114.424	112.148	125.001	107.551	96.4694	95.5993
Gulf_1	0	5544	2	10	27	6	12	After	116.901	110.234	124.303	107.859	98.2903	97.7773
Gulf_1	0	5545	2	20	27	6	12	After	121.406	111.668	122.442	108.579	96.8873	94.9468
Gulf_1	0	5546	2	30	27	6	12	After	123.391	112.129	125.547	110.071	96.5092	96.1079
Gulf_1	0	5547	2	40	27	6	12	After	112.503	104.553	118.876	103.093	96.6876	95.8137
Gulf_1	0	5548	2	50	27	6	12	After	114.625	109.675	123.906	107.898	104.051	96.8195
Gulf_1	0	5549	3	0	27	6	12	After	121.079	108.543	120.473	105.295	104.04	97.274
Gulf_1	0	5550	3	10	27	6	12	After	119.541	112.387	124.44	109.658	97.2567	97.8325
Gulf_1	0	5551	3	20	27	6	12	After	120.903	113.285	125.25	108.592	105.191	97.5148
Gulf_1	0	5552	3	30	27	6	12	After	111.865	108.419	123.25	105.43	96.1572	95.4819
Gulf_1	0	5553	3	40	27	6	12	After	113.957	107.074	120.827	104.92	96.8387	95.908
Gulf_1	0	5554	3	50	27	6	12	After	112.832	105.743	119.403	102.515	98.2892	97.5549
Gulf_1	0	5555	4	0	27	6	12	After	114.259	106.782	122.619	105.909	96.8726	96.7229
Gulf_1	0	5556	4	10	27	6	12	After	113.804	109.694	124.725	108.799	108.32	97.4506
Gulf_1	0	5557	4	20	27	6	12	After	112.909	106.261	118.365	100.866	98.6901	97.1058
Gulf_1	0	5558	4	30	27	6	12	After	115.823	110.87	123.456	107.777	98.4006	96.2229
Gulf_1	0	5559	4	40	27	6	12	After	117.502	110.676	124.064	107.21	97.687	97.9894
Gulf_1	0	5560	4	50	27	6	12	After	113.461	107.861	121.488	104.43	103.447	96.9099
Gulf_1	0	5561	5	0	27	6	12	After	110.42	106.043	118.198	99.7876	97.6017	97.1139
Gulf_1	0	5562	5	10	27	6	12	After	113.675	106.732	120.018	102.686	104.78	96.5008
Gulf_1	0	5563	5	20	27	6	12	After	115.985	108.66	122.011	107.103	97.6568	97.4005
Gulf_1	0	5564	5	30	27	6	12	After	110.861	106.18	119.305	100.154	99.3168	98.1956
Gulf_1	0	5565	5	40	27	6	12	After	113.919	108.381	122.079	104.609	102.617	97.2839
Gulf_1	0	5566	5	50	27	6	12	After	117.58	110.55	122.203	109.746	101.037	97.2748
Gulf_1	0	5567	6	0	27	6	12	After	114.989	107.59	121.091	106.692	98.5568	98.968
Gulf_1	0	5568	6	10	27	6	12	After	114.781	111.074	125.453	109.332	98.2785	98.0357
Gulf_1	0	5569	6	20	27	6	12	After	113.933	108.757	121.289	103.819	97.8707	97.2712
Gulf_1	0	5570	6	30	27	6	12	After	110.322	106.402	114.942	105.875	98.148	97.8412
Gulf_1	0	5571	6	40	27	6	12	After	111.919	105.38	118.873	102.586	98.7371	98.4844
Gulf_1	0	5572	6	50	27	6	12	After	119.192	108.569	121.581	108.714	98.8391	98.2915
Gulf_1	0	5573	7	0	27	6	12	After	115.713	110.263	121.448	108.097	100.82	98.0199
Gulf_1	0	5574	7	10	27	6	12	After	116.028	110.278	123.595	106.705	98.293	98.5299
Gulf_1	0	5575	7	20	27	6	12	After	113.442	105.732	119.746	101.219	98.9591	98.5057
Gulf_1	0	5576	7	30	27	6	12	After	115.349	109.773	122.951	107.276	97.2824	97.7037
Gulf_1	0	5577	7	40	27	6	12	After	112.121	102.206	114.26	98.7819	98.0773	98.3994
Gulf_1	0	5578	7	50	27	6	12	After	109.69	107.178	120.185	102.632	98.184	98.3015
Gulf_1	0	5579	8	0	27	6	12	After	112.85	106.321	118.855	101.18	97.7855	97.9729
Gulf_1	0	5580	8	10	27	6	12	After	112.227	105.47	119.849	104.636	101.899	99.6251
Gulf_1	0	5581	8	20	27	6	12	After	108.756	102.921	116.561	99.3433	99.8312	98.0898
Gulf_1	0	5582	8	30	27	6	12	After	115.887	109.865	120.857	106.543	97.8084	98.2196
Gulf_1	0	5583	8	40	27	6	12	After	110.915	104.445	119.881	100.947	99.4018	97.853
Gulf_1	0	5584	8	50	27	6	12	After	112.99	107.445	121.243	106.525	99.9387	98.6881
Gulf_1	0	5585	9	0	27	6	12	After	109.032	102.448	112.959	99.4101	98.4811	98.3423
Gulf_1	0	5586	9	10	27	6	12	After	116.107	105.783	119.342	102.7	98.6182	98.3216
Gulf_1	0	5587	9	20	27	6	12	After	110.518	103.647	116.997	99.7392	99.7086	98.5465
Gulf_1	0	5588	9	30	27	6	12	After	112.053	107.135	119.219	103.826	101.759	99.6605
Gulf_1	0	5589	9	40	27	6	12	After	108.537	92.0573	104.573	92.707	97.8903	99.1591
Gulf_1	0	5590	9	50	27	6	12	After	105.327	96.4025	105.257	90.3832	97.8272	98.234
Gulf_1	0	5591	10	0	27	6	12	After	105.089	103.071	114.381	97.5997	102.795	99.1533
Gulf_1	0	5592	10	10	27	6	12	After	101.37	95.6684	99.626	88.5057	97.7511	98.4274
Gulf_1	0	5593	10	20	27	6	12	After	111.198	106.896	118.226	100.986	97.5562	98.0777
Gulf_1	0	5594	10	30	27	6	12	After	112.614	105.928	117.924	100.993	97.4637	98.1247
Gulf_1	0	5595	10	40	27	6	12	After	111.575	106.381	116.081	101.018	97.9731	97.9701
Gulf_1	0	5596	10	50	27	6	12	After	114.554	106.829	119.895	104.915	98.0306	98.2162
Gulf_1	0	5597	11	0	27	6	12	After	111.199	101.516	114.785	97.0073	97.6359	98.5203
Gulf_1	0	5598	11	10	27	6	12	After	107.457	99.9008	112.807	95.0092	97.8253	97.8082
Gulf_1	0	5599	11	20	27	6	12	After	118.537	108.861	118.66	105.906	97.9862	98.0959
Gulf_1	0	5600	11	30	27	6	12	After	113.779	106.406	117.048	102.642	98.3443	98.339
Gulf_1	0	5601	11	40	27	6	12	After	109.34	103.042	113.761	97.0726	97.7053	98.8512
Gulf_1	0	5602	11	50	27	6	12	After	110.472	105.162	117.106	100.66	97.6814	97.7873
Gulf_1	0	5603	12	0	27	6	12	After	113.862	106.134	113.557	104.055	97.3073	97.3413
Gulf_1	0	5604	12	10	27	6	12	After	111.884	103.124	110.765	103.09	97.0941	97.2815
Gulf_1	0	5605	12	20	27	6	12	After	110.766	103.857	115.323	98.6559	104.381	98.2306
Gulf_1	0	5606	12	30	27	6	12	After	118.825	108.237	119.462	105.765	104.062	97.8296
Gulf_1	0	5607	12	40	27	6	12	After	104.266	92.7592	102.333	87.9551	98.0597	98.9733
Gulf_1	0	5608	12	50	27	6	12	After	112.576	105.558	116.634	100.351	97.6941	97.9662
Gulf_1	0	5609	13	0	27	6	12	After	114.236	104.26	113.641	97.5466	96.9695	97.2998
Gulf_1	0	5610	13	10	27	6	12	After	107.587	97.459	104.903	90.719	97.9157	98.0632
Gulf_1	0	5611	13	20	27	6	12	After	113.794	108.89	118.513	102.194	97.3961	98.0939
Gulf_1	0	5612	13	30	27	6	12	After	106.825	98.7758	107.427	90.8847	104.077	98.0381
Gulf_1	0	5613	13	40	27	6	12	After	106.526	100.12	98.799	99.6383	97.7438	97.8368
Gulf_1	0	5614	13	50	27	6	12	After	111.005	101.651	108.371	100.013	106.726	98.2046
Gulf_1	0	5615	14	0	27	6	12	After	107.507	100.686	109.135	92.3861	104.458	99.1849
Gulf_1	0	5616	14	10	27	6	12	After	114.973	104.752	115.667	101.229	98.0767	97.2514
Gulf_1	0	5617	14	20	27	6	12	After	109.654	99.0604	103.172	97.2007	96.9471	96.8585
Gulf_1	0	5618	14	30	27	6	12	After	105.782	98.2579	105.246	90.0029	97.4903	96.9613
Gulf_1	0	5619	14	40	27	6	12	After	115.63	106.37	119.112	104.992	97.5758	97.5038
Gulf_1	0	5620	14	50	27	6	12	After	105.301	99.0455	106.77	95.2881	96.657	97.0517
Gulf_1	0	5621	15	0	27	6	12	After	109.706	101.184	108.567	94.8179	96.5845	96.7066
Gulf_1	0	5622	15	10	27	6	12	After	105.835	99.0727	106.504	92.2278	97.3835	98.1225
Gulf_1	0	5623	15	20	27	6	12	After	115.376	104.294	113.609	99.2956	97.1785	97.0965
Gulf_1	0	5624	15	30	27	6	12	After	110.466	103.457	115.177	97.4833	96.7946	96.7979
Gulf_1	0	5625	15	40	27	6	12	After	107.349	102.39	106.834	98.1904	96.936	98.4357
Gulf_1	0	5626	15	50	27	6	12	After	112.87	104.067	113.63	100.834	97.576	97.4393
Gulf_1	0	5627	16	0	27	6	12	After	106.611	100.313	109.961	94.4943	98.0531	96.3316
Gulf_1	0	5628	16	10	27	6	12	After	105.301	101.286	105.185	94.2669	97.4466	97.4888
Gulf_1	0	5629	16	20	27	6	12	After	108.887	98.7068	104.337	99.0165	96.9105	97.0768
Gulf_1	0	5630	16	30	27	6	12	After	107.89	104.276	112.465	98.148	97.0518	97.2728
Gulf_1	0	5631	16	40	27	6	12	After	108.285	100.565	105.901	97.4493	99.7479	96.7881
Gulf_1	0	5632	16	50	27	6	12	After	111.681	105.021	110.883	103.049	100.539	97.8235
Gulf_1	0	5633	17	0	27	6	12	After	117.055	103.572	109.365	104.227	100.442	97.6762
Gulf_1	0	5634	17	10	27	6	12	After	107.003	98.9406	108.225	103.695	104.018	97.8903
Gulf_1	0	5635	17	20	27	6	12	After	110.847	106.924	114.86	104.664	97.4265	97.5195
Gulf_1	0	5636	17	30	27	6	12	After	111.226	108.813	112.625	106.608	97.6233	97.3943
Gulf_1	0	5637	17	40	27	6	12	After	110.972	103.315	114.294	107.514	97.5611	97.4869
Gulf_1	0	5638	17	50	27	6	12	After	109.235	104.525	111.289	107.474	97.1153	96.8256
Gulf_1	0	5639	18	0	27	6	12	After	116.446	108.28	115.49	109.562	97.0895	97.2552
Gulf_1	0	5640	18	10	27	6	12	After	109.268	101.698	111.052	109.456	97.4278	97.4766
Gulf_1	0	5641	18	20	27	6	12	After	104.244	96.8215	104.556	110.288	97.1542	97.3461
Gulf_1	0	5642	18	30	27	6	12	After	95.5633	88.7425	103.878	111.255	97.3715	98.5386
Gulf_1	0	5643	18	40	27	6	12	After	113.099	107.864	115.257	112.201	102.689	97.5524
Gulf_1	0	5644	18	50	27	6	12	After	107.309	96.7832	106.439	111.156	100.406	98.3994
Gulf_1	0	5645	19	0	27	6	12	After	108.037	99.3114	109.412	112.029	98.3005	98.4583
Gulf_1	0	5646	19	10	27	6	12	After	104.549	95.3264	104.636	111.799	98.0541	97.889
Gulf_1	0	5647	19	20	27	6	12	After	112.274	105.966	113.121	112.625	106.079	98.564
Gulf_1	0	5648	19	30	27	6	12	After	110.498	102.964	115.214	111.893	98.2676	98.3984
Gulf_1	0	5649	19	40	27	6	12	After	108.426	95.4783	104.51	111.491	99.0444	98.4344
Gulf_1	0	5650	19	50	27	6	12	After	105.537	90.7111	104.143	111.166	104.967	98.7784
Gulf_1	0	5651	20	0	27	6	12	After	110.601	99.1836	109.796	111.607	100.081	98.3504
Gulf_1	0	5652	20	10	27	6	12	After	111.005	100.59	108.146	110.231	100.758	97.9422
Gulf_1	0	5653	20	20	27	6	12	After	113.118	106.227	114.086	110.03	101.661	98.5959
Gulf_1	0	5654	20	30	27	6	12	After	104.251	95.8013	105.155	109.246	102.496	98.6049
Gulf_1	0	5655	20	40	27	6	12	After	105.434	97.9833	105.831	107.984	102.37	98.6749
Gulf_1	0	5656	20	50	27	6	12	After	112.477	105.958	113.499	108.656	103.168	97.4916
Gulf_1	0	5657	21	0	27	6	12	After	108.832	97.0317	102.525	107.929	104.026	98.2398
Gulf_1	0	5658	21	10	27	6	12	After	110.531	102.109	109.571	108.127	104.529	98.2778
Gulf_1	0	5659	21	20	27	6	12	After	106.259	90.7181	101.42	108.081	106.829	98.5529
Gulf_1	0	5660	21	30	27	6	12	After	105.917	98.0984	104.705	107.667	104.935	98.8785
Gulf_1	0	5661	21	40	27	6	12	After	105.191	98.3705	108.821	108.03	105.164	99.2324
Gulf_1	0	5662	21	50	27	6	12	After	114.024	103.089	113.919	109.326	106.49	99.089
Gulf_1	0	5663	22	0	27	6	12	After	114.166	104.732	111.292	108.748	104.923	98.3296
Gulf_1	0	5664	22	10	27	6	12	After	109.979	93.8375	100.076	107.689	104.656	97.9484
Gulf_1	0	5665	22	20	27	6	12	After	112.386	103.222	112.723	107.702	106.805	98.0706
Gulf_1	0	5666	22	30	27	6	12	After	110.317	102.128	110.586	107.171	104.458	97.4922
Gulf_1	0	5667	22	40	27	6	12	After	103.36	89.1616	100.048	108.235	105.563	97.5804
Gulf_1	0	5668	22	50	27	6	12	After	111.185	101.406	106.379	105.562	104.139	97.851
Gulf_1	0	5669	23	0	27	6	12	After	110.673	98.4819	107.548	103.737	103.22	98.016
Gulf_1	0	5670	23	10	27	6	12	After	107.277	97.1497	105.006	103.53	103.363	97.9271
Gulf_1	0	5671	23	20	27	6	12	After	99.9859	86.6196	97.395	102.552	102.033	97.8369
Gulf_1	0	5672	23	30	27	6	12	After	112.117	103.283	113.927	102.775	102.514	99.4626
Gulf_1	0	5673	23	40	27	6	12	After	109.042	98.3803	105.034	100.594	101.561	98.136
Gulf_1	0	5674	23	50	27	6	12	After	103.56	87.8739	95.7147	97.4826	99.8508	97.8633
Gulf_1	0	5675	0	0	28	6	12	After	109.908	98.2029	104.294	99.0212	105.084	98.3595
Gulf_1	0	5676	0	10	28	6	12	After	110.267	94.6514	96.8722	97.2341	98.7346	97.1244
Gulf_1	0	5677	0	20	28	6	12	After	106.557	95.058	99.615	94.571	97.7488	96.9944
Gulf_1	0	5678	0	30	28	6	12	After	109.56	90.3422	92.8157	94.8986	98.6623	97.7424
Gulf_1	0	5679	0	40	28	6	12	After	109.13	102.001	107.831	95.5905	97.8091	98.093
Gulf_1	0	5680	0	50	28	6	12	After	89.2073	79.2428	84.5269	89.0348	97.3267	97.7446
Gulf_1	0	5681	1	0	28	6	12	After	89.1659	83.4202	80.9784	88.1406	97.537	96.7183
Gulf_1	0	5682	1	10	28	6	12	After	95.2847	81.0522	90.7808	85.7487	97.774	97.7658
Gulf_1	0	5683	1	20	28	6	12	After	105.642	95.9402	98.4163	87.8561	97.1348	97.1931
Gulf_1	0	5684	1	30	28	6	12	After	106.922	95.8262	103.896	94.9963	97.5371	97.5314
Gulf_1	0	5685	1	40	28	6	12	After	106.96	90.8769	92.4997	94.5948	97.6179	97.4424
Gulf_1	0	5686	1	50	28	6	12	After	106.412	93.0618	94.9113	90.6806	98.7516	98.1916
Gulf_1	0	5687	2	0	28	6	12	After	108.576	98.5239	105.13	93.4105	97.8708	97.4362
Gulf_1	0	5688	2	10	28	6	12	After	107.611	91.6897	98.8964	88.0359	97.3357	97.9068
Gulf_1	0	5689	2	20	28	6	12	After	105.951	93.9313	97.2254	93.0393	97.9157	96.4352
Gulf_1	0	5690	2	30	28	6	12	After	101.399	88.743	100.329	90.1443	101.198	96.8665
Gulf_1	0	5691	2	40	28	6	12	After	104.231	95.1008	101.637	89.4363	105.285	97.8524
Gulf_1	0	5692	2	50	28	6	12	After	92.498	83.0291	86.4484	84.7215	96.7913	97.465
Gulf_1	0	5693	3	0	28	6	12	After	109.445	99.2769	105.965	90.8744	96.9704	97.0058
Gulf_1	0	5694	3	10	28	6	12	After	106.615	91.2146	95.7472	87.8594	98.2216	98.0014
Gulf_1	0	5695	3	20	28	6	12	After	105.957	92.5208	100.314	86.9625	99.1898	98.3818
Gulf_1	0	5696	3	30	28	6	12	After	98.1436	84.3644	90.8727	85.6242	98.3565	98.6877
Gulf_1	0	5697	3	40	28	6	12	After	97.4313	82.3454	90.7686	84.3388	97.3609	97.1561
Gulf_1	0	5698	3	50	28	6	12	After	107.475	90.6785	91.0603	87.7367	96.9444	96.7491
Gulf_1	0	5699	4	0	28	6	12	After	103.135	87.6457	92.9606	86.0479	97.3696	97.3314
Gulf_1	0	5700	4	10	28	6	12	After	110.011	98.8507	105.209	96.1666	97.6147	97.621
Gulf_1	0	5701	4	20	28	6	12	After	110.719	102.385	106.822	98.8876	98.7189	98.2489
Gulf_1	0	5702	4	30	28	6	12	After	102.571	87.7137	94.0103	85.4729	98.0406	97.519
Gulf_1	0	5703	4	40	28	6	12	After	93.7806	83.8373	92.1657	86.9088	102.162	98.2886
Gulf_1	0	5704	4	50	28	6	12	After	106.091	92.9482	98.1179	92.8467	101.328	98.0619
Gulf_1	0	5705	5	0	28	6	12	After	109.099	98.9575	105.008	90.4079	97.9981	97.8417
Gulf_1	0	5706	5	10	28	6	12	After	109.577	97.9817	103.645	90.2409	104.423	98.3917
Gulf_1	0	5707	5	20	28	6	12	After	109.861	101.376	105.056	95.2219	98.4755	99.4678
Gulf_1	0	5708	5	30	28	6	12	After	106.56	96.278	100.82	90.272	98.0598	97.993
Gulf_1	0	5709	5	40	28	6	12	After	98.4369	91.0992	94.8061	85.9621	100.374	99.3803
Gulf_1	0	5710	5	50	28	6	12	After	99.4788	91.9208	94.5777	85.8184	103.51	98.405
Gulf_1	0	5711	6	0	28	6	12	After	105.799	99.0493	101.72	89.0351	97.657	97.8219
Gulf_1	0	5712	6	10	28	6	12	After	106.902	96.0493	98.244	92.6694	98.4996	98.333
Gulf_1	0	5713	6	20	28	6	12	After	104.969	90.097	95.3326	89.5897	99.5323	98.1124
Gulf_1	0	5714	6	30	28	6	12	After	99.3826	89.4069	95.3171	85.3349	98.2105	98.7787
Gulf_1	0	5715	6	40	28	6	12	After	107.741	98.7342	105.599	90.9981	96.962	97.265
Gulf_1	0	5716	6	50	28	6	12	After	98.6688	88.6252	92.7514	85.6259	97.9509	97.6462
Gulf_1	0	5717	7	0	28	6	12	After	90.5291	81.6694	84.4363	87.4957	106.353	98.209
Gulf_1	0	5718	7	10	28	6	12	After	93.2136	77.3465	85.8757	94.7479	111.035	98.3232
Gulf_1	0	5719	7	20	28	6	12	After	89.8438	76.9154	80.6024	83.7394	98.7838	98.8524
Gulf_1	0	5720	7	30	28	6	12	After	97.699	84.8046	85.8258	84.6877	97.5522	97.6239
Gulf_1	0	5721	7	40	28	6	12	After	102.708	90.7304	91.1725	84.8164	100.718	98.0983
Gulf_1	0	5722	7	50	28	6	12	After	96.3868	81.6652	88.9452	84.9092	98.161	97.6143
Gulf_1	0	5723	8	0	28	6	12	After	88.7478	76.2412	79.6525	84.9944	97.7151	97.827
Gulf_1	0	5724	8	10	28	6	12	After	90.2078	91.2357	93.8638	89.3835	97.475	97.2381
Gulf_1	0	5725	8	20	28	6	12	After	105.102	95.6421	100.116	88.4887	97.4505	98.0952
Gulf_1	0	5726	8	30	28	6	12	After	101.049	95.2728	99.3992	87.5264	97.7864	97.0619
Gulf_1	0	5727	8	40	28	6	12	After	99.0915	90.7469	92.2189	84.9015	98.8792	98.1969
Gulf_1	0	5728	8	50	28	6	12	After	101.23	90.7063	94.9081	83.7136	96.9347	97.4255
Gulf_1	0	5729	9	0	28	6	12	After	98.9741	92.7214	94.2006	83.6276	97.6471	97.2306
Gulf_1	0	5730	9	10	28	6	12	After	93.4551	78.1712	82.9434	82.5442	97.569	97.3729
Gulf_1	0	5731	9	20	28	6	12	After	88.151	76.4747	86.8381	86.0781	98.7325	97.4461
Gulf_1	0	5732	9	30	28	6	12	After	100.526	94.5438	98.1161	87.0637	98.2719	97.6404
Gulf_1	0	5733	9	40	28	6	12	After	95.2913	81.4297	88.4999	82.3591	97.0764	97.0762
Gulf_1	0	5734	9	50	28	6	12	After	97.7529	91.4567	93.5948	86.0791	100.676	97.7238
Gulf_1	0	5735	10	0	28	6	12	After	99.128	92.2765	96.8575	84.7887	97.5029	96.624
Gulf_1	0	5736	10	10	28	6	12	After	95.5872	85.7884	86.8447	83.4443	96.9334	97.2468
Gulf_1	0	5737	10	20	28	6	12	After	107.49	98.3871	106.526	90.4775	97.3744	98.0102
Gulf_1	0	5738	10	30	28	6	12	After	100.572	94.0144	100.687	98.6401	97.5773	96.7268
Gulf_1	0	5739	10	40	28	6	12	After	104.642	94.0626	98.77	89.5845	99.6082	97.4712
Gulf_1	0	5740	10	50	28	6	12	After	104.212	96.0016	100.341	94.7454	99.4484	97.1333
Gulf_1	0	5741	11	0	28	6	12	After	107.072	101.256	109.343	97.1528	104.34	96.6779
Gulf_1	0	5742	11	10	28	6	12	After	101.031	85.7777	93.7901	84.8188	98.5811	97.2251
Gulf_1	0	5743	11	20	28	6	12	After	99.8887	89.7075	93.659	87.4572	97.7592	97.0163
Gulf_1	0	5744	11	30	28	6	12	After	102.693	92.097	94.0868	85.707	99.7151	98.1683
Gulf_1	0	5745	11	40	28	6	12	After	105.204	93.0885	96.6055	92.0166	97.9506	96.9573
Gulf_1	0	5746	11	50	28	6	12	After	107.856	100.186	107.652	92.1461	97.3605	97.2601
Gulf_1	0	5747	12	0	28	6	12	After	106.271	97.6366	101.584	91.5806	101.039	98.1543
Gulf_1	0	5748	12	10	28	6	12	After	105.209	91.2559	95.8261	84.8028	97.3489	96.8462
Gulf_1	0	5749	12	20	28	6	12	After	106.361	98.8413	105.726	92.4496	103.662	97.3668
Gulf_1	0	5750	12	30	28	6	12	After	107.83	97.6952	105.943	99.1518	96.9685	96.7359
Gulf_1	0	5751	12	40	28	6	12	After	106.416	99.1677	107.469	93.781	104.377	97.7624
Gulf_1	0	5752	12	50	28	6	12	After	106.236	95.3804	102.625	92.7065	99.4832	98.0633
Gulf_1	0	5753	13	0	28	6	12	After	106.045	96.8955	103.129	91.5004	100.615	97.455
Gulf_1	0	5754	13	10	28	6	12	After	94.3548	85.3452	85.235	83.1418	97.8593	96.3466
Gulf_1	0	5755	13	20	28	6	12	After	102.884	90.575	94.3424	90.8539	99.3117	97.3864
Gulf_1	0	5756	13	30	28	6	12	After	101.524	95.9479	103.134	90.4173	102.114	96.0263
Gulf_1	0	5757	13	40	28	6	12	After	102.352	97.5375	105.109	89.2335	99.7451	96.2578
Gulf_1	0	5758	13	50	28	6	12	After	108.247	101.066	112.457	96.231	98.6127	95.7056
Gulf_1	0	5759	14	0	28	6	12	After	97.062	89.2012	93.9376	83.122	97.2246	96.291
Gulf_1	0	5760	14	10	28	6	12	After	107.488	101.082	110.068	92.1539	96.2409	95.5762
Gulf_1	0	5761	14	20	28	6	12	After	110.957	103.096	111.716	101.196	96.8805	95.4459
Gulf_1	0	5762	14	30	28	6	12	After	97.2285	88.8956	94.4865	83.8739	96.4371	96.0196
Gulf_1	0	5763	14	40	28	6	12	After	96.5095	90.7164	95.7116	83.1678	95.8276	95.5688
Gulf_1	0	5764	14	50	28	6	12	After	98.293	93.0697	98.2773	85.6185	96.1075	95.1757
Gulf_1	0	5765	15	0	28	6	12	After	97.8299	91.3994	100.484	86.0266	99.7701	96.3998
Gulf_1	0	5766	15	10	28	6	12	After	108.445	104.322	113.195	99.5314	98.2211	96.4724
Gulf_1	0	5767	15	20	28	6	12	After	105.427	101.447	110.377	92.4061	95.8179	95.9223
Gulf_1	0	5768	15	30	28	6	12	After	110.613	104.729	113.776	98.828	95.9779	95.9287
Gulf_1	0	5769	15	40	28	6	12	After	94.8525	82.2026	84.391	86.1225	96.0696	95.464
Gulf_1	0	5770	15	50	28	6	12	After	98.8504	92.6224	97.6786	86.9919	97.1423	95.4996
Gulf_1	0	5771	16	0	28	6	12	After	105.97	101.358	107.315	93.6343	98.4302	95.7554
Gulf_1	0	5772	16	10	28	6	12	After	98.8865	93.8878	100.52	89.9381	102.134	95.4908
Gulf_1	0	5773	16	20	28	6	12	After	107.597	100.963	113.16	95.9426	96.4239	96.0445
Gulf_1	0	5774	16	30	28	6	12	After	100.165	95.3969	110.593	92.8254	98.1692	95.4746
Gulf_1	0	5775	16	40	28	6	12	After	98.1455	92.4317	98.8791	88.1135	95.6019	95.5072
Gulf_1	0	5776	16	50	28	6	12	After	105.224	98.8964	107.861	94.6924	95.321	95.0206
Gulf_1	0	5777	17	0	28	6	12	After	90.4125	83.1458	87.7741	94.5968	94.8872	94.4244
Gulf_1	0	5778	17	10	28	6	12	After	106.127	100.482	105.794	98.4226	95.9821	95.2675
Gulf_1	0	5779	17	20	28	6	12	After	105.972	98.5566	105.854	97.6949	94.8268	94.6402
Gulf_1	0	5780	17	30	28	6	12	After	105.966	96.9642	108.926	100.596	104.884	97.7829
Gulf_1	0	5781	17	40	28	6	12	After	98.6768	92.1484	98.1356	99.8645	95.4402	94.8226
Gulf_1	0	5782	17	50	28	6	12	After	101.075	93.0203	103.481	100.882	98.8885	95.2874
Gulf_1	0	5783	18	0	28	6	12	After	99.328	92.8424	99.2597	102.922	94.7983	94.7472
Gulf_1	0	5784	18	10	28	6	12	After	110.024	101.392	110.449	105.238	95.5341	94.8267
Gulf_1	0	5785	18	20	28	6	12	After	91.7763	85.5444	97.813	105.342	96.4452	95.6674
Gulf_1	0	5786	18	30	28	6	12	After	78.6033	78.9909	97.3763	105.351	101.716	95.7981
Gulf_1	0	5787	18	40	28	6	12	After	92.101	81.7582	98.3746	105.648	95.5839	95.5799
Gulf_1	0	5788	18	50	28	6	12	After	110.435	100.619	109.224	106.29	96.8557	96.0761
Gulf_1	0	5789	19	0	28	6	12	After	86.8198	81.803	99.3973	107.701	95.3419	96.1977
Gulf_1	0	5790	19	10	28	6	12	After	103.536	87.5074	99.8409	106.236	96.0942	96.944
Gulf_1	0	5791	19	20	28	6	12	After	108.676	96.7427	104.376	106.537	96.7609	95.5949
Gulf_1	0	5792	19	30	28	6	12	After	99.8785	94.408	102.234	106.341	105.908	97.471
Gulf_1	0	5793	19	40	28	6	12	After	92.2855	87.5203	102.19	108.523	105.936	98.2337
Gulf_1	0	5794	19	50	28	6	12	After	99.9973	90.5336	102.905	110.002	101.866	98.1924
Gulf_1	0	5795	20	0	28	6	12	After	81.2205	87.7338	102.651	110.504	101.553	97.7215
Gulf_1	0	5796	20	10	28	6	12	After	99.7727	92.4754	103.807	111.11	102.927	97.6786
Gulf_1	0	5797	20	20	28	6	12	After	96.9437	89.1161	104.052	111.58	105.87	98.4707
Gulf_1	0	5798	20	30	28	6	12	After	95.2653	89.7317	105.014	113.035	107.867	98.0735
Gulf_1	0	5799	20	40	28	6	12	After	93.3073	88.8486	106.099	113.981	107.5	99.501
Gulf_1	0	5800	20	50	28	6	12	After	102.221	91.8676	106.871	115.638	108.809	97.2951
Gulf_1	0	5801	21	0	28	6	12	After	97.5806	91.2196	107.821	117.89	109.834	97.7328
Gulf_1	0	5802	21	10	28	6	12	After	100.316	93.0349	106.134	115.014	108.675	97.4157
Gulf_1	0	5803	21	20	28	6	12	After	98.9575	89.7796	105.363	114.487	108.387	97.1018
Gulf_1	0	5804	21	30	28	6	12	After	105.385	99.2815	110.326	113.71	108.556	96.978
Gulf_1	0	5805	21	40	28	6	12	After	103.28	96.5144	106.747	113.076	108.495	97.0087
Gulf_1	0	5806	21	50	28	6	12	After	100.729	93.0714	104.582	112.61	108.505	97.2459
Gulf_1	0	5807	22	0	28	6	12	After	96.166	86.8538	102.67	111.001	107.88	96.9356
Gulf_1	0	5808	22	10	28	6	12	After	95.6524	87.2756	102.82	111.456	108.258	96.7574
Gulf_1	0	5809	22	20	28	6	12	After	95.9878	89.1168	102.781	111.093	108.789	96.5092
Gulf_1	0	5810	22	30	28	6	12	After	100.639	92.6001	103.614	110.508	108.085	96.9052
Gulf_1	0	5811	22	40	28	6	12	After	103.114	95.5738	104.344	109.313	108.03	97.4354
Gulf_1	0	5812	22	50	28	6	12	After	91.2117	83.9749	100.812	108.686	108.011	96.4444
Gulf_1	0	5813	23	0	28	6	12	After	101.854	93.3391	104.819	108.399	109.271	97.5288
Gulf_1	0	5814	23	10	28	6	12	After	106.049	99.7077	109.17	107.14	107.823	97.3119
Gulf_1	0	5815	23	20	28	6	12	After	104.85	97.5755	105.724	106.349	107.853	96.526
Gulf_1	0	5816	23	30	28	6	12	After	107.219	100.723	110.378	105.497	108.194	97.2881
Gulf_1	0	5817	23	40	28	6	12	After	92.018	84.3006	97.1993	104.358	106.487	97.3582
Gulf_1	0	5818	23	50	28	6	12	After	107.104	99.6878	104.251	103.402	105.363	97.1007
Gulf_1	0	5819	0	0	29	6	12	After	99.8709	89.9543	97.1185	101.622	103.915	97.404
Gulf_1	0	5820	0	10	29	6	12	After	99.7307	91.0383	95.6931	97.7931	103.685	97.5493
Gulf_1	0	5821	0	20	29	6	12	After	103.265	97.9697	106.33	98.5092	101.55	96.9689
Gulf_1	0	5822	0	30	29	6	12	After	94.9354	84.8527	94.2613	98.5158	101.29	97.5847
Gulf_1	0	5823	0	40	29	6	12	After	100.053	90.2931	97.1859	96.3121	99.7132	97.2672
Gulf_1	0	5824	0	50	29	6	12	After	93.1435	86.0228	90.7243	95.5583	103.425	96.7543
Gulf_1	0	5825	1	0	29	6	12	After	98.1026	88.0461	94.1118	98.0855	106.811	98.0361
Gulf_1	0	5826	1	10	29	6	12	After	95.7101	87.9541	89.1953	90.5043	97.4764	96.5679
Gulf_1	0	5827	1	20	29	6	12	After	109.946	102.02	112.128	98.9068	97.7576	97.395
Gulf_1	0	5828	1	30	29	6	12	After	94.9954	89.7062	89.7853	87.5229	96.7955	96.4708
Gulf_1	0	5829	1	40	29	6	12	After	100.969	93.5955	98.3278	86.9943	96.8252	97.1206
Gulf_1	0	5830	1	50	29	6	12	After	91.3726	76.4414	87.6309	85.86	97.4448	97.4029
Gulf_1	0	5831	2	0	29	6	12	After	102.526	94.1482	97.0576	86.6073	97.2755	97.312
Gulf_1	0	5832	2	10	29	6	12	After	101.66	99.94	100.747	95.6309	97.2185	96.7937
Gulf_1	0	5833	2	20	29	6	12	After	94.1753	79.3862	87.2758	82.162	97.6796	97.7579
Gulf_1	0	5834	2	30	29	6	12	After	98.908	91.5889	93.0407	82.9123	97.2586	97.3444
Gulf_1	0	5835	2	40	29	6	12	After	104.947	97.0382	102.843	87.637	97.5951	96.9772
Gulf_1	0	5836	2	50	29	6	12	After	93.5314	83.0195	86.479	81.4647	97.4634	98.63
Gulf_1	0	5837	3	0	29	6	12	After	90.2557	78.3017	83.2515	87.0002	99.1632	98.1851
Gulf_1	0	5838	3	10	29	6	12	After	96.475	82.0062	89.1827	81.9026	98.2803	98.2819
Gulf_1	0	5839	3	20	29	6	12	After	89.3703	74.2824	80.7647	81.997	96.4772	97.1247
Gulf_1	0	5840	3	30	29	6	12	After	100.455	94.1245	95.6915	83.8093	97.8834	98.1848
Gulf_1	0	5841	3	40	29	6	12	After	85.975	81.9827	78.0162	81.9419	97.0254	97.3534
Gulf_1	0	5842	3	50	29	6	12	After	92.1633	76.8855	85.2849	84.4296	96.5602	97.0838
Gulf_1	0	5843	4	0	29	6	12	After	92.1757	75.763	84.41	81.993	96.3493	97.0572
Gulf_1	0	5844	4	10	29	6	12	After	92.6481	76.2309	84.4852	82.9969	96.8956	97.3226
Gulf_1	0	5845	4	20	29	6	12	After	92.7923	88.6246	89.394	83.678	96.2731	97.3398
Gulf_1	0	5846	4	30	29	6	12	After	101.675	95.2491	97.7675	84.9097	97.7499	98.6729
Gulf_1	0	5847	4	40	29	6	12	After	72.0545	69.029	76.5838	83.9902	98.0559	98.1833
Gulf_1	0	5848	4	50	29	6	12	After	74.6557	71.5878	75.0834	84.4425	97.2473	97.8711
Gulf_1	0	5849	5	0	29	6	12	After	81.9741	80.1808	82.029	86.6781	103.187	98.8071
Gulf_1	0	5850	5	10	29	6	12	After	82.4867	69.6462	75.323	82.1306	100.085	99.3267
Gulf_1	0	5851	5	20	29	6	12	After	79.4237	75.5284	78.9619	85.3839	99.2898	99.0189
Gulf_1	0	5852	5	30	29	6	12	After	96.876	84.7097	85.528	85.5141	98.7939	98.9885
Gulf_1	0	5853	5	40	29	6	12	After	72.5689	72.9944	79.5822	85.9476	99.2794	99.6644
Gulf_1	0	5854	5	50	29	6	12	After	80.5133	76.093	81.2526	85.8333	101.401	98.6555
Gulf_1	0	5855	6	0	29	6	12	After	102.344	94.1112	95.8253	87.8893	97.3826	97.3821
Gulf_1	0	5856	6	10	29	6	12	After	90.6818	75.4716	84.1241	86.0493	101.409	98.1113
Gulf_1	0	5857	6	20	29	6	12	After	93.5248	78.1435	84.9015	86.7374	101.433	98.0572
Gulf_1	0	5858	6	30	29	6	12	After	78.4146	74.3561	78.7016	85.3736	105.42	97.9881
Gulf_1	0	5859	6	40	29	6	12	After	95.5665	80.2114	91.7274	91.8395	102.642	97.2816
Gulf_1	0	5860	6	50	29	6	12	After	89.0507	73.0185	83.7861	87.8827	99.8601	97.2346
Gulf_1	0	5861	7	0	29	6	12	After	75.9516	73.2758	77.7224	83.3001	98.945	97.3012
Gulf_1	0	5862	7	10	29	6	12	After	84.838	81.0197	83.7413	86.267	98.672	97.1873
Gulf_1	0	5863	7	20	29	6	12	After	87.4763	77.9026	85.5023	87.2725	103.869	99.0191
Gulf_1	0	5864	7	30	29	6	12	After	89.3247	80.6841	83.6557	88.425	104.668	97.2322
Gulf_1	0	5865	7	40	29	6	12	After	75.3705	88.8782	95.6146	96.4127	104.716	97.4539
Gulf_1	0	5866	7	50	29	6	12	After	95.458	98.7155	105.946	98.7967	98.4037	96.4766
Gulf_1	0	5867	8	0	29	6	12	After	87.4771	78.3436	89.0767	85.0942	98.3787	96.3689
Gulf_1	0	5868	8	10	29	6	12	After	93.6076	75.9211	83.0373	87.0574	98.1195	96.7762
Gulf_1	0	5869	8	20	29	6	12	After	77.5558	71.9419	84.3247	85.9682	96.3721	96.9923
Gulf_1	0	5870	8	30	29	6	12	After	79.2811	72.8557	76.2225	82.591	95.9703	96.4436
Gulf_1	0	5871	8	40	29	6	12	After	75.9682	81.893	86.8217	85.4593	101.564	98.1218
Gulf_1	0	5872	8	50	29	6	12	After	89.867	74.5854	76.2837	83.8869	96.0829	96.5921
Gulf_1	0	5873	9	0	29	6	12	After	96.1389	80.9316	85.5363	81.896	96.1377	95.7141
Gulf_1	0	5874	9	10	29	6	12	After	92.4668	78.3589	85.1263	83.8023	97.4815	96.8458
Gulf_1	0	5875	9	20	29	6	12	After	86.6049	77.2692	80.8627	84.2354	95.6579	96.1718
Gulf_1	0	5876	9	30	29	6	12	After	101.66	85.9838	95.8583	86.0952	97.8881	95.8629
Gulf_1	0	5877	9	40	29	6	12	After	95.5646	90.0016	95.5927	94.0573	101.08	97.3145
Gulf_1	0	5878	9	50	29	6	12	After	97.0748	81.4006	90.4298	81.7998	95.9456	96.4903
Gulf_1	0	5879	10	0	29	6	12	After	84.0091	74.2735	76.601	81.6394	95.8768	96.1674
Gulf_1	0	5880	10	10	29	6	12	After	93.0524	79.0328	85.0179	83.7181	95.1641	95.7242
Gulf_1	0	5881	10	20	29	6	12	After	92.4038	77.2838	83.1019	90.3857	98.3357	96.4575
Gulf_1	0	5882	10	30	29	6	12	After	94.4124	78.0115	85.2164	84.6688	95.6004	96.5671
Gulf_1	0	5883	10	40	29	6	12	After	87.734	77.9391	91.7693	89.7519	100.661	96.6989
Gulf_1	0	5884	10	50	29	6	12	After	91.762	86.5206	86.6916	82.2352	98.258	95.8787
Gulf_1	0	5885	11	0	29	6	12	After	101.221	91.2971	96.146	88.6758	99.3253	95.5305
Gulf_1	0	5886	11	10	29	6	12	After	105.998	96.6066	104.421	90.2448	98.8566	95.5751
Gulf_1	0	5887	11	20	29	6	12	After	92.0433	80.3296	81.7207	81.5103	96.2159	95.3551
Gulf_1	0	5888	11	30	29	6	12	After	100.47	88.5911	93.2179	86.3118	102.917	95.7803
Gulf_1	0	5889	11	40	29	6	12	After	102.789	92.0207	96.9767	84.8182	98.8805	95.6663
Gulf_1	0	5890	11	50	29	6	12	After	99.9664	90.8889	94.428	83.4281	96.2061	96.2365
Gulf_1	0	5891	12	0	29	6	12	After	98.1177	87.8198	91.3864	87.9648	102.914	97.324
Gulf_1	0	5892	12	10	29	6	12	After	95.5115	83.0367	88.3261	82.8901	95.523	94.9677
Gulf_1	0	5893	12	20	29	6	12	After	101.026	91.8121	95.8168	89.0058	102.143	95.6295
Gulf_1	0	5894	12	30	29	6	12	After	87.14	75.8372	79.4366	80.6761	95.3982	95.3597
Gulf_1	0	5895	12	40	29	6	12	After	84.3976	76.5923	81.4898	83.1764	95.5207	95.0313
Gulf_1	0	5896	12	50	29	6	12	After	100.319	89.395	91.7657	85.5932	94.7173	94.3386
Gulf_1	0	5897	13	0	29	6	12	After	99.202	97.3128	95.9906	91.4991	104.186	97.4473
Gulf_1	0	5898	13	10	29	6	12	After	96.7992	86.648	90.1088	82.2541	102.942	94.8525
Gulf_1	0	5899	13	20	29	6	12	After	98.2491	88.0443	91.8137	83.2097	93.716	94.8681
Gulf_1	0	5900	13	30	29	6	12	After	90.0063	81.7849	79.5323	80.8911	95.1646	94.7841
Gulf_1	0	5901	13	40	29	6	12	After	101.772	93.2218	97.2794	86.8771	97.7558	94.2707
Gulf_1	0	5902	13	50	29	6	12	After	98.3531	100.169	97.4151	92.9597	94.1382	93.7977
Gulf_1	0	5903	14	0	29	6	12	After	95.8733	82.2447	84.646	82.9415	94.0414	94.395
Gulf_1	0	5904	14	10	29	6	12	After	97.6956	88.3285	92.9998	87.0111	96.5116	94.5355
Gulf_1	0	5905	14	20	29	6	12	After	95.1575	86.3238	87.7379	87.5191	99.3484	94.958
Gulf_1	0	5906	14	30	29	6	12	After	90.1432	80.8026	80.395	81.7178	94.8902	93.9351
Gulf_1	0	5907	14	40	29	6	12	After	108.305	96.9672	97.4556	94.0238	97.7054	93.8283
Gulf_1	0	5908	14	50	29	6	12	After	95.3452	86.7047	89.53	83.0183	96.6669	93.3343
Gulf_1	0	5909	15	0	29	6	12	After	91.3498	80.6099	86.8656	82.5615	102.875	94.4366
Gulf_1	0	5910	15	10	29	6	12	After	97.7317	85.8574	88.6846	82.971	96.1786	93.8062
Gulf_1	0	5911	15	20	29	6	12	After	102.751	93.8842	104.654	89.7062	95.8736	93.7445
Gulf_1	0	5912	15	30	29	6	12	After	94.306	83.1023	86.2578	82.2451	94.3961	94.2882
Gulf_1	0	5913	15	40	29	6	12	After	101.982	92.2046	97.4915	87.4093	94.9926	94.064
Gulf_1	0	5914	15	50	29	6	12	After	96.4761	86.2301	88.4741	86.2913	96.2122	94.8989
Gulf_1	0	5915	16	0	29	6	12	After	101.405	92.7682	95.6421	86.1423	103.945	95.2451
Gulf_1	0	5916	16	10	29	6	12	After	92.5756	81.809	82.9401	83.4913	94.6437	94.2565
Gulf_1	0	5917	16	20	29	6	12	After	88.6339	79.4351	81.0616	85.2472	95.7974	94.7603
Gulf_1	0	5918	16	30	29	6	12	After	103.154	92.4926	99.4722	86.7821	99.441	95.1676
Gulf_1	0	5919	16	40	29	6	12	After	94.9044	85.0258	86.4018	88.9685	94.444	94.7882
Gulf_1	0	5920	16	50	29	6	12	After	106.488	95.0728	99.0147	87.5708	95.0897	94.8013
Gulf_1	0	5921	17	0	29	6	12	After	100.81	88.8906	91.1594	94.3281	94.3769	94.0735
Gulf_1	0	5922	17	10	29	6	12	After	78.2498	73.9931	80.7148	86.8844	93.79	93.5206
Gulf_1	0	5923	17	20	29	6	12	After	100.092	93.6149	95.5607	91.4186	95.6067	93.9097
Gulf_1	0	5924	17	30	29	6	12	After	87.3603	78.3609	85.5725	90.9183	95.328	94.5566
Gulf_1	0	5925	17	40	29	6	12	After	93.6271	81.4484	88.422	92.7471	94.974	94.4752
Gulf_1	0	5926	17	50	29	6	12	After	88.4941	77.5779	88.8576	95.1667	95.5932	94.6723
Gulf_1	0	5927	18	0	29	6	12	After	87.9443	77.5006	90.1464	96.4396	94.7056	94.6507
Gulf_1	0	5928	18	10	29	6	12	After	92.5817	80.3611	93.0739	99.3062	96.7159	95.0159
Gulf_1	0	5929	18	20	29	6	12	After	74.6586	77.5475	94.4798	100.747	98.835	94.6572
Gulf_1	0	5930	18	30	29	6	12	After	91.7641	79.2468	95.3321	102.024	99.4311	95.0844
Gulf_1	0	5931	18	40	29	6	12	After	92.2145	82.2659	96.8621	103.815	94.9408	94.0183
Gulf_1	0	5932	18	50	29	6	12	After	91.0333	82.2289	98.0998	105.217	100.444	95.1768
Gulf_1	0	5933	19	0	29	6	12	After	92.4748	82.3453	99.6023	105.463	103.836	96.3142
Gulf_1	0	5934	19	10	29	6	12	After	93.4859	83.8438	99.9525	106.68	104.425	97.018
Gulf_1	0	5935	19	20	29	6	12	After	96.2055	93.503	101.05	107.661	96.5449	96.1012
Gulf_1	0	5936	19	30	29	6	12	After	93.7874	87.0856	101.991	108.282	97.2997	96.3121
Gulf_1	0	5937	19	40	29	6	12	After	91.3967	87.4218	102.359	109.102	106.368	98.6089
Gulf_1	0	5938	19	50	29	6	12	After	93.2957	83.3817	102.586	109.495	102.079	98.7817
Gulf_1	0	5939	20	0	29	6	12	After	92.6613	85.0603	105.101	112.525	104.865	98.6187
Gulf_1	0	5940	20	10	29	6	12	After	97.7648	85.4494	104.641	111.263	107.53	98.6593
Gulf_1	0	5941	20	20	29	6	12	After	101.637	92.3077	105.493	111.265	108.373	97.1784
Gulf_1	0	5942	20	30	29	6	12	After	94.1073	85.301	105.531	111.874	109.565	97.5535
Gulf_1	0	5943	20	40	29	6	12	After	96.3475	85.2826	105.649	112.018	109.899	96.9595
Gulf_1	0	5944	20	50	29	6	12	After	75.2528	86.8706	105.757	112.173	110.056	97.1854
Gulf_1	0	5945	21	0	29	6	12	After	90.1451	86.8476	105.887	113.053	110.229	96.6128
Gulf_1	0	5946	21	10	29	6	12	After	89.5792	85.8485	105.557	112.55	110.772	97.4755
Gulf_1	0	5947	21	20	29	6	12	After	95.8222	84.9616	105.454	112.302	110.591	97.4098
Gulf_1	0	5948	21	30	29	6	12	After	97.2947	84.2378	105.151	112.345	110.83	97.2643
Gulf_1	0	5949	21	40	29	6	12	After	77.5623	85.5065	104.93	112.889	110.95	95.7938
Gulf_1	0	5950	21	50	29	6	12	After	81.5731	84.5901	104.932	112.87	111.481	96.8142
Gulf_1	0	5951	22	0	29	6	12	After	76.6059	87.1692	105.34	112.89	111.245	96.7948
Gulf_1	0	5952	22	10	29	6	12	After	85.0378	88.3674	105.45	113.782	111.882	97.6094
Gulf_1	0	5953	22	20	29	6	12	After	93.458	91.3713	105.464	114.176	112.345	95.7284
Gulf_1	0	5954	22	30	29	6	12	After	96.8917	97.3183	108.569	118.481	115.461	98.0714
Gulf_1	0	5955	22	40	29	6	12	After	80.2156	94.9249	107.947	114.346	113.052	96.2291
Gulf_1	0	5956	22	50	29	6	12	After	78.1259	92.903	105.275	114.151	111.846	95.9939
Gulf_1	0	5957	23	0	29	6	12	After	94.5039	90.7251	104.653	112.3	110.966	95.986
Gulf_1	0	5958	23	10	29	6	12	After	93.003	92.6531	105.113	112.423	110.877	95.3734
Gulf_1	0	5959	23	20	29	6	12	After	81.8149	89.7412	103.666	111.952	110.369	95.1614
Gulf_1	0	5960	23	30	29	6	12	After	96.7131	90.9247	103.312	110.152	109.198	96.2038
Gulf_1	0	5961	23	40	29	6	12	After	83.8265	89.8251	103.144	109.483	108.186	96.0096
Gulf_1	0	5962	23	50	29	6	12	After	97.5397	88.7567	100.917	108.299	106.565	96.5128
Gulf_1	0	5963	0	0	30	6	12	After	105.036	95.4136	104.323	106.671	105.331	95.8406
Gulf_1	0	5964	0	10	30	6	12	After	76.3525	78.5834	98.1814	105.661	103.325	96.3955
Gulf_1	0	5965	0	20	30	6	12	After	90.8628	79.3161	97.641	104.734	102.384	95.8177
Gulf_1	0	5966	0	30	30	6	12	After	96.9828	85.2391	96.2597	102.563	99.2885	96.5584
Gulf_1	0	5967	0	40	30	6	12	After	91.9507	83.4428	95.8422	101.83	102.542	96.717
Gulf_1	0	5968	0	50	30	6	12	After	96.9709	88.2436	94.5051	98.9353	97.8329	95.9864
Gulf_1	0	5969	1	0	30	6	12	After	89.1778	76.3459	91.7643	97.4312	96.8569	95.7909
Gulf_1	0	5970	1	10	30	6	12	After	105.791	95.5515	102.934	98.3239	99.0544	96.4288
Gulf_1	0	5971	1	20	30	6	12	After	92.514	79.14	87.9644	97.2162	96.7877	97.1013
Gulf_1	0	5972	1	30	30	6	12	After	98.2983	87.5123	92.2633	94.111	104.395	96.1156
Gulf_1	0	5973	1	40	30	6	12	After	92.9056	82.0958	87.9229	95.1344	96.0015	96.0735
Gulf_1	0	5974	1	50	30	6	12	After	100.765	90.0027	94.1893	97.2289	95.5065	95.6904
Gulf_1	0	5975	2	0	30	6	12	After	102.523	90.5753	96.3176	91.567	95.6608	95.873
Gulf_1	0	5976	2	10	30	6	12	After	98.9109	91.3292	93.4483	90.7662	96.3632	96.5967
Gulf_1	0	5977	2	20	30	6	12	After	100.285	88.2903	94.7865	88.3986	96.2424	96.5536
Gulf_1	0	5978	2	30	30	6	12	After	96.9313	83.5175	88.9999	87.4	95.5762	96.5918
Gulf_1	0	5979	2	40	30	6	12	After	102.417	90.3207	94.3996	88.0057	95.6821	99.6475
Gulf_1	0	5980	2	50	30	6	12	After	84.6034	75.2534	80.972	86.0045	95.4959	95.3439
Gulf_1	0	5981	3	0	30	6	12	After	99.7945	87.3596	90.4854	89.1928	101.148	96.8456
Gulf_1	0	5982	3	10	30	6	12	After	99.1424	90.2476	92.7542	86.021	98.1658	97.9098
Gulf_1	0	5983	3	20	30	6	12	After	105.05	93.8418	97.7753	87.5189	96.1623	95.6452
Gulf_1	0	5984	3	30	30	6	12	After	102.691	90.7038	92.2511	87.5065	95.9534	95.8838
Gulf_1	0	5985	3	40	30	6	12	After	92.8575	80.3861	83.5723	86.8726	101.186	96.9519
Gulf_1	0	5986	3	50	30	6	12	After	98.2075	83.1117	90.0313	86.7731	95.4526	95.5718
Gulf_1	0	5987	4	0	30	6	12	After	90.3392	80.2678	83.4549	85.8439	96.4765	97.0347
Gulf_1	0	5988	4	10	30	6	12	After	94.4155	84.2587	86.4162	86.9146	95.2218	96.6013
Gulf_1	0	5989	4	20	30	6	12	After	102.584	92.9225	94.9807	90.2541	103.379	96.9549
Gulf_1	0	5990	4	30	30	6	12	After	100.743	90.852	94.3773	90.4798	102.704	96.6313
Gulf_1	0	5991	4	40	30	6	12	After	98.3212	83.6939	88.0952	85.6875	95.7819	96.2403
Gulf_1	0	5992	4	50	30	6	12	After	101.305	87.0512	94.4186	85.7461	97.6531	97.2536
Gulf_1	0	5993	5	0	30	6	12	After	102.639	90.54	95.8063	85.1665	97.1133	97.7501
Gulf_1	0	5994	5	10	30	6	12	After	100.854	88.3211	93.2288	86.1636	98.2227	97.6236
Gulf_1	0	5995	5	20	30	6	12	After	99.7285	91.6642	94.1018	89.3482	103.861	98.5288
Gulf_1	0	5996	5	30	30	6	12	After	95.942	90.5723	90.5941	86.9691	99.276	98.0206
Gulf_1	0	5997	5	40	30	6	12	After	95.8745	89.5018	93.7437	87.3132	99.0997	98.0623
Gulf_1	0	5998	5	50	30	6	12	After	92.7502	74.983	80.0046	84.1361	96.4769	96.0951
Gulf_1	0	5999	6	0	30	6	12	After	94.5079	77.4718	85.5807	84.7852	96.4438	96.1696
Gulf_1	0	6000	6	10	30	6	12	After	100.739	83.989	93.1251	85.4197	95.6976	95.6056
Gulf_1	0	6001	6	20	30	6	12	After	98.6901	81.6387	90.1057	86.5298	98.0764	94.9543
Gulf_1	0	6002	6	30	30	6	12	After	91.4744	78.3082	86.0176	89.094	98.2266	95.807
Gulf_1	0	6003	6	40	30	6	12	After	97.5502	80.3243	90.6131	87.7112	99.3673	95.6459
Gulf_1	0	6004	6	50	30	6	12	After	97.7221	80.3354	87.8745	84.9244	96.099	94.3175
Gulf_1	0	6005	7	0	30	6	12	After	99.4815	83.9371	94.8577	92.902	99.5314	94.8951
Gulf_1	0	6006	7	10	30	6	12	After	95.7204	83.1717	88.1146	96.5772	98.0019	96.1167
Gulf_1	0	6007	7	20	30	6	12	After	101.789	83.5454	91.3308	87.0601	95.059	94.3246
Gulf_1	0	6008	7	30	30	6	12	After	100.976	83.9263	94.042	84.0869	96.4314	94.0914
Gulf_1	0	6009	7	40	30	6	12	After	96.3636	86.8676	99.9453	91.3781	103.019	95.2234
Gulf_1	0	6010	7	50	30	6	12	After	98.258	83.4366	92.0702	88.2223	96.8273	94.1837
Gulf_1	0	6011	8	0	30	6	12	After	98.6082	98.6452	98.8513	99.8685	104.166	94.0664
Gulf_1	0	6012	8	10	30	6	12	After	79.9361	75.6341	81.565	84.508	95.621	94.3861
Gulf_1	0	6013	8	20	30	6	12	After	97.2462	80.5651	87.2199	85.9445	100.382	95.4879
Gulf_1	0	6014	8	30	30	6	12	After	78.6722	75.3406	83.0831	83.5616	95.9571	95.9044
Gulf_1	0	6015	8	40	30	6	12	After	94.9496	78.0157	83.8327	82.7871	93.9404	94.9438
Gulf_1	0	6016	8	50	30	6	12	After	84.3948	76.1608	79.2246	82.8003	95.4386	95.0551
Gulf_1	0	6017	9	0	30	6	12	After	93.5016	77.4061	86.6077	82.5997	96.2918	94.913
Gulf_1	0	6018	9	10	30	6	12	After	99.115	84.6177	93.7005	96.9466	100.88	98.1633
Gulf_1	0	6019	9	20	30	6	12	After	96.7325	108.938	103.527	104.235	103.109	98.2473
Gulf_1	0	6020	9	30	30	6	12	After	95.9457	79.8279	86.3839	81.8874	98.2024	94.9542
Gulf_1	0	6021	9	40	30	6	12	After	80.9458	74.3986	85.01	85.3238	97.2177	94.3958
Gulf_1	0	6022	9	50	30	6	12	After	94.5667	78.9846	87.4468	83.3948	100.884	94.5444
Gulf_1	0	6023	10	0	30	6	12	After	97.8385	83.3902	90.8767	83.391	102.14	95.2156
Gulf_1	0	6024	10	10	30	6	12	After	96.5301	80.3543	87.3136	85.1296	94.669	94.1305
Gulf_1	0	6025	10	20	30	6	12	After	98.2529	81.3622	89.6589	84.1581	94.98	93.5473
Gulf_1	0	6026	10	30	30	6	12	After	89.7637	78.903	82.8757	82.9762	95.0149	94.5487
Gulf_1	0	6027	10	40	30	6	12	After	100.547	87.1666	93.0074	83.5815	94.7228	94.1595
Gulf_1	0	6028	10	50	30	6	12	After	98.7937	81.649	91.7229	85.4427	99.3299	95.2418
Gulf_1	0	6029	11	0	30	6	12	After	93.3249	76.7478	84.5775	85.0004	97.2465	95.0615
Gulf_1	0	6030	11	10	30	6	12	After	95.657	81.7394	87.6853	89.0757	104.413	95.5065
Gulf_1	0	6031	11	20	30	6	12	After	96.0681	79.9044	87.8947	82.0346	94.8469	93.9272
Gulf_1	0	6032	11	30	30	6	12	After	98.3117	85.2556	90.252	84.3037	99.7015	94.9624
Gulf_1	0	6033	11	40	30	6	12	After	94.8068	85.216	86.0879	82.2519	95.1788	94.3835
Gulf_1	0	6034	11	50	30	6	12	After	99.6642	86.3455	90.3567	82.0873	94.0696	94.2716
Gulf_1	0	6035	12	0	30	6	12	After	101.672	89.1682	92.9331	83.659	94.8243	94.0654
Gulf_1	0	6036	12	10	30	6	12	After	103.304	91.0786	96.688	84.2917	94.9145	94.0408
Gulf_1	0	6037	12	20	30	6	12	After	97.2142	80.398	87.2719	83.2741	96.3622	94.5971
Gulf_1	0	6038	12	30	30	6	12	After	92.4916	77.7191	82.4713	84.8661	96.9694	93.8419
Gulf_1	0	6039	12	40	30	6	12	After	92.5119	78.6517	77.127	82.2342	95.8664	94.1826
Gulf_1	0	6040	12	50	30	6	12	After	99.4325	84.6209	89.3055	82.9954	96.2785	95.1636
Gulf_1	0	6041	13	0	30	6	12	After	104.719	96.0748	99.7489	90.104	95.4955	93.6375
Gulf_1	0	6042	13	10	30	6	12	After	97.9698	87.3002	87.4705	89.0118	104.881	96.048
Gulf_1	0	6043	13	20	30	6	12	After	100.341	87.542	94.7637	90.781	104.999	94.7891
Gulf_1	0	6044	13	30	30	6	12	After	102.336	90.5522	95.3984	84.3486	95.2328	94.022
Gulf_1	0	6045	13	40	30	6	12	After	96.5584	80.1681	84.7161	82.5653	94.8459	95.084
Gulf_1	0	6046	13	50	30	6	12	After	92.3172	81.9858	86.2215	86.5203	94.6113	93.7002
Gulf_1	0	6047	14	0	30	6	12	After	100.806	89.1707	92.2259	86.6968	96.775	94.3889
Gulf_1	0	6048	14	10	30	6	12	After	100.69	85.9059	88.6766	90.6747	95.0796	93.5013
Gulf_1	0	6049	14	20	30	6	12	After	100.327	85.5857	88.4237	88.763	94.7541	94.5467
Gulf_1	0	6050	14	30	30	6	12	After	103.386	93.0125	96.2291	87.8924	99.8415	94.8559
Gulf_1	0	6051	14	40	30	6	12	After	102.405	91.5278	95.386	86.9199	97.1977	95.3237
Gulf_1	0	6052	14	50	30	6	12	After	98.1543	87.135	89.1529	85.5339	96.1593	93.6182
Gulf_1	0	6053	15	0	30	6	12	After	102.128	90.4282	93.4479	89.9223	100.945	94.6803
Gulf_1	0	6054	15	10	30	6	12	After	103.951	91.1144	95.1953	86.1895	95.1459	93.3193
Gulf_1	0	6055	15	20	30	6	12	After	102.145	90.05	94.4396	86.0018	96.1115	93.4804
Gulf_1	0	6056	15	30	30	6	12	After	86.0427	81.1185	99.7235	91.5202	103.131	94.2484
Gulf_1	0	6057	15	40	30	6	12	After	98.6412	87.6845	87.0224	85.1493	98.2427	94.2504
Gulf_1	0	6058	15	50	30	6	12	After	95.1821	82.815	82.0673	83.2787	94.0132	93.6861
Gulf_1	0	6059	16	0	30	6	12	After	101.281	91.1492	94.664	90.9393	94.5823	93.9865
Gulf_1	0	6060	16	10	30	6	12	After	98.3457	86.3176	88.0365	93.3777	98.485	94.2634
Gulf_1	0	6061	16	20	30	6	12	After	102.733	86.3375	90.1422	84.4695	95.9653	94.5905
Gulf_1	0	6062	16	30	30	6	12	After	103.6	90.849	93.5216	86.5042	94.2766	93.3735
Gulf_1	0	6063	16	40	30	6	12	After	98.4788	95.8611	93.4776	89.8817	96.9315	94.1516
Gulf_1	0	6064	16	50	30	6	12	After	98.2888	87.1084	90.4605	87.0075	98.1663	94.275
Gulf_1	0	6065	17	0	30	6	12	After	94.9382	84.3142	86.9627	89.5571	95.8766	94.0569
Gulf_1	0	6066	17	10	30	6	12	After	87.0723	89.6459	102.422	101.097	107.131	95.0496
Gulf_1	0	6067	17	20	30	6	12	After	94.7615	91.1483	84.2074	86.7185	94.8063	93.3399
Gulf_1	0	6068	17	30	30	6	12	After	100.698	87.0675	99.955	94.7447	105.157	95.1249
Gulf_1	0	6069	17	40	30	6	12	After	103.122	91.7737	97.9596	88.5466	93.749	93.1847
Gulf_1	0	6070	17	50	30	6	12	After	105.503	90.9772	96.3599	89.353	93.5345	93.2785
Gulf_1	0	6071	18	0	30	6	12	After	104.923	93.8138	99.2764	92.3241	94.3782	94.2236
Gulf_1	0	6072	18	10	30	6	12	After	103.756	92.9858	96.3962	94.5167	98.3855	94.992
Gulf_1	0	6073	18	20	30	6	12	After	96.0466	79.6753	89.9736	97.5857	94.7675	93.4176
Gulf_1	0	6074	18	30	30	6	12	After	110.635	103.52	107.787	100.557	96.1497	94.5239
Gulf_1	0	6075	18	40	30	6	12	After	94.5948	81.0744	94.869	102.63	94.1858	93.5133
Gulf_1	0	6076	18	50	30	6	12	After	98.9052	85.546	96.7126	104.153	105.087	94.4899
Gulf_1	0	6077	19	0	30	6	12	After	102.892	88.6249	101.441	106.872	103.926	96.5335
Gulf_1	0	6078	19	10	30	6	12	After	97.9724	84.9166	101.437	109.455	95.3692	94.9406
Gulf_1	0	6079	19	20	30	6	12	After	79.3346	85.6375	102.201	109.865	97.0763	94.9338
Gulf_1	0	6080	19	30	30	6	12	After	91.2159	85.074	102.913	111.144	97.0448	96.224
Gulf_1	0	6081	19	40	30	6	12	After	98.7958	86.832	104.103	112.706	98.9795	96.9324
Gulf_1	0	6082	19	50	30	6	12	After	81.0052	86.2025	104.55	112.998	103.246	98.5067
Gulf_1	0	6083	20	0	30	6	12	After	103.024	87.7669	105.489	113.563	107.311	97.8534
Gulf_1	0	6084	20	10	30	6	12	After	101.58	87.2855	106.879	114.469	109.911	96.5189
Gulf_1	0	6085	20	20	30	6	12	After	96.534	87.2032	107.056	114.51	111.738	97.4095
Gulf_1	0	6086	20	30	30	6	12	After	95.1763	87.1743	107.524	115.358	112.372	96.9482
Gulf_1	0	6087	20	40	30	6	12	After	93.0558	86.3622	107.192	114.877	111.907	96.6223
Gulf_1	0	6088	20	50	30	6	12	After	103.486	88.0961	107.46	115.028	112.357	95.9247
Gulf_1	0	6089	21	0	30	6	12	After	104.09	87.4018	107.011	115.042	113.37	97.0448
Gulf_1	0	6090	21	10	30	6	12	After	103.293	88.379	107.967	115.252	112.673	100.2
Gulf_1	0	6091	21	20	30	6	12	After	105.253	91.9914	106.844	114.097	111.296	100.207
Gulf_1	0	6092	21	30	30	6	12	After	88.4667	85.2085	106.61	114.492	111.498	96.2174
Gulf_1	0	6093	21	40	30	6	12	After	102.87	88.6531	106.502	115.272	112.599	97.3074
Gulf_1	0	6094	21	50	30	6	12	After	102.703	87.0452	106.12	114.582	111.788	96.0804
Gulf_1	0	6095	22	0	30	6	12	After	96.2156	85.3151	105.858	114.312	111.759	96.2959
[truncated: 443 more rows]

## Sheet: Boca Fish Calls
Hour	Minute	Date	Month	Year	Period	Site	Total Calls
1	0	17	6	12	Before	Boca	45
1	10	17	6	12	Before	Boca	51
1	20	17	6	12	Before	Boca	66
1	30	17	6	12	Before	Boca	56
1	40	17	6	12	Before	Boca	51
1	50	17	6	12	Before	Boca	20
2	0	17	6	12	Before	Boca	15
2	10	17	6	12	Before	Boca	19
2	20	17	6	12	Before	Boca	24
2	30	17	6	12	Before	Boca	25
2	40	17	6	12	Before	Boca	17
2	50	17	6	12	Before	Boca	21
3	0	17	6	12	Before	Boca	17
3	10	17	6	12	Before	Boca	17
3	20	17	6	12	Before	Boca	13
3	30	17	6	12	Before	Boca	2
3	40	17	6	12	Before	Boca	5
3	50	17	6	12	Before	Boca	3
4	0	17	6	12	Before	Boca	10
4	10	17	6	12	Before	Boca	15
4	20	17	6	12	Before	Boca	0
4	30	17	6	12	Before	Boca	19
4	40	17	6	12	Before	Boca	18
4	50	17	6	12	Before	Boca	17
5	0	17	6	12	Before	Boca	3
5	10	17	6	12	Before	Boca	11
5	20	17	6	12	Before	Boca	1
5	30	17	6	12	Before	Boca	4
5	40	17	6	12	Before	Boca	2
5	50	17	6	12	Before	Boca	11
6	0	17	6	12	Before	Boca	3
6	10	17	6	12	Before	Boca	0
6	20	17	6	12	Before	Boca	0
6	30	17	6	12	Before	Boca	0
6	40	17	6	12	Before	Boca	5
6	50	17	6	12	Before	Boca	1
7	0	17	6	12	Before	Boca	6
7	10	17	6	12	Before	Boca	0
7	20	17	6	12	Before	Boca	0
7	30	17	6	12	Before	Boca	2
7	40	17	6	12	Before	Boca	0
7	50	17	6	12	Before	Boca	0
8	0	17	6	12	Before	Boca	0
8	10	17	6	12	Before	Boca	0
8	20	17	6	12	Before	Boca	0
8	30	17	6	12	Before	Boca	0
8	40	17	6	12	Before	Boca	0
8	50	17	6	12	Before	Boca	0
9	0	17	6	12	Before	Boca	0
9	10	17	6	12	Before	Boca	4
9	20	17	6	12	Before	Boca	6
9	30	17	6	12	Before	Boca	0
9	40	17	6	12	Before	Boca	2
9	50	17	6	12	Before	Boca	4
10	0	17	6	12	Before	Boca	2
10	10	17	6	12	Before	Boca	2
10	20	17	6	12	Before	Boca	2
10	30	17	6	12	Before	Boca	5
10	40	17	6	12	Before	Boca	2
10	50	17	6	12	Before	Boca	0
11	0	17	6	12	Before	Boca	2
11	10	17	6	12	Before	Boca	1
11	20	17	6	12	Before	Boca	0
11	30	17	6	12	Before	Boca	7
11	40	17	6	12	Before	Boca	3
11	50	17	6	12	Before	Boca	0
12	0	17	6	12	Before	Boca	4
12	10	17	6	12	Before	Boca	0
12	20	17	6	12	Before	Boca	0
12	30	17	6	12	Before	Boca	2
12	40	17	6	12	Before	Boca	0
12	50	17	6	12	Before	Boca	5
13	0	17	6	12	Before	Boca	6
13	10	17	6	12	Before	Boca	8
13	20	17	6	12	Before	Boca	0
13	30	17	6	12	Before	Boca	0
13	40	17	6	12	Before	Boca	0
13	50	17	6	12	Before	Boca	2
14	0	17	6	12	Before	Boca	3
14	10	17	6	12	Before	Boca	0
14	20	17	6	12	Before	Boca	0
14	30	17	6	12	Before	Boca	0
14	40	17	6	12	Before	Boca	0
14	50	17	6	12	Before	Boca	0
15	0	17	6	12	Before	Boca	0
15	10	17	6	12	Before	Boca	0
15	20	17	6	12	Before	Boca	0
15	30	17	6	12	Before	Boca	4
15	40	17	6	12	Before	Boca	0
15	50	17	6	12	Before	Boca	4
16	0	17	6	12	Before	Boca	4
16	10	17	6	12	Before	Boca	0
16	20	17	6	12	Before	Boca	0
16	30	17	6	12	Before	Boca	3
16	40	17	6	12	Before	Boca	0
16	50	17	6	12	Before	Boca	1
17	0	17	6	12	Before	Boca	5
17	10	17	6	12	Before	Boca	0
17	20	17	6	12	Before	Boca	3
17	30	17	6	12	Before	Boca	0
17	40	17	6	12	Before	Boca	0
17	50	17	6	12	Before	Boca	0
18	0	17	6	12	Before	Boca	3
18	10	17	6	12	Before	Boca	8
18	20	17	6	12	Before	Boca	10
18	30	17	6	12	Before	Boca	9
18	40	17	6	12	Before	Boca	8
18	50	17	6	12	Before	Boca	6
19	0	17	6	12	Before	Boca	17
19	10	17	6	12	Before	Boca	19
19	20	17	6	12	Before	Boca	21
19	30	17	6	12	Before	Boca	35
19	40	17	6	12	Before	Boca	34
19	50	17	6	12	Before	Boca	61
20	0	17	6	12	Before	Boca	61
20	10	17	6	12	Before	Boca	61
20	20	17	6	12	Before	Boca	61
20	30	17	6	12	Before	Boca	62
20	40	17	6	12	Before	Boca	63
20	50	17	6	12	Before	Boca	62
21	0	17	6	12	Before	Boca	61
21	10	17	6	12	Before	Boca	63
21	20	17	6	12	Before	Boca	73
21	30	17	6	12	Before	Boca	73
21	40	17	6	12	Before	Boca	73
21	50	17	6	12	Before	Boca	73
22	0	17	6	12	Before	Boca	73
22	10	17	6	12	Before	Boca	73
22	20	17	6	12	Before	Boca	73
22	30	17	6	12	Before	Boca	73
22	40	17	6	12	Before	Boca	73
22	50	17	6	12	Before	Boca	73
23	0	17	6	12	Before	Boca	73
23	10	17	6	12	Before	Boca	73
23	20	17	6	12	Before	Boca	73
23	30	17	6	12	Before	Boca	73
23	40	17	6	12	Before	Boca	73
23	50	17	6	12	Before	Boca	73
0	0	18	6	12	Before	Boca	73
0	10	18	6	12	Before	Boca	66
0	20	18	6	12	Before	Boca	67
0	30	18	6	12	Before	Boca	64
0	40	18	6	12	Before	Boca	19
0	50	18	6	12	Before	Boca	34
1	0	18	6	12	Before	Boca	36
1	10	18	6	12	Before	Boca	31
1	20	18	6	12	Before	Boca	32
1	30	18	6	12	Before	Boca	6
1	40	18	6	12	Before	Boca	15
1	50	18	6	12	Before	Boca	46
2	0	18	6	12	Before	Boca	22
2	10	18	6	12	Before	Boca	24
2	20	18	6	12	Before	Boca	19
2	30	18	6	12	Before	Boca	17
2	40	18	6	12	Before	Boca	18
2	50	18	6	12	Before	Boca	15
3	0	18	6	12	Before	Boca	15
3	10	18	6	12	Before	Boca	17
3	20	18	6	12	Before	Boca	17
3	30	18	6	12	Before	Boca	17
3	40	18	6	12	Before	Boca	19
3	50	18	6	12	Before	Boca	15
4	0	18	6	12	Before	Boca	15
4	10	18	6	12	Before	Boca	15
4	20	18	6	12	Before	Boca	18
4	30	18	6	12	Before	Boca	17
4	40	18	6	12	Before	Boca	18
4	50	18	6	12	Before	Boca	16
5	0	18	6	12	Before	Boca	19
5	10	18	6	12	Before	Boca	14
5	20	18	6	12	Before	Boca	11
5	30	18	6	12	Before	Boca	1
5	40	18	6	12	Before	Boca	4
5	50	18	6	12	Before	Boca	3
6	0	18	6	12	Before	Boca	2
6	10	18	6	12	Before	Boca	0
6	20	18	6	12	Before	Boca	0
6	30	18	6	12	Before	Boca	0
6	40	18	6	12	Before	Boca	6
6	50	18	6	12	Before	Boca	5
7	0	18	6	12	Before	Boca	9
7	10	18	6	12	Before	Boca	10
7	20	18	6	12	Before	Boca	8
7	30	18	6	12	Before	Boca	3
7	40	18	6	12	Before	Boca	5
7	50	18	6	12	Before	Boca	0
8	0	18	6	12	Before	Boca	2
8	10	18	6	12	Before	Boca	0
8	20	18	6	12	Before	Boca	0
8	30	18	6	12	Before	Boca	4
8	40	18	6	12	Before	Boca	4
8	50	18	6	12	Before	Boca	4
9	0	18	6	12	Before	Boca	2
9	10	18	6	12	Before	Boca	1
9	20	18	6	12	Before	Boca	1
9	30	18	6	12	Before	Boca	0
9	40	18	6	12	Before	Boca	0
9	50	18	6	12	Before	Boca	0
10	0	18	6	12	Before	Boca	0
10	10	18	6	12	Before	Boca	0
10	20	18	6	12	Before	Boca	6
10	30	18	6	12	Before	Boca	0
10	40	18	6	12	Before	Boca	0
10	50	18	6	12	Before	Boca	4
11	0	18	6	12	Before	Boca	1
11	10	18	6	12	Before	Boca	0
11	20	18	6	12	Before	Boca	0
11	30	18	6	12	Before	Boca	2
11	40	18	6	12	Before	Boca	0
11	50	18	6	12	Before	Boca	1
12	0	18	6	12	Before	Boca	1
12	10	18	6	12	Before	Boca	8
12	20	18	6	12	Before	Boca	0
12	30	18	6	12	Before	Boca	2
12	40	18	6	12	Before	Boca	2
12	50	18	6	12	Before	Boca	3
13	0	18	6	12	Before	Boca	0
13	10	18	6	12	Before	Boca	3
13	20	18	6	12	Before	Boca	2
13	30	18	6	12	Before	Boca	0
13	40	18	6	12	Before	Boca	7
13	50	18	6	12	Before	Boca	1
14	0	18	6	12	Before	Boca	0
14	10	18	6	12	Before	Boca	5
14	20	18	6	12	Before	Boca	5
14	30	18	6	12	Before	Boca	2
14	40	18	6	12	Before	Boca	2
14	50	18	6	12	Before	Boca	0
15	0	18	6	12	Before	Boca	0
15	10	18	6	12	Before	Boca	0
15	20	18	6	12	Before	Boca	0
15	30	18	6	12	Before	Boca	0
15	40	18	6	12	Before	Boca	0
15	50	18	6	12	Before	Boca	9
16	0	18	6	12	Before	Boca	2
16	10	18	6	12	Before	Boca	0
16	20	18	6	12	Before	Boca	1
16	30	18	6	12	Before	Boca	0
16	40	18	6	12	Before	Boca	0
16	50	18	6	12	Before	Boca	2
17	0	18	6	12	Before	Boca	1
17	10	18	6	12	Before	Boca	4
17	20	18	6	12	Before	Boca	2
17	30	18	6	12	Before	Boca	2
17	40	18	6	12	Before	Boca	0
17	50	18	6	12	Before	Boca	0
18	0	18	6	12	Before	Boca	0
18	10	18	6	12	Before	Boca	0
18	20	18	6	12	Before	Boca	0
18	30	18	6	12	Before	Boca	0
18	40	18	6	12	Before	Boca	0
18	50	18	6	12	Before	Boca	7
19	0	18	6	12	Before	Boca	19
19	10	18	6	12	Before	Boca	19
19	20	18	6	12	Before	Boca	19
19	30	18	6	12	Before	Boca	34
19	40	18	6	12	Before	Boca	34
19	50	18	6	12	Before	Boca	34
20	0	18	6	12	Before	Boca	0
20	10	18	6	12	Before	Boca	34
20	20	18	6	12	Before	Boca	34
20	30	18	6	12	Before	Boca	34
20	40	18	6	12	Before	Boca	61
20	50	18	6	12	Before	Boca	61
21	0	18	6	12	Before	Boca	61
21	10	18	6	12	Before	Boca	61
21	20	18	6	12	Before	Boca	63
21	30	18	6	12	Before	Boca	61
21	40	18	6	12	Before	Boca	61
21	50	18	6	12	Before	Boca	66
22	0	18	6	12	Before	Boca	65
22	10	18	6	12	Before	Boca	67
22	20	18	6	12	Before	Boca	73
22	30	18	6	12	Before	Boca	73
22	40	18	6	12	Before	Boca	73
22	50	18	6	12	Before	Boca	73
23	0	18	6	12	Before	Boca	73
23	10	18	6	12	Before	Boca	73
23	20	18	6	12	Before	Boca	73
23	30	18	6	12	Before	Boca	61
23	40	18	6	12	Before	Boca	73
23	50	18	6	12	Before	Boca	73
0	0	19	6	12	Before	Boca	73
0	10	19	6	12	Before	Boca	71
0	20	19	6	12	Before	Boca	66
0	30	19	6	12	Before	Boca	59
0	40	19	6	12	Before	Boca	58
0	50	19	6	12	Before	Boca	51
1	0	19	6	12	Before	Boca	24
1	10	19	6	12	Before	Boca	32
1	20	19	6	12	Before	Boca	22
1	30	19	6	12	Before	Boca	28
1	40	19	6	12	Before	Boca	21
1	50	19	6	12	Before	Boca	24
2	0	19	6	12	Before	Boca	29
2	10	19	6	12	Before	Boca	24
2	20	19	6	12	Before	Boca	21
2	30	19	6	12	Before	Boca	6
2	40	19	6	12	Before	Boca	12
2	50	19	6	12	Before	Boca	4
3	0	19	6	12	Before	Boca	10
3	10	19	6	12	Before	Boca	7
3	20	19	6	12	Before	Boca	2
3	30	19	6	12	Before	Boca	7
3	40	19	6	12	Before	Boca	6
3	50	19	6	12	Before	Boca	0
4	0	19	6	12	Before	Boca	7
4	10	19	6	12	Before	Boca	5
4	20	19	6	12	Before	Boca	0
4	30	19	6	12	Before	Boca	2
4	40	19	6	12	Before	Boca	8
4	50	19	6	12	Before	Boca	3
5	0	19	6	12	Before	Boca	4
5	10	19	6	12	Before	Boca	5
5	20	19	6	12	Before	Boca	0
5	30	19	6	12	Before	Boca	0
5	40	19	6	12	Before	Boca	0
5	50	19	6	12	Before	Boca	0
6	0	19	6	12	Before	Boca	0
6	10	19	6	12	Before	Boca	0
6	20	19	6	12	Before	Boca	1
6	30	19	6	12	Before	Boca	2
6	40	19	6	12	Before	Boca	0
6	50	19	6	12	Before	Boca	0
7	0	19	6	12	Before	Boca	0
7	10	19	6	12	Before	Boca	0
7	20	19	6	12	Before	Boca	5
7	30	19	6	12	Before	Boca	0
7	40	19	6	12	Before	Boca	0
7	50	19	6	12	Before	Boca	7
8	0	19	6	12	Before	Boca	4
8	10	19	6	12	Before	Boca	2
8	20	19	6	12	Before	Boca	1
8	30	19	6	12	Before	Boca	0
8	40	19	6	12	Before	Boca	1
8	50	19	6	12	Before	Boca	0
9	0	19	6	12	Before	Boca	0
9	10	19	6	12	Before	Boca	0
9	20	19	6	12	Before	Boca	0
9	30	19	6	12	Before	Boca	1
9	40	19	6	12	Before	Boca	0
9	50	19	6	12	Before	Boca	0
10	0	19	6	12	Before	Boca	0
10	10	19	6	12	Before	Boca	0
10	20	19	6	12	Before	Boca	0
10	30	19	6	12	Before	Boca	0
10	40	19	6	12	Before	Boca	0
10	50	19	6	12	Before	Boca	0
11	0	19	6	12	Before	Boca	0
11	10	19	6	12	Before	Boca	0
11	20	19	6	12	Before	Boca	0
11	30	19	6	12	Before	Boca	5
11	40	19	6	12	Before	Boca	2
11	50	19	6	12	Before	Boca	2
12	0	19	6	12	Before	Boca	0
12	10	19	6	12	Before	Boca	0
12	20	19	6	12	Before	Boca	0
12	30	19	6	12	Before	Boca	0
12	40	19	6	12	Before	Boca	0
12	50	19	6	12	Before	Boca	3
13	0	19	6	12	Before	Boca	1
13	10	19	6	12	Before	Boca	0
13	20	19	6	12	Before	Boca	2
13	30	19	6	12	Before	Boca	1
13	40	19	6	12	Before	Boca	4
13	50	19	6	12	Before	Boca	1
14	0	19	6	12	Before	Boca	0
14	10	19	6	12	Before	Boca	0
14	20	19	6	12	Before	Boca	0
14	30	19	6	12	Before	Boca	0
14	40	19	6	12	Before	Boca	0
14	50	19	6	12	Before	Boca	0
15	0	19	6	12	Before	Boca	0
15	10	19	6	12	Before	Boca	4
15	20	19	6	12	Before	Boca	0
15	30	19	6	12	Before	Boca	0
15	40	19	6	12	Before	Boca	0
15	50	19	6	12	Before	Boca	0
16	0	19	6	12	Before	Boca	1
16	10	19	6	12	Before	Boca	0
16	20	19	6	12	Before	Boca	1
16	30	19	6	12	Before	Boca	0
16	40	19	6	12	Before	Boca	0
16	50	19	6	12	Before	Boca	4
17	0	19	6	12	Before	Boca	1
17	10	19	6	12	Before	Boca	3
17	20	19	6	12	Before	Boca	10
17	30	19	6	12	Before	Boca	1
17	40	19	6	12	Before	Boca	3
17	50	19	6	12	Before	Boca	6
18	0	19	6	12	Before	Boca	2
18	10	19	6	12	Before	Boca	8
18	20	19	6	12	Before	Boca	6
18	30	19	6	12	Before	Boca	5
18	40	19	6	12	Before	Boca	19
18	50	19	6	12	Before	Boca	19
19	0	19	6	12	Before	Boca	34
19	10	19	6	12	Before	Boca	34
19	20	19	6	12	Before	Boca	34
19	30	19	6	12	Before	Boca	34
19	40	19	6	12	Before	Boca	61
19	50	19	6	12	Before	Boca	61
20	0	19	6	12	Before	Boca	63
20	10	19	6	12	Before	Boca	63
20	20	19	6	12	Before	Boca	61
20	30	19	6	12	Before	Boca	61
20	40	19	6	12	Before	Boca	63
20	50	19	6	12	Before	Boca	61
21	0	19	6	12	Before	Boca	61
21	10	19	6	12	Before	Boca	61
21	20	19	6	12	Before	Boca	61
21	30	19	6	12	Before	Boca	61
21	40	19	6	12	Before	Boca	61
21	50	19	6	12	Before	Boca	61
22	0	19	6	12	Before	Boca	61
22	10	19	6	12	Before	Boca	61
22	20	19	6	12	Before	Boca	61
22	30	19	6	12	Before	Boca	61
22	40	19	6	12	Before	Boca	61
22	50	19	6	12	Before	Boca	61
23	0	19	6	12	Before	Boca	66
23	10	19	6	12	Before	Boca	62
23	20	19	6	12	Before	Boca	63
23	30	19	6	12	Before	Boca	61
23	40	19	6	12	Before	Boca	35
23	50	19	6	12	Before	Boca	35
0	0	20	6	12	Before	Boca	0
0	10	20	6	12	Before	Boca	11
0	20	20	6	12	Before	Boca	36
0	30	20	6	12	Before	Boca	37
0	40	20	6	12	Before	Boca	3
0	50	20	6	12	Before	Boca	11
1	0	20	6	12	Before	Boca	5
1	10	20	6	12	Before	Boca	8
1	20	20	6	12	Before	Boca	4
1	30	20	6	12	Before	Boca	7
1	40	20	6	12	Before	Boca	6
1	50	20	6	12	Before	Boca	3
2	0	20	6	12	Before	Boca	2
2	10	20	6	12	Before	Boca	5
2	20	20	6	12	Before	Boca	3
2	30	20	6	12	Before	Boca	3
2	40	20	6	12	Before	Boca	3
2	50	20	6	12	Before	Boca	4
3	0	20	6	12	Before	Boca	7
3	10	20	6	12	Before	Boca	4
3	20	20	6	12	Before	Boca	4
3	30	20	6	12	Before	Boca	2
3	40	20	6	12	Before	Boca	0
3	50	20	6	12	Before	Boca	0
4	0	20	6	12	Before	Boca	0
4	10	20	6	12	Before	Boca	1
4	20	20	6	12	Before	Boca	0
4	30	20	6	12	Before	Boca	0
4	40	20	6	12	Before	Boca	0
4	50	20	6	12	Before	Boca	0
5	0	20	6	12	Before	Boca	0
5	10	20	6	12	Before	Boca	0
5	20	20	6	12	Before	Boca	0
5	30	20	6	12	Before	Boca	0
5	40	20	6	12	Before	Boca	0
5	50	20	6	12	Before	Boca	0
6	0	20	6	12	Before	Boca	0
6	10	20	6	12	Before	Boca	0
6	20	20	6	12	Before	Boca	0
6	30	20	6	12	Before	Boca	0
6	40	20	6	12	Before	Boca	0
6	50	20	6	12	Before	Boca	0
7	0	20	6	12	Before	Boca	0
7	10	20	6	12	Before	Boca	0
7	20	20	6	12	Before	Boca	0
7	30	20	6	12	Before	Boca	0
7	40	20	6	12	Before	Boca	0
7	50	20	6	12	Before	Boca	0
8	0	20	6	12	Before	Boca	0
8	10	20	6	12	Before	Boca	0
8	20	20	6	12	Before	Boca	0
8	30	20	6	12	Before	Boca	0
8	40	20	6	12	Before	Boca	0
8	50	20	6	12	Before	Boca	0
9	0	20	6	12	Before	Boca	0
9	10	20	6	12	Before	Boca	0
9	20	20	6	12	Before	Boca	0
9	30	20	6	12	Before	Boca	0
9	40	20	6	12	Before	Boca	0
9	50	20	6	12	Before	Boca	0
10	0	20	6	12	Before	Boca	0
10	10	20	6	12	Before	Boca	0
10	20	20	6	12	Before	Boca	0
10	30	20	6	12	Before	Boca	0
10	40	20	6	12	Before	Boca	0
10	50	20	6	12	Before	Boca	0
11	0	20	6	12	Before	Boca	0
11	10	20	6	12	Before	Boca	0
11	20	20	6	12	Before	Boca	1
11	30	20	6	12	Before	Boca	0
11	40	20	6	12	Before	Boca	0
11	50	20	6	12	Before	Boca	0
12	0	20	6	12	Before	Boca	0
12	10	20	6	12	Before	Boca	1
12	20	20	6	12	Before	Boca	1
12	30	20	6	12	Before	Boca	0
12	40	20	6	12	Before	Boca	0
12	50	20	6	12	Before	Boca	0
13	0	20	6	12	Before	Boca	0
13	10	20	6	12	Before	Boca	0
13	20	20	6	12	Before	Boca	0
13	30	20	6	12	Before	Boca	0
13	40	20	6	12	Before	Boca	0
13	50	20	6	12	Before	Boca	0
14	0	20	6	12	Before	Boca	0
14	10	20	6	12	Before	Boca	2
14	20	20	6	12	Before	Boca	0
14	30	20	6	12	Before	Boca	0
14	40	20	6	12	Before	Boca	0
14	50	20	6	12	Before	Boca	0
15	0	20	6	12	Before	Boca	0
15	10	20	6	12	Before	Boca	1
15	20	20	6	12	Before	Boca	1
15	30	20	6	12	Before	Boca	0
15	40	20	6	12	Before	Boca	0
15	50	20	6	12	Before	Boca	1
16	0	20	6	12	Before	Boca	3
16	10	20	6	12	Before	Boca	4
16	20	20	6	12	Before	Boca	4
16	30	20	6	12	Before	Boca	8
16	40	20	6	12	Before	Boca	2
16	50	20	6	12	Before	Boca	1
17	0	20	6	12	Before	Boca	8
17	10	20	6	12	Before	Boca	5
17	20	20	6	12	Before	Boca	4
17	30	20	6	12	Before	Boca	19
17	40	20	6	12	Before	Boca	17
17	50	20	6	12	Before	Boca	16
18	0	20	6	12	Before	Boca	18
18	10	20	6	12	Before	Boca	13
18	20	20	6	12	Before	Boca	20
18	30	20	6	12	Before	Boca	25
18	40	20	6	12	Before	Boca	19
18	50	20	6	12	Before	Boca	46
19	0	20	6	12	Before	Boca	46
19	10	20	6	12	Before	Boca	19
19	20	20	6	12	Before	Boca	46
19	30	20	6	12	Before	Boca	46
19	40	20	6	12	Before	Boca	48
19	50	20	6	12	Before	Boca	49
20	0	20	6	12	Before	Boca	48
20	10	20	6	12	Before	Boca	47
20	20	20	6	12	Before	Boca	46
20	30	20	6	12	Before	Boca	46
20	40	20	6	12	Before	Boca	48
20	50	20	6	12	Before	Boca	47
21	0	20	6	12	Before	Boca	46
21	10	20	6	12	Before	Boca	46
21	20	20	6	12	Before	Boca	46
21	30	20	6	12	Before	Boca	48
21	40	20	6	12	Before	Boca	46
21	50	20	6	12	Before	Boca	46
22	0	20	6	12	Before	Boca	46
22	10	20	6	12	Before	Boca	37
22	20	20	6	12	Before	Boca	35
22	30	20	6	12	Before	Boca	31
22	40	20	6	12	Before	Boca	35
22	50	20	6	12	Before	Boca	38
23	0	20	6	12	Before	Boca	32
23	10	20	6	12	Before	Boca	39
23	20	20	6	12	Before	Boca	32
23	30	20	6	12	Before	Boca	29
23	40	20	6	12	Before	Boca	34
23	50	20	6	12	Before	Boca	45
0	0	21	6	12	Before	Boca	39
0	10	21	6	12	Before	Boca	39
0	20	21	6	12	Before	Boca	41
0	30	21	6	12	Before	Boca	38
0	40	21	6	12	Before	Boca	38
0	50	21	6	12	Before	Boca	36
1	0	21	6	12	Before	Boca	29
1	10	21	6	12	Before	Boca	32
1	20	21	6	12	Before	Boca	31
1	30	21	6	12	Before	Boca	29
1	40	21	6	12	Before	Boca	28
1	50	21	6	12	Before	Boca	37
2	0	21	6	12	Before	Boca	33
2	10	21	6	12	Before	Boca	1
2	20	21	6	12	Before	Boca	2
2	30	21	6	12	Before	Boca	4
2	40	21	6	12	Before	Boca	2
2	50	21	6	12	Before	Boca	4
3	0	21	6	12	Before	Boca	4
3	10	21	6	12	Before	Boca	0
3	20	21	6	12	Before	Boca	1
3	30	21	6	12	Before	Boca	0
3	40	21	6	12	Before	Boca	1
3	50	21	6	12	Before	Boca	0
4	0	21	6	12	Before	Boca	2
4	10	21	6	12	Before	Boca	0
4	20	21	6	12	Before	Boca	0
4	30	21	6	12	Before	Boca	0
4	40	21	6	12	Before	Boca	1
4	50	21	6	12	Before	Boca	2
5	0	21	6	12	Before	Boca	2
5	10	21	6	12	Before	Boca	3
5	20	21	6	12	Before	Boca	1
5	30	21	6	12	Before	Boca	0
5	40	21	6	12	Before	Boca	0
5	50	21	6	12	Before	Boca	0
6	0	21	6	12	Before	Boca	1
6	10	21	6	12	Before	Boca	2
6	20	21	6	12	Before	Boca	4
6	30	21	6	12	Before	Boca	2
6	40	21	6	12	Before	Boca	1
6	50	21	6	12	Before	Boca	0
7	0	21	6	12	Before	Boca	4
7	10	21	6	12	Before	Boca	0
7	20	21	6	12	Before	Boca	2
7	30	21	6	12	Before	Boca	2
7	40	21	6	12	Before	Boca	0
7	50	21	6	12	Before	Boca	0
8	0	21	6	12	Before	Boca	2
8	10	21	6	12	Before	Boca	0
8	20	21	6	12	Before	Boca	2
8	30	21	6	12	Before	Boca	2
8	40	21	6	12	Before	Boca	6
8	50	21	6	12	Before	Boca	2
9	0	21	6	12	Before	Boca	2
9	10	21	6	12	Before	Boca	0
9	20	21	6	12	Before	Boca	2
9	30	21	6	12	Before	Boca	1
9	40	21	6	12	Before	Boca	2
9	50	21	6	12	Before	Boca	0
10	0	21	6	12	Before	Boca	0
10	10	21	6	12	Before	Boca	1
10	20	21	6	12	Before	Boca	0
10	30	21	6	12	Before	Boca	4
10	40	21	6	12	Before	Boca	0
10	50	21	6	12	Before	Boca	0
11	0	21	6	12	Before	Boca	2
11	10	21	6	12	Before	Boca	4
11	20	21	6	12	Before	Boca	2
11	30	21	6	12	Before	Boca	0
11	40	21	6	12	Before	Boca	2
11	50	21	6	12	Before	Boca	0
12	0	21	6	12	Before	Boca	0
12	10	21	6	12	Before	Boca	2
12	20	21	6	12	Before	Boca	3
12	30	21	6	12	Before	Boca	2
12	40	21	6	12	Before	Boca	2
12	50	21	6	12	Before	Boca	0
13	0	21	6	12	Before	Boca	3
13	10	21	6	12	Before	Boca	8
13	20	21	6	12	Before	Boca	3
13	30	21	6	12	Before	Boca	4
13	40	21	6	12	Before	Boca	1
13	50	21	6	12	Before	Boca	6
14	0	21	6	12	Before	Boca	1
14	10	21	6	12	Before	Boca	3
14	20	21	6	12	Before	Boca	2
14	30	21	6	12	Before	Boca	4
14	40	21	6	12	Before	Boca	3
14	50	21	6	12	Before	Boca	6
15	0	21	6	12	Before	Boca	7
15	10	21	6	12	Before	Boca	0
15	20	21	6	12	Before	Boca	0
15	30	21	6	12	Before	Boca	1
15	40	21	6	12	Before	Boca	1
15	50	21	6	12	Before	Boca	2
16	0	21	6	12	Before	Boca	0
16	10	21	6	12	Before	Boca	0
16	20	21	6	12	Before	Boca	0
16	30	21	6	12	Before	Boca	3
16	40	21	6	12	Before	Boca	0
16	50	21	6	12	Before	Boca	0
17	0	21	6	12	Before	Boca	1
17	10	21	6	12	Before	Boca	0
17	20	21	6	12	Before	Boca	1
17	30	21	6	12	Before	Boca	5
17	40	21	6	12	Before	Boca	4
17	50	21	6	12	Before	Boca	2
18	0	21	6	12	Before	Boca	13
18	10	21	6	12	Before	Boca	21
18	20	21	6	12	Before	Boca	37
18	30	21	6	12	Before	Boca	34
18	40	21	6	12	Before	Boca	18
18	50	21	6	12	Before	Boca	34
19	0	21	6	12	Before	Boca	34
19	10	21	6	12	Before	Boca	61
19	20	21	6	12	Before	Boca	63
19	30	21	6	12	Before	Boca	0
19	40	21	6	12	Before	Boca	61
19	50	21	6	12	Before	Boca	62
20	0	21	6	12	Before	Boca	61
20	10	21	6	12	Before	Boca	61
20	20	21	6	12	Before	Boca	64
20	30	21	6	12	Before	Boca	73
20	40	21	6	12	Before	Boca	73
20	50	21	6	12	Before	Boca	73
21	0	21	6	12	Before	Boca	73
21	10	21	6	12	Before	Boca	73
21	20	21	6	12	Before	Boca	73
21	30	21	6	12	Before	Boca	73
21	40	21	6	12	Before	Boca	73
21	50	21	6	12	Before	Boca	73
22	0	21	6	12	Before	Boca	73
22	10	21	6	12	Before	Boca	54
22	20	21	6	12	Before	Boca	48
22	30	21	6	12	Before	Boca	49
22	40	21	6	12	Before	Boca	50
22	50	21	6	12	Before	Boca	49
23	0	21	6	12	Before	Boca	50
23	10	21	6	12	Before	Boca	49
23	20	21	6	12	Before	Boca	48
23	30	21	6	12	Before	Boca	49
23	40	21	6	12	Before	Boca	48
23	50	21	6	12	Before	Boca	44
0	0	22	6	12	During	Boca	48
0	10	22	6	12	During	Boca	46
0	20	22	6	12	During	Boca	50
0	30	22	6	12	During	Boca	51
0	40	22	6	12	During	Boca	45
0	50	22	6	12	During	Boca	43
1	0	22	6	12	During	Boca	45
1	10	22	6	12	During	Boca	43
1	20	22	6	12	During	Boca	47
1	30	22	6	12	During	Boca	26
1	40	22	6	12	During	Boca	22
1	50	22	6	12	During	Boca	26
2	0	22	6	12	During	Boca	18
2	10	22	6	12	During	Boca	18
2	20	22	6	12	During	Boca	20
2	30	22	6	12	During	Boca	20
2	40	22	6	12	During	Boca	19
2	50	22	6	12	During	Boca	18
3	0	22	6	12	During	Boca	16
3	10	22	6	12	During	Boca	2
3	20	22	6	12	During	Boca	2
3	30	22	6	12	During	Boca	16
3	40	22	6	12	During	Boca	17
3	50	22	6	12	During	Boca	18
4	0	22	6	12	During	Boca	20
4	10	22	6	12	During	Boca	20
4	20	22	6	12	During	Boca	19
4	30	22	6	12	During	Boca	15
4	40	22	6	12	During	Boca	8
4	50	22	6	12	During	Boca	0
5	0	22	6	12	During	Boca	10
5	10	22	6	12	During	Boca	14
5	20	22	6	12	During	Boca	0
5	30	22	6	12	During	Boca	3
5	40	22	6	12	During	Boca	6
5	50	22	6	12	During	Boca	0
6	0	22	6	12	During	Boca	0
6	10	22	6	12	During	Boca	1
6	20	22	6	12	During	Boca	5
6	30	22	6	12	During	Boca	9
6	40	22	6	12	During	Boca	1
6	50	22	6	12	During	Boca	4
7	0	22	6	12	During	Boca	5
7	10	22	6	12	During	Boca	3
7	20	22	6	12	During	Boca	1
7	30	22	6	12	During	Boca	0
7	40	22	6	12	During	Boca	0
7	50	22	6	12	During	Boca	4
8	0	22	6	12	During	Boca	1
8	10	22	6	12	During	Boca	3
8	20	22	6	12	During	Boca	2
8	30	22	6	12	During	Boca	5
8	40	22	6	12	During	Boca	0
8	50	22	6	12	During	Boca	1
9	0	22	6	12	During	Boca	0
9	10	22	6	12	During	Boca	2
9	20	22	6	12	During	Boca	4
9	30	22	6	12	During	Boca	2
9	40	22	6	12	During	Boca	2
9	50	22	6	12	During	Boca	1
10	0	22	6	12	During	Boca	2
10	10	22	6	12	During	Boca	1
10	20	22	6	12	During	Boca	0
10	30	22	6	12	During	Boca	4
10	40	22	6	12	During	Boca	6
10	50	22	6	12	During	Boca	1
11	0	22	6	12	During	Boca	4
11	10	22	6	12	During	Boca	5
11	20	22	6	12	During	Boca	7
11	30	22	6	12	During	Boca	8
11	40	22	6	12	During	Boca	0
11	50	22	6	12	During	Boca	0
12	0	22	6	12	During	Boca	4
12	10	22	6	12	During	Boca	1
12	20	22	6	12	During	Boca	1
12	30	22	6	12	During	Boca	6
12	40	22	6	12	During	Boca	5
12	50	22	6	12	During	Boca	0
13	0	22	6	12	During	Boca	1
13	10	22	6	12	During	Boca	2
13	20	22	6	12	During	Boca	0
13	30	22	6	12	During	Boca	0
13	40	22	6	12	During	Boca	2
13	50	22	6	12	During	Boca	0
14	0	22	6	12	During	Boca	1
14	10	22	6	12	During	Boca	0
14	20	22	6	12	During	Boca	3
14	30	22	6	12	During	Boca	2
14	40	22	6	12	During	Boca	1
14	50	22	6	12	During	Boca	0
15	0	22	6	12	During	Boca	1
15	10	22	6	12	During	Boca	0
15	20	22	6	12	During	Boca	0
15	30	22	6	12	During	Boca	0
15	40	22	6	12	During	Boca	0
15	50	22	6	12	During	Boca	0
16	0	22	6	12	During	Boca	0
16	10	22	6	12	During	Boca	0
16	20	22	6	12	During	Boca	0
16	30	22	6	12	During	Boca	0
16	40	22	6	12	During	Boca	0
16	50	22	6	12	During	Boca	0
17	0	22	6	12	During	Boca	0
17	10	22	6	12	During	Boca	0
17	20	22	6	12	During	Boca	1
17	30	22	6	12	During	Boca	3
17	40	22	6	12	During	Boca	4
17	50	22	6	12	During	Boca	3
18	0	22	6	12	During	Boca	11
18	10	22	6	12	During	Boca	16
18	20	22	6	12	During	Boca	14
18	30	22	6	12	During	Boca	19
18	40	22	6	12	During	Boca	19
18	50	22	6	12	During	Boca	46
19	0	22	6	12	During	Boca	46
19	10	22	6	12	During	Boca	48
19	20	22	6	12	During	Boca	46
19	30	22	6	12	During	Boca	46
19	40	22	6	12	During	Boca	61
19	50	22	6	12	During	Boca	73
20	0	22	6	12	During	Boca	73
20	10	22	6	12	During	Boca	73
20	20	22	6	12	During	Boca	73
20	30	22	6	12	During	Boca	0
20	40	22	6	12	During	Boca	73
20	50	22	6	12	During	Boca	73
21	0	22	6	12	During	Boca	73
21	10	22	6	12	During	Boca	73
21	20	22	6	12	During	Boca	73
21	30	22	6	12	During	Boca	73
21	40	22	6	12	During	Boca	73
21	50	22	6	12	During	Boca	73
22	0	22	6	12	During	Boca	73
22	10	22	6	12	During	Boca	73
22	20	22	6	12	During	Boca	73
22	30	22	6	12	During	Boca	73
22	40	22	6	12	During	Boca	73
22	50	22	6	12	During	Boca	73
23	0	22	6	12	During	Boca	62
23	10	22	6	12	During	Boca	65
23	20	22	6	12	During	Boca	62
23	30	22	6	12	During	Boca	64
23	40	22	6	12	During	Boca	68
23	50	22	6	12	During	Boca	63
0	0	23	6	12	During	Boca	52
0	10	23	6	12	During	Boca	49
0	20	23	6	12	During	Boca	47
0	30	23	6	12	During	Boca	31
0	40	23	6	12	During	Boca	22
0	50	23	6	12	During	Boca	21
1	0	23	6	12	During	Boca	27
1	10	23	6	12	During	Boca	23
1	20	23	6	12	During	Boca	23
1	30	23	6	12	During	Boca	17
1	40	23	6	12	During	Boca	4
1	50	23	6	12	During	Boca	12
2	0	23	6	12	During	Boca	8
2	10	23	6	12	During	Boca	11
2	20	23	6	12	During	Boca	7
2	30	23	6	12	During	Boca	5
2	40	23	6	12	During	Boca	5
2	50	23	6	12	During	Boca	3
3	0	23	6	12	During	Boca	2
3	10	23	6	12	During	Boca	7
3	20	23	6	12	During	Boca	2
3	30	23	6	12	During	Boca	7
3	40	23	6	12	During	Boca	4
3	50	23	6	12	During	Boca	1
4	0	23	6	12	During	Boca	0
4	10	23	6	12	During	Boca	0
4	20	23	6	12	During	Boca	0
4	30	23	6	12	During	Boca	0
4	40	23	6	12	During	Boca	10
4	50	23	6	12	During	Boca	7
5	0	23	6	12	During	Boca	5
5	10	23	6	12	During	Boca	26
5	20	23	6	12	During	Boca	4
5	30	23	6	12	During	Boca	0
5	40	23	6	12	During	Boca	0
5	50	23	6	12	During	Boca	2
6	0	23	6	12	During	Boca	0
6	10	23	6	12	During	Boca	3
6	20	23	6	12	During	Boca	1
6	30	23	6	12	During	Boca	2
6	40	23	6	12	During	Boca	5
6	50	23	6	12	During	Boca	0
7	0	23	6	12	During	Boca	0
7	10	23	6	12	During	Boca	3
7	20	23	6	12	During	Boca	2
7	30	23	6	12	During	Boca	3
7	40	23	6	12	During	Boca	0
7	50	23	6	12	During	Boca	0
8	0	23	6	12	During	Boca	0
8	10	23	6	12	During	Boca	0
8	20	23	6	12	During	Boca	0
8	30	23	6	12	During	Boca	1
8	40	23	6	12	During	Boca	3
8	50	23	6	12	During	Boca	5
9	0	23	6	12	During	Boca	0
9	10	23	6	12	During	Boca	5
9	20	23	6	12	During	Boca	0
9	30	23	6	12	During	Boca	3
9	40	23	6	12	During	Boca	1
9	50	23	6	12	During	Boca	1
10	0	23	6	12	During	Boca	1
10	10	23	6	12	During	Boca	0
10	20	23	6	12	During	Boca	0
10	30	23	6	12	During	Boca	0
10	40	23	6	12	During	Boca	4
10	50	23	6	12	During	Boca	0
11	0	23	6	12	During	Boca	0
11	10	23	6	12	During	Boca	0
11	20	23	6	12	During	Boca	8
11	30	23	6	12	During	Boca	0
11	40	23	6	12	During	Boca	0
11	50	23	6	12	During	Boca	0
12	0	23	6	12	During	Boca	1
12	10	23	6	12	During	Boca	3
12	20	23	6	12	During	Boca	0
12	30	23	6	12	During	Boca	2
12	40	23	6	12	During	Boca	2
12	50	23	6	12	During	Boca	2
13	0	23	6	12	During	Boca	3
13	10	23	6	12	During	Boca	0
13	20	23	6	12	During	Boca	0
13	30	23	6	12	During	Boca	1
13	40	23	6	12	During	Boca	2
13	50	23	6	12	During	Boca	0
14	0	23	6	12	During	Boca	0
14	10	23	6	12	During	Boca	1
14	20	23	6	12	During	Boca	4
14	30	23	6	12	During	Boca	0
14	40	23	6	12	During	Boca	1
14	50	23	6	12	During	Boca	0
15	0	23	6	12	During	Boca	2
15	10	23	6	12	During	Boca	2
15	20	23	6	12	During	Boca	0
15	30	23	6	12	During	Boca	0
15	40	23	6	12	During	Boca	1
15	50	23	6	12	During	Boca	3
16	0	23	6	12	During	Boca	8
16	10	23	6	12	During	Boca	4
16	20	23	6	12	During	Boca	4
16	30	23	6	12	During	Boca	0
16	40	23	6	12	During	Boca	1
16	50	23	6	12	During	Boca	0
17	0	23	6	12	During	Boca	5
17	10	23	6	12	During	Boca	4
17	20	23	6	12	During	Boca	0
17	30	23	6	12	During	Boca	4
17	40	23	6	12	During	Boca	0
17	50	23	6	12	During	Boca	2
18	0	23	6	12	During	Boca	3
18	10	23	6	12	During	Boca	5
18	20	23	6	12	During	Boca	16
18	30	23	6	12	During	Boca	11
18	40	23	6	12	During	Boca	19
18	50	23	6	12	During	Boca	19
19	0	23	6	12	During	Boca	19
19	10	23	6	12	During	Boca	19
19	20	23	6	12	During	Boca	46
19	30	23	6	12	During	Boca	46
19	40	23	6	12	During	Boca	58
19	50	23	6	12	During	Boca	73
20	0	23	6	12	During	Boca	73
20	10	23	6	12	During	Boca	73
20	20	23	6	12	During	Boca	73
20	30	23	6	12	During	Boca	73
20	40	23	6	12	During	Boca	75
20	50	23	6	12	During	Boca	73
21	0	23	6	12	During	Boca	73
21	10	23	6	12	During	Boca	73
21	20	23	6	12	During	Boca	73
21	30	23	6	12	During	Boca	73
21	40	23	6	12	During	Boca	73
21	50	23	6	12	During	Boca	73
22	0	23	6	12	During	Boca	73
22	10	23	6	12	During	Boca	58
22	20	23	6	12	During	Boca	58
22	30	23	6	12	During	Boca	58
22	40	23	6	12	During	Boca	44
22	50	23	6	12	During	Boca	46
23	0	23	6	12	During	Boca	31
23	10	23	6	12	During	Boca	31
23	20	23	6	12	During	Boca	34
23	30	23	6	12	During	Boca	31
23	40	23	6	12	During	Boca	6
23	50	23	6	12	During	Boca	30
0	0	24	6	12	During	Boca	32
0	10	24	6	12	During	Boca	31
0	20	24	6	12	During	Boca	31
0	30	24	6	12	During	Boca	28
0	40	24	6	12	During	Boca	28
0	50	24	6	12	During	Boca	29
1	0	24	6	12	During	Boca	9
1	10	24	6	12	During	Boca	11
1	20	24	6	12	During	Boca	5
1	30	24	6	12	During	Boca	0
1	40	24	6	12	During	Boca	0
1	50	24	6	12	During	Boca	0
2	0	24	6	12	During	Boca	2
2	10	24	6	12	During	Boca	0
2	20	24	6	12	During	Boca	0
2	30	24	6	12	During	Boca	0
2	40	24	6	12	During	Boca	0
2	50	24	6	12	During	Boca	0
3	0	24	6	12	During	Boca	0
3	10	24	6	12	During	Boca	0
3	20	24	6	12	During	Boca	0
3	30	24	6	12	During	Boca	0
3	40	24	6	12	During	Boca	1
3	50	24	6	12	During	Boca	0
4	0	24	6	12	During	Boca	0
4	10	24	6	12	During	Boca	0
4	20	24	6	12	During	Boca	0
4	30	24	6	12	During	Boca	0
4	40	24	6	12	During	Boca	0
4	50	24	6	12	During	Boca	0
5	0	24	6	12	During	Boca	1
5	10	24	6	12	During	Boca	0
5	20	24	6	12	During	Boca	0
5	30	24	6	12	During	Boca	1
5	40	24	6	12	During	Boca	1
5	50	24	6	12	During	Boca	0
6	0	24	6	12	During	Boca	0
6	10	24	6	12	During	Boca	0
6	20	24	6	12	During	Boca	0
6	30	24	6	12	During	Boca	0
6	40	24	6	12	During	Boca	0
6	50	24	6	12	During	Boca	0
7	0	24	6	12	During	Boca	0
7	10	24	6	12	During	Boca	0
7	20	24	6	12	During	Boca	0
7	30	24	6	12	During	Boca	0
7	40	24	6	12	During	Boca	0
7	50	24	6	12	During	Boca	0
8	0	24	6	12	During	Boca	0
8	10	24	6	12	During	Boca	0
8	20	24	6	12	During	Boca	1
8	30	24	6	12	During	Boca	0
8	40	24	6	12	During	Boca	0
8	50	24	6	12	During	Boca	0
9	0	24	6	12	During	Boca	0
9	10	24	6	12	During	Boca	0
9	20	24	6	12	During	Boca	0
9	30	24	6	12	During	Boca	0
9	40	24	6	12	During	Boca	0
9	50	24	6	12	During	Boca	0
10	0	24	6	12	During	Boca	0
10	10	24	6	12	During	Boca	0
10	20	24	6	12	During	Boca	0
10	30	24	6	12	During	Boca	0
10	40	24	6	12	During	Boca	0
10	50	24	6	12	During	Boca	0
11	0	24	6	12	During	Boca	0
11	10	24	6	12	During	Boca	0
11	20	24	6	12	During	Boca	0
11	30	24	6	12	During	Boca	0
11	40	24	6	12	During	Boca	0
11	50	24	6	12	During	Boca	0
12	0	24	6	12	During	Boca	0
12	10	24	6	12	During	Boca	0
12	20	24	6	12	During	Boca	0
12	30	24	6	12	During	Boca	0
12	40	24	6	12	During	Boca	0
12	50	24	6	12	During	Boca	0
13	0	24	6	12	During	Boca	0
13	10	24	6	12	During	Boca	0
13	20	24	6	12	During	Boca	0
13	30	24	6	12	During	Boca	0
13	40	24	6	12	During	Boca	0
13	50	24	6	12	During	Boca	0
14	0	24	6	12	During	Boca	0
14	10	24	6	12	During	Boca	0
14	20	24	6	12	During	Boca	0
14	30	24	6	12	During	Boca	0
14	40	24	6	12	During	Boca	2
14	50	24	6	12	During	Boca	1
15	0	24	6	12	During	Boca	0
15	10	24	6	12	During	Boca	1
15	20	24	6	12	During	Boca	1
15	30	24	6	12	During	Boca	0
15	40	24	6	12	During	Boca	1
15	50	24	6	12	During	Boca	1
16	0	24	6	12	During	Boca	0
16	10	24	6	12	During	Boca	0
16	20	24	6	12	During	Boca	3
16	30	24	6	12	During	Boca	0
16	40	24	6	12	During	Boca	17
16	50	24	6	12	During	Boca	6
17	0	24	6	12	During	Boca	3
17	10	24	6	12	During	Boca	41
17	20	24	6	12	During	Boca	41
17	30	24	6	12	During	Boca	41
17	40	24	6	12	During	Boca	41
17	50	24	6	12	During	Boca	41
18	0	24	6	12	During	Boca	41
18	10	24	6	12	During	Boca	41
18	20	24	6	12	During	Boca	41
18	30	24	6	12	During	Boca	41
18	40	24	6	12	During	Boca	41
18	50	24	6	12	During	Boca	41
19	0	24	6	12	During	Boca	41
19	10	24	6	12	During	Boca	41
19	20	24	6	12	During	Boca	41
19	30	24	6	12	During	Boca	41
19	40	24	6	12	During	Boca	41
19	50	24	6	12	During	Boca	41
20	0	24	6	12	During	Boca	28
20	10	24	6	12	During	Boca	29
20	20	24	6	12	During	Boca	28
20	30	24	6	12	During	Boca	26
20	40	24	6	12	During	Boca	26
20	50	24	6	12	During	Boca	26
21	0	24	6	12	During	Boca	26
21	10	24	6	12	During	Boca	27
21	20	24	6	12	During	Boca	7
21	30	24	6	12	During	Boca	7
21	40	24	6	12	During	Boca	8
21	50	24	6	12	During	Boca	6
22	0	24	6	12	During	Boca	11
22	10	24	6	12	During	Boca	8
22	20	24	6	12	During	Boca	10
22	30	24	6	12	During	Boca	8
22	40	24	6	12	During	Boca	7
22	50	24	6	12	During	Boca	5
23	0	24	6	12	During	Boca	3
23	10	24	6	12	During	Boca	1
23	20	24	6	12	During	Boca	0
23	30	24	6	12	During	Boca	0
23	40	24	6	12	During	Boca	0
23	50	24	6	12	During	Boca	2
0	0	25	6	12	During	Boca	0
0	10	25	6	12	During	Boca	0
0	20	25	6	12	During	Boca	0
0	30	25	6	12	During	Boca	0
0	40	25	6	12	During	Boca	0
0	50	25	6	12	During	Boca	0
1	0	25	6	12	During	Boca	0
1	10	25	6	12	During	Boca	0
1	20	25	6	12	During	Boca	0
1	30	25	6	12	During	Boca	0
1	40	25	6	12	During	Boca	0
1	50	25	6	12	During	Boca	0
2	0	25	6	12	During	Boca	0
2	10	25	6	12	During	Boca	1
2	20	25	6	12	During	Boca	0
2	30	25	6	12	During	Boca	0
2	40	25	6	12	During	Boca	0
2	50	25	6	12	During	Boca	0
3	0	25	6	12	During	Boca	0
3	10	25	6	12	During	Boca	0
3	20	25	6	12	During	Boca	0
3	30	25	6	12	During	Boca	0
3	40	25	6	12	During	Boca	0
3	50	25	6	12	During	Boca	0
4	0	25	6	12	During	Boca	0
4	10	25	6	12	During	Boca	1
4	20	25	6	12	During	Boca	0
4	30	25	6	12	During	Boca	0
4	40	25	6	12	During	Boca	0
4	50	25	6	12	During	Boca	0
5	0	25	6	12	During	Boca	0
5	10	25	6	12	During	Boca	0
5	20	25	6	12	During	Boca	0
5	30	25	6	12	During	Boca	0
5	40	25	6	12	During	Boca	1
5	50	25	6	12	During	Boca	0
6	0	25	6	12	During	Boca	0
6	10	25	6	12	During	Boca	0
6	20	25	6	12	During	Boca	0
6	30	25	6	12	During	Boca	0
6	40	25	6	12	During	Boca	0
6	50	25	6	12	During	Boca	0
7	0	25	6	12	During	Boca	0
7	10	25	6	12	During	Boca	0
7	20	25	6	12	During	Boca	0
7	30	25	6	12	During	Boca	0
7	40	25	6	12	During	Boca	0
7	50	25	6	12	During	Boca	0
8	0	25	6	12	During	Boca	0
8	10	25	6	12	During	Boca	0
8	20	25	6	12	During	Boca	0
8	30	25	6	12	During	Boca	0
8	40	25	6	12	During	Boca	0
8	50	25	6	12	During	Boca	0
9	0	25	6	12	During	Boca	0
9	10	25	6	12	During	Boca	0
9	20	25	6	12	During	Boca	0
9	30	25	6	12	During	Boca	0
9	40	25	6	12	During	Boca	0
9	50	25	6	12	During	Boca	0
10	0	25	6	12	During	Boca	0
10	10	25	6	12	During	Boca	0
10	20	25	6	12	During	Boca	0
10	30	25	6	12	During	Boca	0
10	40	25	6	12	During	Boca	0
10	50	25	6	12	During	Boca	0
11	0	25	6	12	During	Boca	0
11	10	25	6	12	During	Boca	0
11	20	25	6	12	During	Boca	0
11	30	25	6	12	During	Boca	0
11	40	25	6	12	During	Boca	0
11	50	25	6	12	During	Boca	0
12	0	25	6	12	During	Boca	0
12	10	25	6	12	During	Boca	0
12	20	25	6	12	During	Boca	0
12	30	25	6	12	During	Boca	0
12	40	25	6	12	During	Boca	0
12	50	25	6	12	During	Boca	0
13	0	25	6	12	During	Boca	0
13	10	25	6	12	During	Boca	0
13	20	25	6	12	During	Boca	0
13	30	25	6	12	During	Boca	0
13	40	25	6	12	During	Boca	0
13	50	25	6	12	During	Boca	0
14	0	25	6	12	During	Boca	0
14	10	25	6	12	During	Boca	0
14	20	25	6	12	During	Boca	0
14	30	25	6	12	During	Boca	0
14	40	25	6	12	During	Boca	0
14	50	25	6	12	During	Boca	0
15	0	25	6	12	During	Boca	0
15	10	25	6	12	During	Boca	0
15	20	25	6	12	During	Boca	0
15	30	25	6	12	During	Boca	0
15	40	25	6	12	During	Boca	0
15	50	25	6	12	During	Boca	0
16	0	25	6	12	During	Boca	2
16	10	25	6	12	During	Boca	3
16	20	25	6	12	During	Boca	3
16	30	25	6	12	During	Boca	10
16	40	25	6	12	During	Boca	19
16	50	25	6	12	During	Boca	19
17	0	25	6	12	During	Boca	19
17	10	25	6	12	During	Boca	19
17	20	25	6	12	During	Boca	19
17	30	25	6	12	During	Boca	34
17	40	25	6	12	During	Boca	34
17	50	25	6	12	During	Boca	38
18	0	25	6	12	During	Boca	19
18	10	25	6	12	During	Boca	15
18	20	25	6	12	During	Boca	18
18	30	25	6	12	During	Boca	17
18	40	25	6	12	During	Boca	16
18	50	25	6	12	During	Boca	27
19	0	25	6	12	During	Boca	23
19	10	25	6	12	During	Boca	28
19	20	25	6	12	During	Boca	28
19	30	25	6	12	During	Boca	15
19	40	25	6	12	During	Boca	18
19	50	25	6	12	During	Boca	15
20	0	25	6	12	During	Boca	15
20	10	25	6	12	During	Boca	31
20	20	25	6	12	During	Boca	31
20	30	25	6	12	During	Boca	27
20	40	25	6	12	During	Boca	24
20	50	25	6	12	During	Boca	27
21	0	25	6	12	During	Boca	27
21	10	25	6	12	During	Boca	35
21	20	25	6	12	During	Boca	27
21	30	25	6	12	During	Boca	27
21	40	25	6	12	During	Boca	35
21	50	25	6	12	During	Boca	32
22	0	25	6	12	During	Boca	27
22	10	25	6	12	During	Boca	48
22	20	25	6	12	During	Boca	36
22	30	25	6	12	During	Boca	37
22	40	25	6	12	During	Boca	33
22	50	25	6	12	During	Boca	39
23	0	25	6	12	During	Boca	36
23	10	25	6	12	During	Boca	15
23	20	25	6	12	During	Boca	13
23	30	25	6	12	During	Boca	13
23	40	25	6	12	During	Boca	12
23	50	25	6	12	During	Boca	12
0	0	26	6	12	During	Boca	6
0	10	26	6	12	During	Boca	5
0	20	26	6	12	During	Boca	2
0	30	26	6	12	During	Boca	1
0	40	26	6	12	During	Boca	2
0	50	26	6	12	During	Boca	0
1	0	26	6	12	During	Boca	1
1	10	26	6	12	During	Boca	1
1	20	26	6	12	During	Boca	0
1	30	26	6	12	During	Boca	0
1	40	26	6	12	During	Boca	0
1	50	26	6	12	During	Boca	2
2	0	26	6	12	During	Boca	2
2	10	26	6	12	During	Boca	0
2	20	26	6	12	During	Boca	1
2	30	26	6	12	During	Boca	0
2	40	26	6	12	During	Boca	0
2	50	26	6	12	During	Boca	0
3	0	26	6	12	During	Boca	0
3	10	26	6	12	During	Boca	0
3	20	26	6	12	During	Boca	0
3	30	26	6	12	During	Boca	2
3	40	26	6	12	During	Boca	0
3	50	26	6	12	During	Boca	0
4	0	26	6	12	During	Boca	2
4	10	26	6	12	During	Boca	4
4	20	26	6	12	During	Boca	1
4	30	26	6	12	During	Boca	1
4	40	26	6	12	During	Boca	0
4	50	26	6	12	During	Boca	0
5	0	26	6	12	During	Boca	1
5	10	26	6	12	During	Boca	0
5	20	26	6	12	During	Boca	0
5	30	26	6	12	During	Boca	1
5	40	26	6	12	During	Boca	0
5	50	26	6	12	During	Boca	1
6	0	26	6	12	During	Boca	2
6	10	26	6	12	During	Boca	0
6	20	26	6	12	During	Boca	1
6	30	26	6	12	During	Boca	0
6	40	26	6	12	During	Boca	0
6	50	26	6	12	During	Boca	0
7	0	26	6	12	During	Boca	1
7	10	26	6	12	During	Boca	0
7	20	26	6	12	During	Boca	0
7	30	26	6	12	During	Boca	0
7	40	26	6	12	During	Boca	0
7	50	26	6	12	During	Boca	1
8	0	26	6	12	During	Boca	2
8	10	26	6	12	During	Boca	2
8	20	26	6	12	During	Boca	1
8	30	26	6	12	During	Boca	0
8	40	26	6	12	During	Boca	0
8	50	26	6	12	During	Boca	0
9	0	26	6	12	During	Boca	2
9	10	26	6	12	During	Boca	0
9	20	26	6	12	During	Boca	0
9	30	26	6	12	During	Boca	0
9	40	26	6	12	During	Boca	4
9	50	26	6	12	During	Boca	0
10	0	26	6	12	During	Boca	0
10	10	26	6	12	During	Boca	0
10	20	26	6	12	During	Boca	0
10	30	26	6	12	During	Boca	0
10	40	26	6	12	During	Boca	0
10	50	26	6	12	During	Boca	0
11	0	26	6	12	During	Boca	0
11	10	26	6	12	During	Boca	1
11	20	26	6	12	During	Boca	0
11	30	26	6	12	During	Boca	1
11	40	26	6	12	During	Boca	1
11	50	26	6	12	During	Boca	0
12	0	26	6	12	During	Boca	4
12	10	26	6	12	During	Boca	3
12	20	26	6	12	During	Boca	0
12	30	26	6	12	During	Boca	0
12	40	26	6	12	During	Boca	1
12	50	26	6	12	During	Boca	0
13	0	26	6	12	During	Boca	0
13	10	26	6	12	During	Boca	0
13	20	26	6	12	During	Boca	1
13	30	26	6	12	During	Boca	1
13	40	26	6	12	During	Boca	0
13	50	26	6	12	During	Boca	0
14	0	26	6	12	During	Boca	3
14	10	26	6	12	During	Boca	0
14	20	26	6	12	During	Boca	3
14	30	26	6	12	During	Boca	2
14	40	26	6	12	During	Boca	0
14	50	26	6	12	During	Boca	7
15	0	26	6	12	During	Boca	6
15	10	26	6	12	During	Boca	3
15	20	26	6	12	During	Boca	11
15	30	26	6	12	During	Boca	9
15	40	26	6	12	During	Boca	16
15	50	26	6	12	During	Boca	4
16	0	26	6	12	During	Boca	17
16	10	26	6	12	During	Boca	17
16	20	26	6	12	During	Boca	19
16	30	26	6	12	During	Boca	10
16	40	26	6	12	During	Boca	19
16	50	26	6	12	During	Boca	20
17	0	26	6	12	During	Boca	19
17	10	26	6	12	During	Boca	19
17	20	26	6	12	During	Boca	46
17	30	26	6	12	During	Boca	46
17	40	26	6	12	During	Boca	34
17	50	26	6	12	During	Boca	61
18	0	26	6	12	During	Boca	61
18	10	26	6	12	During	Boca	61
18	20	26	6	12	During	Boca	61
18	30	26	6	12	During	Boca	62
18	40	26	6	12	During	Boca	61
18	50	26	6	12	During	Boca	61
19	0	26	6	12	During	Boca	61
19	10	26	6	12	During	Boca	61
19	20	26	6	12	During	Boca	62
19	30	26	6	12	During	Boca	61
19	40	26	6	12	During	Boca	61
19	50	26	6	12	During	Boca	61
20	0	26	6	12	During	Boca	73
20	10	26	6	12	During	Boca	73
20	20	26	6	12	During	Boca	73
20	30	26	6	12	During	Boca	73
20	40	26	6	12	During	Boca	73
20	50	26	6	12	During	Boca	73
21	0	26	6	12	During	Boca	73
21	10	26	6	12	During	Boca	73
21	20	26	6	12	During	Boca	73
21	30	26	6	12	During	Boca	73
21	40	26	6	12	During	Boca	73
21	50	26	6	12	During	Boca	73
22	0	26	6	12	During	Boca	73
22	10	26	6	12	During	Boca	73
22	20	26	6	12	During	Boca	73
22	30	26	6	12	During	Boca	73
22	40	26	6	12	During	Boca	73
22	50	26	6	12	During	Boca	73
23	0	26	6	12	During	Boca	73
23	10	26	6	12	During	Boca	58
23	20	26	6	12	During	Boca	45
23	30	26	6	12	During	Boca	23
23	40	26	6	12	During	Boca	14
23	50	26	6	12	During	Boca	17
0	0	27	6	12	After	Boca	17
0	10	27	6	12	After	Boca	12
0	20	27	6	12	After	Boca	4
0	30	27	6	12	After	Boca	0
0	40	27	6	12	After	Boca	0
0	50	27	6	12	After	Boca	0
1	0	27	6	12	After	Boca	6
1	10	27	6	12	After	Boca	9
1	20	27	6	12	After	Boca	6
1	30	27	6	12	After	Boca	5
1	40	27	6	12	After	Boca	3
1	50	27	6	12	After	Boca	3
2	0	27	6	12	After	Boca	5
2	10	27	6	12	After	Boca	0
2	20	27	6	12	After	Boca	1
2	30	27	6	12	After	Boca	3
2	40	27	6	12	After	Boca	2
2	50	27	6	12	After	Boca	1
3	0	27	6	12	After	Boca	1
3	10	27	6	12	After	Boca	0
3	20	27	6	12	After	Boca	1
3	30	27	6	12	After	Boca	0
3	40	27	6	12	After	Boca	2
3	50	27	6	12	After	Boca	2
4	0	27	6	12	After	Boca	0
4	10	27	6	12	After	Boca	3
4	20	27	6	12	After	Boca	6
4	30	27	6	12	After	Boca	0
4	40	27	6	12	After	Boca	2
4	50	27	6	12	After	Boca	7
5	0	27	6	12	After	Boca	12
5	10	27	6	12	After	Boca	10
5	20	27	6	12	After	Boca	3
5	30	27	6	12	After	Boca	0
5	40	27	6	12	After	Boca	3
5	50	27	6	12	After	Boca	5
6	0	27	6	12	After	Boca	0
6	10	27	6	12	After	Boca	0
6	20	27	6	12	After	Boca	1
6	30	27	6	12	After	Boca	0
6	40	27	6	12	After	Boca	0
6	50	27	6	12	After	Boca	0
7	0	27	6	12	After	Boca	2
7	10	27	6	12	After	Boca	0
7	20	27	6	12	After	Boca	1
7	30	27	6	12	After	Boca	0
7	40	27	6	12	After	Boca	0
7	50	27	6	12	After	Boca	1
8	0	27	6	12	After	Boca	0
8	10	27	6	12	After	Boca	0
8	20	27	6	12	After	Boca	1
8	30	27	6	12	After	Boca	7
8	40	27	6	12	After	Boca	0
8	50	27	6	12	After	Boca	2
9	0	27	6	12	After	Boca	1
9	10	27	6	12	After	Boca	1
9	20	27	6	12	After	Boca	0
9	30	27	6	12	After	Boca	0
9	40	27	6	12	After	Boca	0
9	50	27	6	12	After	Boca	7
10	0	27	6	12	After	Boca	1
10	10	27	6	12	After	Boca	1
10	20	27	6	12	After	Boca	0
10	30	27	6	12	After	Boca	0
10	40	27	6	12	After	Boca	0
10	50	27	6	12	After	Boca	1
11	0	27	6	12	After	Boca	1
11	10	27	6	12	After	Boca	0
11	20	27	6	12	After	Boca	0
11	30	27	6	12	After	Boca	2
11	40	27	6	12	After	Boca	0
11	50	27	6	12	After	Boca	0
12	0	27	6	12	After	Boca	0
12	10	27	6	12	After	Boca	0
12	20	27	6	12	After	Boca	0
12	30	27	6	12	After	Boca	3
12	40	27	6	12	After	Boca	0
12	50	27	6	12	After	Boca	2
13	0	27	6	12	After	Boca	4
13	10	27	6	12	After	Boca	3
13	20	27	6	12	After	Boca	2
13	30	27	6	12	After	Boca	2
13	40	27	6	12	After	Boca	5
13	50	27	6	12	After	Boca	4
14	0	27	6	12	After	Boca	2
14	10	27	6	12	After	Boca	2
14	20	27	6	12	After	Boca	1
14	30	27	6	12	After	Boca	0
14	40	27	6	12	After	Boca	3
14	50	27	6	12	After	Boca	1
15	0	27	6	12	After	Boca	2
15	10	27	6	12	After	Boca	2
15	20	27	6	12	After	Boca	2
15	30	27	6	12	After	Boca	0
15	40	27	6	12	After	Boca	3
15	50	27	6	12	After	Boca	0
16	0	27	6	12	After	Boca	5
16	10	27	6	12	After	Boca	8
16	20	27	6	12	After	Boca	9
16	30	27	6	12	After	Boca	4
16	40	27	6	12	After	Boca	13
16	50	27	6	12	After	Boca	13
17	0	27	6	12	After	Boca	35
17	10	27	6	12	After	Boca	35
17	20	27	6	12	After	Boca	40
17	30	27	6	12	After	Boca	41
17	40	27	6	12	After	Boca	46
17	50	27	6	12	After	Boca	46
18	0	27	6	12	After	Boca	48
18	10	27	6	12	After	Boca	61
18	20	27	6	12	After	Boca	61
18	30	27	6	12	After	Boca	63
18	40	27	6	12	After	Boca	61
18	50	27	6	12	After	Boca	62
19	0	27	6	12	After	Boca	61
19	10	27	6	12	After	Boca	61
19	20	27	6	12	After	Boca	61
19	30	27	6	12	After	Boca	61
19	40	27	6	12	After	Boca	67
19	50	27	6	12	After	Boca	73
20	0	27	6	12	After	Boca	73
20	10	27	6	12	After	Boca	73
20	20	27	6	12	After	Boca	73
20	30	27	6	12	After	Boca	73
20	40	27	6	12	After	Boca	73
20	50	27	6	12	After	Boca	73
21	0	27	6	12	After	Boca	73
21	10	27	6	12	After	Boca	73
21	20	27	6	12	After	Boca	73
21	30	27	6	12	After	Boca	59
21	40	27	6	12	After	Boca	58
21	50	27	6	12	After	Boca	56
22	0	27	6	12	After	Boca	58
22	10	27	6	12	After	Boca	57
22	20	27	6	12	After	Boca	57
22	30	27	6	12	After	Boca	55
22	40	27	6	12	After	Boca	58
22	50	27	6	12	After	Boca	58
23	0	27	6	12	After	Boca	44
23	10	27	6	12	After	Boca	42
23	20	27	6	12	After	Boca	44
23	30	27	6	12	After	Boca	42
23	40	27	6	12	After	Boca	39
23	50	27	6	12	After	Boca	40
0	0	28	6	12	After	Boca	43
0	10	28	6	12	After	Boca	43
0	20	28	6	12	After	Boca	30
0	30	28	6	12	After	Boca	27
0	40	28	6	12	After	Boca	27
0	50	28	6	12	After	Boca	32
1	0	28	6	12	After	Boca	39
1	10	28	6	12	After	Boca	33
1	20	28	6	12	After	Boca	9
1	30	28	6	12	After	Boca	9
1	40	28	6	12	After	Boca	12
1	50	28	6	12	After	Boca	10
2	0	28	6	12	After	Boca	15
2	10	28	6	12	After	Boca	9
2	20	28	6	12	After	Boca	9
2	30	28	6	12	After	Boca	1
2	40	28	6	12	After	Boca	6
2	50	28	6	12	After	Boca	4
3	0	28	6	12	After	Boca	0
3	10	28	6	12	After	Boca	2
3	20	28	6	12	After	Boca	0
3	30	28	6	12	After	Boca	1
3	40	28	6	12	After	Boca	7
3	50	28	6	12	After	Boca	11
4	0	28	6	12	After	Boca	11
4	10	28	6	12	After	Boca	7
4	20	28	6	12	After	Boca	9
4	30	28	6	12	After	Boca	11
4	40	28	6	12	After	Boca	5
4	50	28	6	12	After	Boca	17
5	0	28	6	12	After	Boca	2
5	10	28	6	12	After	Boca	28
5	20	28	6	12	After	Boca	11
5	30	28	6	12	After	Boca	0
5	40	28	6	12	After	Boca	9
5	50	28	6	12	After	Boca	0
6	0	28	6	12	After	Boca	1
6	10	28	6	12	After	Boca	0
6	20	28	6	12	After	Boca	6
6	30	28	6	12	After	Boca	0
6	40	28	6	12	After	Boca	0
6	50	28	6	12	After	Boca	0
7	0	28	6	12	After	Boca	3
7	10	28	6	12	After	Boca	2
7	20	28	6	12	After	Boca	1
7	30	28	6	12	After	Boca	5
7	40	28	6	12	After	Boca	3
7	50	28	6	12	After	Boca	0
8	0	28	6	12	After	Boca	0
8	10	28	6	12	After	Boca	7
8	20	28	6	12	After	Boca	3
8	30	28	6	12	After	Boca	3
8	40	28	6	12	After	Boca	0
8	50	28	6	12	After	Boca	0
9	0	28	6	12	After	Boca	4
9	10	28	6	12	After	Boca	12
9	20	28	6	12	After	Boca	6
9	30	28	6	12	After	Boca	9
9	40	28	6	12	After	Boca	0
9	50	28	6	12	After	Boca	8
10	0	28	6	12	After	Boca	3
10	10	28	6	12	After	Boca	0
10	20	28	6	12	After	Boca	9
10	30	28	6	12	After	Boca	4
10	40	28	6	12	After	Boca	3
10	50	28	6	12	After	Boca	5
11	0	28	6	12	After	Boca	2
11	10	28	6	12	After	Boca	9
11	20	28	6	12	After	Boca	2
11	30	28	6	12	After	Boca	4
11	40	28	6	12	After	Boca	1
11	50	28	6	12	After	Boca	3
12	0	28	6	12	After	Boca	9
12	10	28	6	12	After	Boca	4
12	20	28	6	12	After	Boca	3
12	30	28	6	12	After	Boca	11
12	40	28	6	12	After	Boca	7
12	50	28	6	12	After	Boca	5
13	0	28	6	12	After	Boca	5
13	10	28	6	12	After	Boca	7
13	20	28	6	12	After	Boca	4
13	30	28	6	12	After	Boca	3
13	40	28	6	12	After	Boca	0
13	50	28	6	12	After	Boca	3
14	0	28	6	12	After	Boca	2
14	10	28	6	12	After	Boca	1
14	20	28	6	12	After	Boca	6
14	30	28	6	12	After	Boca	5
14	40	28	6	12	After	Boca	2
14	50	28	6	12	After	Boca	3
15	0	28	6	12	After	Boca	0
15	10	28	6	12	After	Boca	1
15	20	28	6	12	After	Boca	0
15	30	28	6	12	After	Boca	4
15	40	28	6	12	After	Boca	6
15	50	28	6	12	After	Boca	0
16	0	28	6	12	After	Boca	9
16	10	28	6	12	After	Boca	14
16	20	28	6	12	After	Boca	14
16	30	28	6	12	After	Boca	11
16	40	28	6	12	After	Boca	27
16	50	28	6	12	After	Boca	27
17	0	28	6	12	After	Boca	27
17	10	28	6	12	After	Boca	27
17	20	28	6	12	After	Boca	27
17	30	28	6	12	After	Boca	27
17	40	28	6	12	After	Boca	27
17	50	28	6	12	After	Boca	27
18	0	28	6	12	After	Boca	27
18	10	28	6	12	After	Boca	30
18	20	28	6	12	After	Boca	27
18	30	28	6	12	After	Boca	30
18	40	28	6	12	After	Boca	33
18	50	28	6	12	After	Boca	32
19	0	28	6	12	After	Boca	32
19	10	28	6	12	After	Boca	32
19	20	28	6	12	After	Boca	31
19	30	28	6	12	After	Boca	34
19	40	28	6	12	After	Boca	27
19	50	28	6	12	After	Boca	39
20	0	28	6	12	After	Boca	54
20	10	28	6	12	After	Boca	54
20	20	28	6	12	After	Boca	54
20	30	28	6	12	After	Boca	54
20	40	28	6	12	After	Boca	54
20	50	28	6	12	After	Boca	54
21	0	28	6	12	After	Boca	54
21	10	28	6	12	After	Boca	54
21	20	28	6	12	After	Boca	54
21	30	28	6	12	After	Boca	54
21	40	28	6	12	After	Boca	54
21	50	28	6	12	After	Boca	54
22	0	28	6	12	After	Boca	54
22	10	28	6	12	After	Boca	54
22	20	28	6	12	After	Boca	54
22	30	28	6	12	After	Boca	54
22	40	28	6	12	After	Boca	54
22	50	28	6	12	After	Boca	54
23	0	28	6	12	After	Boca	59
23	10	28	6	12	After	Boca	73
23	20	28	6	12	After	Boca	73
23	30	28	6	12	After	Boca	59
23	40	28	6	12	After	Boca	73
23	50	28	6	12	After	Boca	57
0	0	29	6	12	After	Boca	54
0	10	29	6	12	After	Boca	54
0	20	29	6	12	After	Boca	54
0	30	29	6	12	After	Boca	54
0	40	29	6	12	After	Boca	42
0	50	29	6	12	After	Boca	54
1	0	29	6	12	After	Boca	54
1	10	29	6	12	After	Boca	43
1	20	29	6	12	After	Boca	42
1	30	29	6	12	After	Boca	28
1	40	29	6	12	After	Boca	27
1	50	29	6	12	After	Boca	27
2	0	29	6	12	After	Boca	29
2	10	29	6	12	After	Boca	32
2	20	29	6	12	After	Boca	14
2	30	29	6	12	After	Boca	9
2	40	29	6	12	After	Boca	5
2	50	29	6	12	After	Boca	5
3	0	29	6	12	After	Boca	14
3	10	29	6	12	After	Boca	4
3	20	29	6	12	After	Boca	9
3	30	29	6	12	After	Boca	6
3	40	29	6	12	After	Boca	7
3	50	29	6	12	After	Boca	13
4	0	29	6	12	After	Boca	7
4	10	29	6	12	After	Boca	9
4	20	29	6	12	After	Boca	9
4	30	29	6	12	After	Boca	31
4	40	29	6	12	After	Boca	46
4	50	29	6	12	After	Boca	29
5	0	29	6	12	After	Boca	29
5	10	29	6	12	After	Boca	27
5	20	29	6	12	After	Boca	27
5	30	29	6	12	After	Boca	30
5	40	29	6	12	After	Boca	27
5	50	29	6	12	After	Boca	38
6	0	29	6	12	After	Boca	29
6	10	29	6	12	After	Boca	9
6	20	29	6	12	After	Boca	0
6	30	29	6	12	After	Boca	0
6	40	29	6	12	After	Boca	0
6	50	29	6	12	After	Boca	0
7	0	29	6	12	After	Boca	0
7	10	29	6	12	After	Boca	0
7	20	29	6	12	After	Boca	0
7	30	29	6	12	After	Boca	0
7	40	29	6	12	After	Boca	0
7	50	29	6	12	After	Boca	0
8	0	29	6	12	After	Boca	5
8	10	29	6	12	After	Boca	18
8	20	29	6	12	After	Boca	17
8	30	29	6	12	After	Boca	9
8	40	29	6	12	After	Boca	7
8	50	29	6	12	After	Boca	3
9	0	29	6	12	After	Boca	4
9	10	29	6	12	After	Boca	11
9	20	29	6	12	After	Boca	5
9	30	29	6	12	After	Boca	6
9	40	29	6	12	After	Boca	12
9	50	29	6	12	After	Boca	8
10	0	29	6	12	After	Boca	10
10	10	29	6	12	After	Boca	8
10	20	29	6	12	After	Boca	12
10	30	29	6	12	After	Boca	11
10	40	29	6	12	After	Boca	1
10	50	29	6	12	After	Boca	9
11	0	29	6	12	After	Boca	9
11	10	29	6	12	After	Boca	10
11	20	29	6	12	After	Boca	7
11	30	29	6	12	After	Boca	10
11	40	29	6	12	After	Boca	0
11	50	29	6	12	After	Boca	8
12	0	29	6	12	After	Boca	3
12	10	29	6	12	After	Boca	3
12	20	29	6	12	After	Boca	0
12	30	29	6	12	After	Boca	9
12	40	29	6	12	After	Boca	2
12	50	29	6	12	After	Boca	3
13	0	29	6	12	After	Boca	3
13	10	29	6	12	After	Boca	0
13	20	29	6	12	After	Boca	7
13	30	29	6	12	After	Boca	7
13	40	29	6	12	After	Boca	0
13	50	29	6	12	After	Boca	3
14	0	29	6	12	After	Boca	2
14	10	29	6	12	After	Boca	5
14	20	29	6	12	After	Boca	1
14	30	29	6	12	After	Boca	29
14	40	29	6	12	After	Boca	4
14	50	29	6	12	After	Boca	1
15	0	29	6	12	After	Boca	12
15	10	29	6	12	After	Boca	13
15	20	29	6	12	After	Boca	9
15	30	29	6	12	After	Boca	5
15	40	29	6	12	After	Boca	0
15	50	29	6	12	After	Boca	30
16	0	29	6	12	After	Boca	30
16	10	29	6	12	After	Boca	32
16	20	29	6	12	After	Boca	2
16	30	29	6	12	After	Boca	30
16	40	29	6	12	After	Boca	32
16	50	29	6	12	After	Boca	28
17	0	29	6	12	After	Boca	27
17	10	29	6	12	After	Boca	29
17	20	29	6	12	After	Boca	27
17	30	29	6	12	After	Boca	29
17	40	29	6	12	After	Boca	27
17	50	29	6	12	After	Boca	30
18	0	29	6	12	After	Boca	27
18	10	29	6	12	After	Boca	29
18	20	29	6	12	After	Boca	27
18	30	29	6	12	After	Boca	27
18	40	29	6	12	After	Boca	27
18	50	29	6	12	After	Boca	27
19	0	29	6	12	After	Boca	27
19	10	29	6	12	After	Boca	27
19	20	29	6	12	After	Boca	27
19	30	29	6	12	After	Boca	27
19	40	29	6	12	After	Boca	27
19	50	29	6	12	After	Boca	39
20	0	29	6	12	After	Boca	46
20	10	29	6	12	After	Boca	61
20	20	29	6	12	After	Boca	61
20	30	29	6	12	After	Boca	61
20	40	29	6	12	After	Boca	61
20	50	29	6	12	After	Boca	60
21	0	29	6	12	After	Boca	63
21	10	29	6	12	After	Boca	60
21	20	29	6	12	After	Boca	59
21	30	29	6	12	After	Boca	60
21	40	29	6	12	After	Boca	57
21	50	29	6	12	After	Boca	60
22	0	29	6	12	After	Boca	54
22	10	29	6	12	After	Boca	63
22	20	29	6	12	After	Boca	61
22	30	29	6	12	After	Boca	59
22	40	29	6	12	After	Boca	57
22	50	29	6	12	After	Boca	54
23	0	29	6	12	After	Boca	12
23	10	29	6	12	After	Boca	4
23	20	29	6	12	After	Boca	30
23	30	29	6	12	After	Boca	30
23	40	29	6	12	After	Boca	8
23	50	29	6	12	After	Boca	0
0	0	30	6	12	After	Boca	54
0	10	30	6	12	After	Boca	43
0	20	30	6	12	After	Boca	54
0	30	30	6	12	After	Boca	48
0	40	30	6	12	After	Boca	45
0	50	30	6	12	After	Boca	45
1	0	30	6	12	After	Boca	44
1	10	30	6	12	After	Boca	42
1	20	30	6	12	After	Boca	42
1	30	30	6	12	After	Boca	27
1	40	30	6	12	After	Boca	28
1	50	30	6	12	After	Boca	27
2	0	30	6	12	After	Boca	29
2	10	30	6	12	After	Boca	11
2	20	30	6	12	After	Boca	11
2	30	30	6	12	After	Boca	7
2	40	30	6	12	After	Boca	4
2	50	30	6	12	After	Boca	8
3	0	30	6	12	After	Boca	3
3	10	30	6	12	After	Boca	9
3	20	30	6	12	After	Boca	5
3	30	30	6	12	After	Boca	11
3	40	30	6	12	After	Boca	4
3	50	30	6	12	After	Boca	8
4	0	30	6	12	After	Boca	0
4	10	30	6	12	After	Boca	7
4	20	30	6	12	After	Boca	6
4	30	30	6	12	After	Boca	3
4	40	30	6	12	After	Boca	3
4	50	30	6	12	After	Boca	10
5	0	30	6	12	After	Boca	27
5	10	30	6	12	After	Boca	27
5	20	30	6	12	After	Boca	27
5	30	30	6	12	After	Boca	27
5	40	30	6	12	After	Boca	11
5	50	30	6	12	After	Boca	6
6	0	30	6	12	After	Boca	8
6	10	30	6	12	After	Boca	6
6	20	30	6	12	After	Boca	7
6	30	30	6	12	After	Boca	0
6	40	30	6	12	After	Boca	3
6	50	30	6	12	After	Boca	12
7	0	30	6	12	After	Boca	4
7	10	30	6	12	After	Boca	11
7	20	30	6	12	After	Boca	2
7	30	30	6	12	After	Boca	6
7	40	30	6	12	After	Boca	7
7	50	30	6	12	After	Boca	0
8	0	30	6	12	After	Boca	0
8	10	30	6	12	After	Boca	0
8	20	30	6	12	After	Boca	0
8	30	30	6	12	After	Boca	0
8	40	30	6	12	After	Boca	0
8	50	30	6	12	After	Boca	3
9	0	30	6	12	After	Boca	2
9	10	30	6	12	After	Boca	3
9	20	30	6	12	After	Boca	1
9	30	30	6	12	After	Boca	4
9	40	30	6	12	After	Boca	0
9	50	30	6	12	After	Boca	0
10	0	30	6	12	After	Boca	0
10	10	30	6	12	After	Boca	3
10	20	30	6	12	After	Boca	4
10	30	30	6	12	After	Boca	0
10	40	30	6	12	After	Boca	3
10	50	30	6	12	After	Boca	2
11	0	30	6	12	After	Boca	0
11	10	30	6	12	After	Boca	4
11	20	30	6	12	After	Boca	0
11	30	30	6	12	After	Boca	0
11	40	30	6	12	After	Boca	0
11	50	30	6	12	After	Boca	4
12	0	30	6	12	After	Boca	2
12	10	30	6	12	After	Boca	0
12	20	30	6	12	After	Boca	5
12	30	30	6	12	After	Boca	0
12	40	30	6	12	After	Boca	0
12	50	30	6	12	After	Boca	0
13	0	30	6	12	After	Boca	0
13	10	30	6	12	After	Boca	3
13	20	30	6	12	After	Boca	0
13	30	30	6	12	After	Boca	0
13	40	30	6	12	After	Boca	5
13	50	30	6	12	After	Boca	1
14	0	30	6	12	After	Boca	1
14	10	30	6	12	After	Boca	1
14	20	30	6	12	After	Boca	2
14	30	30	6	12	After	Boca	0
14	40	30	6	12	After	Boca	3
14	50	30	6	12	After	Boca	1
15	0	30	6	12	After	Boca	2
15	10	30	6	12	After	Boca	0
15	20	30	6	12	After	Boca	2
15	30	30	6	12	After	Boca	0
15	40	30	6	12	After	Boca	0
15	50	30	6	12	After	Boca	7
16	0	30	6	12	After	Boca	2
16	10	30	6	12	After	Boca	0
16	20	30	6	12	After	Boca	0
16	30	30	6	12	After	Boca	3
16	40	30	6	12	After	Boca	0
16	50	30	6	12	After	Boca	0
17	0	30	6	12	After	Boca	9
17	10	30	6	12	After	Boca	6
17	20	30	6	12	After	Boca	12
17	30	30	6	12	After	Boca	29
17	40	30	6	12	After	Boca	34
17	50	30	6	12	After	Boca	42
18	0	30	6	12	After	Boca	42
18	10	30	6	12	After	Boca	46
18	20	30	6	12	After	Boca	45
18	30	30	6	12	After	Boca	44
18	40	30	6	12	After	Boca	42
18	50	30	6	12	After	Boca	42
19	0	30	6	12	After	Boca	44
19	10	30	6	12	After	Boca	42
19	20	30	6	12	After	Boca	42
19	30	30	6	12	After	Boca	45
19	40	30	6	12	After	Boca	43
19	50	30	6	12	After	Boca	42
20	0	30	6	12	After	Boca	54
20	10	30	6	12	After	Boca	54
20	20	30	6	12	After	Boca	54
20	30	30	6	12	After	Boca	54
20	40	30	6	12	After	Boca	56
20	50	30	6	12	After	Boca	54
21	0	30	6	12	After	Boca	54
21	10	30	6	12	After	Boca	54
21	20	30	6	12	After	Boca	54
21	30	30	6	12	After	Boca	54
21	40	30	6	12	After	Boca	54
21	50	30	6	12	After	Boca	54
22	0	30	6	12	After	Boca	54
[truncated: 443 more rows]

## Sheet: Boca Third-Octave
Station	Folder	File	Hour	Minute	Date	Month	Year	63	125	250	500	5000	20000	Period
Boca_3	0	7583	1	0	17	6	12	83.8394	86.7275	92.665	95.744	92.502	91.0915	Before
Boca_3	0	7584	1	10	17	6	12	79.703	81.4479	90.865	95.1568	94.349	88.5998	Before
Boca_3	0	7585	1	20	17	6	12	79.3293	85.3255	94.2756	95.2809	92.4958	89.6889	Before
Boca_3	0	7586	1	30	17	6	12	81.8616	84.2723	93.5113	94.224	92.2354	89.1769	Before
Boca_3	0	7587	1	40	17	6	12	80.5173	81.2719	90.3027	92.1701	94.0125	90.3462	Before
Boca_3	0	7588	1	50	17	6	12	80.0053	85.5081	91.1725	91.1097	92.7167	88.6657	Before
Boca_3	0	7589	2	0	17	6	12	87.9875	93.1032	93.3363	104.459	92.5932	90.262	Before
Boca_3	0	7590	2	10	17	6	12	83.6337	83.6462	86.1182	92.3142	92.7181	91.9806	Before
Boca_3	0	7591	2	20	17	6	12	82.5047	81.9915	92.3797	91.4118	94.3597	90.4645	Before
Boca_3	0	7592	2	30	17	6	12	84.942	86.6614	89.521	96.6737	95.4632	90.1233	Before
Boca_3	0	7593	2	40	17	6	12	78.3416	78.309	85.4644	90.5433	96.8282	90.205	Before
Boca_3	0	7594	2	50	17	6	12	80.8788	84.1177	87.0654	91.2049	92.3765	88.04	Before
Boca_3	0	7595	3	0	17	6	12	87.8063	87.6022	84.5508	91.4722	91.9228	89.1838	Before
Boca_3	0	7596	3	10	17	6	12	89.6533	93.8256	95.7335	103.528	94.4847	90.1663	Before
Boca_3	0	7597	3	20	17	6	12	81.667	82.7201	85.9607	91.8727	92.447	89.7021	Before
Boca_3	0	7598	3	30	17	6	12	84.1105	86.3972	88.2225	97.3424	93.1918	90.5958	Before
Boca_3	0	7599	3	40	17	6	12	83.0056	83.2952	86.3971	94.1908	92.1846	89.2059	Before
Boca_3	0	7600	3	50	17	6	12	84.2299	79.4383	84.7613	89.4259	93.1031	89.793	Before
Boca_3	0	7601	4	0	17	6	12	92.7022	95.2624	98.6162	104.488	93.3038	90.4219	Before
Boca_3	0	7602	4	10	17	6	12	84.4658	83.7595	85.9106	94.6301	92.7824	90.0576	Before
Boca_3	0	7603	4	20	17	6	12	92.8238	90.4925	84.0308	90.4591	96.9175	89.8492	Before
Boca_3	0	7604	4	30	17	6	12	89.021	84.6191	88.962	100.79	92.2419	89.3924	Before
Boca_3	0	7605	4	40	17	6	12	85.2168	81.1991	85.0715	91.7665	92.8096	90.6123	Before
Boca_3	0	7606	4	50	17	6	12	86.8378	83.1935	88.8252	96.2211	94.5563	91.7762	Before
Boca_3	0	7607	5	0	17	6	12	83.6803	80.5961	86.4223	89.9375	93.7404	90.6843	Before
Boca_3	0	7608	5	10	17	6	12	80.3932	77.7595	85.7173	89.5635	94.7614	90.6305	Before
Boca_3	0	7609	5	20	17	6	12	78.8002	76.8288	87.1992	94.7199	101.135	98.4699	Before
Boca_3	0	7610	5	30	17	6	12	79.7192	81.3777	85.8796	94.7636	93.7996	87.6686	Before
Boca_3	0	7611	5	40	17	6	12	81.5374	80.6788	82.08	86.4842	93.1408	87.1554	Before
Boca_3	0	7612	5	50	17	6	12	79.3342	78.3788	82.3264	87.7538	92.1631	86.7696	Before
Boca_3	0	7613	6	0	17	6	12	112.613	102.257	90.7808	88.4136	92.6339	87.2453	Before
Boca_3	0	7614	6	10	17	6	12	81.0565	81.8377	84.1531	92.2041	94.369	87.7542	Before
Boca_3	0	7615	6	20	17	6	12	124.401	120.758	115.676	116.297	109.427	94.102	Before
Boca_3	0	7616	6	30	17	6	12	114.948	109.733	109.174	117.344	98.4496	87.7875	Before
Boca_3	0	7617	6	40	17	6	12	89.9709	86.4778	88.9862	100.593	93.363	87.6364	Before
Boca_3	0	7618	6	50	17	6	12	82.5863	83.8005	90.242	94.7716	96.7567	87.4413	Before
Boca_3	0	7619	7	0	17	6	12	92.0717	104.752	101.567	96.0194	104.102	95.4372	Before
Boca_3	0	7620	7	10	17	6	12	91.8855	90.1751	94.5775	99.3664	99.1333	91.1006	Before
Boca_3	0	7621	7	20	17	6	12	92.1678	93.1794	111.451	104.996	101.656	91.2792	Before
Boca_3	0	7622	7	30	17	6	12	91.4844	90.157	95.2915	107.395	93.4438	86.7847	Before
Boca_3	0	7623	7	40	17	6	12	91.5496	90.3461	92.7971	98.4627	93.7283	88.9705	Before
Boca_3	0	7624	7	50	17	6	12	82.4978	80.4256	84.675	87.7336	94.0292	87.4545	Before
Boca_3	0	7625	8	0	17	6	12	83.4376	82.5653	86.3622	92.191	93.3946	86.9785	Before
Boca_3	0	7626	8	10	17	6	12	92.1644	89.5636	92.7577	98.3455	102.448	89.1792	Before
Boca_3	0	7627	8	20	17	6	12	85.9717	84.3187	92.1149	89.5261	94.2904	86.5371	Before
Boca_3	0	7628	8	30	17	6	12	88.7664	89.3996	93.2596	102.814	94.4689	87.1102	Before
Boca_3	0	7629	8	40	17	6	12	86.1772	84.7096	86.362	92.4184	93.0508	86.7145	Before
Boca_3	0	7630	8	50	17	6	12	89.5649	87.7073	91.8647	96.4578	95.1738	88.5757	Before
Boca_3	0	7631	9	0	17	6	12	88.0094	87.7453	91.4389	100.714	93.9417	87.205	Before
Boca_3	0	7632	9	10	17	6	12	84.0998	86.1611	88.3708	94.0094	92.8793	88.5973	Before
Boca_3	0	7633	9	20	17	6	12	89.2892	88.8413	92.2789	96.37	95.7039	88.8268	Before
Boca_3	0	7634	9	30	17	6	12	94.304	94.8601	101.271	106.529	113.372	109.632	Before
Boca_3	0	7635	9	40	17	6	12	81.777	79.1739	89.8967	87.4665	97.9666	95.5867	Before
Boca_3	0	7636	9	50	17	6	12	83.4533	85.7646	92.7975	94.4266	94.6833	87.606	Before
Boca_3	0	7637	10	0	17	6	12	87.5129	84.7058	87.4661	91.0265	94.0135	89.6354	Before
Boca_3	0	7638	10	10	17	6	12	89.4086	86.185	91.4483	98.3744	92.4418	87.4129	Before
Boca_3	0	7639	10	20	17	6	12	87.3792	87.2217	89.1767	97.4892	93.0874	90.1831	Before
Boca_3	0	7640	10	30	17	6	12	84.7436	82.4323	88.075	85.8774	91.9087	88.3298	Before
Boca_3	0	7641	10	40	17	6	12	89.5693	90.0839	88.5353	95.9881	93.1044	86.7317	Before
Boca_3	0	7642	10	50	17	6	12	102.399	96.8036	108.534	109.612	96.4574	89.464	Before
Boca_3	0	7643	11	0	17	6	12	88.0095	94.0918	95.6967	99.3244	94.4744	90.6048	Before
Boca_3	0	7644	11	10	17	6	12	86.8192	81.8243	82.2316	87.0174	92.852	85.9112	Before
Boca_3	0	7645	11	20	17	6	12	79.843	91.7442	89.6055	85.196	96.4364	84.59	Before
Boca_3	0	7646	11	30	17	6	12	87.3046	87.6982	86.8401	91.8729	88.9568	83.5057	Before
Boca_3	0	7647	11	40	17	6	12	81.5479	85.7067	94.1829	87.6483	91.1387	84.8973	Before
Boca_3	0	7648	11	50	17	6	12	82.4892	91.4182	100.88	93.4719	95.2503	87.8115	Before
Boca_3	0	7649	12	0	17	6	12	82.5244	83.9353	90.1451	93.0657	89.4952	87.4393	Before
Boca_3	0	7650	12	10	17	6	12	87.7005	98.896	108.125	108.549	107.483	104.441	Before
Boca_3	0	7651	12	20	17	6	12	100.611	97.2954	99.0656	102.849	86.481	86.342	Before
Boca_3	0	7652	12	30	17	6	12	89.0254	84.503	86.7425	88.8177	87.4402	84.1459	Before
Boca_3	0	7653	12	40	17	6	12	86.6925	98.2759	93.0348	103.786	93.9991	86.2116	Before
Boca_3	0	7654	12	50	17	6	12	84.1342	88.493	86.3523	95.7453	88.7729	85.2662	Before
Boca_3	0	7655	13	0	17	6	12	83.46	80.606	86.1255	94.5914	84.6035	87.2476	Before
Boca_3	0	7656	13	10	17	6	12	82.5163	82.6829	85.85	87.7043	90.3474	84.0143	Before
Boca_3	0	7657	13	20	17	6	12	88.2937	103.513	119.368	103.288	108.972	106.065	Before
Boca_3	0	7658	13	30	17	6	12	80.7138	77.5238	81.1363	85.1565	96.2505	84.2297	Before
Boca_3	0	7659	13	40	17	6	12	83.9801	81.3796	82.0252	83.8162	93.0824	87.2953	Before
Boca_3	0	7660	13	50	17	6	12	87.7824	82.4505	87.2125	87.2171	82.4208	83.8499	Before
Boca_3	0	7661	14	0	17	6	12	90.8291	81.2833	83.4617	86.3621	86.627	84.2644	Before
Boca_3	0	7662	14	10	17	6	12	86.413	97.0538	96.3903	97.8957	92.0386	88.2208	Before
Boca_3	0	7663	14	20	17	6	12	84.2492	98.0359	113.825	106.145	99.2799	93.5002	Before
Boca_3	0	7664	14	30	17	6	12	86.5219	83.1077	88.4578	89.0606	94.8166	83.4249	Before
Boca_3	0	7665	14	40	17	6	12	85.1733	91.4404	105.113	102.4	97.5389	98.1766	Before
Boca_3	0	7666	14	50	17	6	12	98.6826	91.52	93.9505	100.849	95.8743	91.5303	Before
Boca_3	0	7667	15	0	17	6	12	94.9976	93.4245	96.9217	107.247	101.623	85.264	Before
Boca_3	0	7668	15	10	17	6	12	103.214	96.1477	97.2145	111.696	94.4453	84.2792	Before
Boca_3	0	7669	15	20	17	6	12	98.5458	92.9001	94.3008	102.346	96.2727	84.4244	Before
Boca_3	0	7670	15	30	17	6	12	86.4959	84.1863	89.0355	96.4918	93.2999	85.5222	Before
Boca_3	0	7671	15	40	17	6	12	81.3273	80.2047	89.9438	90.0173	93.6372	89.5419	Before
Boca_3	0	7672	15	50	17	6	12	82.3693	78.563	82.1829	85.8962	99.3114	85.2654	Before
Boca_3	0	7673	16	0	17	6	12	88.9731	87.3914	90.5172	104.865	93.9596	87.2234	Before
Boca_3	0	7674	16	10	17	6	12	83.2392	81.9604	96.23	91.8586	96.7798	89.3753	Before
Boca_3	0	7675	16	20	17	6	12	91.128	87.0938	88.5669	95.0462	93.1606	87.7027	Before
Boca_3	0	7676	16	30	17	6	12	96.404	91.3534	92.1514	99.4775	96.2402	94.6573	Before
Boca_3	0	7677	16	40	17	6	12	89.5555	82.6604	88.3805	94.8114	98.3542	89.915	Before
Boca_3	0	7678	16	50	17	6	12	86.0914	79.8901	82.0089	87.7745	92.7853	85.7073	Before
Boca_3	0	7679	17	0	17	6	12	82.9212	82.9395	85.3813	97.2826	88.4285	86.6115	Before
Boca_3	0	7680	17	10	17	6	12	91.3208	90.4076	94.9597	101.506	96.2952	89.1361	Before
Boca_3	0	7681	17	20	17	6	12	82.3567	82.8108	100.711	95.9754	95.0404	87.7448	Before
Boca_3	0	7682	17	30	17	6	12	83.5943	87.9354	104.44	102.792	98.7639	96.172	Before
Boca_3	0	7683	17	40	17	6	12	96.7972	90.8534	92.0447	95.2769	93.0398	94.3606	Before
Boca_3	0	7684	17	50	17	6	12	84.626	79.185	81.6073	87.3747	94.0908	88.6477	Before
Boca_3	0	7685	18	0	17	6	12	116.141	112.47	105.468	109.358	102.163	90.6693	Before
Boca_3	0	7686	18	10	17	6	12	81.5632	78.3348	85.1376	87.3885	90.2556	84.0228	Before
Boca_3	0	7687	18	20	17	6	12	90.7502	89.7285	92.1066	104.856	98.3921	86.3943	Before
Boca_3	0	7688	18	30	17	6	12	82.2369	79.2024	82.8257	86.0581	92.4003	86.2491	Before
Boca_3	0	7689	18	40	17	6	12	81.3908	81.0715	86.9399	87.1692	91.8768	89.1847	Before
Boca_3	0	7690	18	50	17	6	12	81.7555	83.0822	96.7208	92.8773	90.2312	87.9361	Before
Boca_3	0	7691	19	0	17	6	12	81.4073	80.6205	91.101	88.1666	94.1465	87.7786	Before
Boca_3	0	7692	19	10	17	6	12	80.7888	83.2724	93.7244	88.4661	91.9818	88.1192	Before
Boca_3	0	7693	19	20	17	6	12	80.5293	85.6298	97.7734	88.5377	91.2202	86.4101	Before
Boca_3	0	7694	19	30	17	6	12	80.7991	87.7012	98.3543	89.2117	89.7515	87.1945	Before
Boca_3	0	7695	19	40	17	6	12	85.0797	92.144	104.263	98.9396	91.8032	88.019	Before
Boca_3	0	7696	19	50	17	6	12	83.426	95.3563	105.324	98.4613	92.3392	89.3474	Before
Boca_3	0	7697	20	0	17	6	12	91.0533	96.6802	110.25	107.125	103.636	91.6942	Before
Boca_3	0	7698	20	10	17	6	12	81.6787	95.2104	108.55	104.232	100.299	92.5473	Before
Boca_3	0	7699	20	20	17	6	12	104.209	102.306	111.012	115.586	95.0792	89.5771	Before
Boca_3	0	7700	20	30	17	6	12	88.1871	95.1519	108.532	109.364	102.089	90.5234	Before
Boca_3	0	7701	20	40	17	6	12	80.9415	95.1066	108.612	104.07	96.5978	89.965	Before
Boca_3	0	7702	20	50	17	6	12	80.8057	94.9047	108.749	103.334	101.757	90.9054	Before
Boca_3	0	7703	21	0	17	6	12	82.455	96.1139	109.277	104.119	93.8527	88.6747	Before
Boca_3	0	7704	21	10	17	6	12	84.2289	96.7131	110.338	107.04	94.9935	90.9314	Before
Boca_3	0	7705	21	20	17	6	12	86.0397	95.4006	109.658	106.797	94.4991	91.316	Before
Boca_3	0	7706	21	30	17	6	12	85.6635	95.008	108.352	105.05	98.2818	92.4145	Before
Boca_3	0	7707	21	40	17	6	12	85.9441	95.5461	106.915	102.629	94.2773	88.7747	Before
Boca_3	0	7708	21	50	17	6	12	88.2947	93.292	106.851	104.652	94.7901	88.465	Before
Boca_3	0	7709	22	0	17	6	12	84.91	93.7096	107.395	104.525	96.1169	89.5079	Before
Boca_3	0	7710	22	10	17	6	12	87.0028	90.582	104.651	105.708	96.0673	88.9946	Before
Boca_3	0	7711	22	20	17	6	12	86.0793	90.0279	105.34	106.06	97.2946	89.856	Before
Boca_3	0	7712	22	30	17	6	12	88.1104	90.611	104.64	106.064	98.3374	91.87	Before
Boca_3	0	7713	22	40	17	6	12	85.3184	90.7917	105.505	105.571	97.3951	89.4835	Before
Boca_3	0	7714	22	50	17	6	12	86.3676	90.0179	104.435	104.964	95.9992	88.7502	Before
Boca_3	0	7715	23	0	17	6	12	86.5402	90.0134	102.959	103.803	95.9643	89.5103	Before
Boca_3	0	7716	23	10	17	6	12	82.8952	88.6725	102.712	103.184	95.3724	88.7447	Before
Boca_3	0	7717	23	20	17	6	12	80.8666	86.4651	100.785	101.367	94.3874	88.9215	Before
Boca_3	0	7718	23	30	17	6	12	92.3382	87.9247	100.984	103.862	94.3283	88.2517	Before
Boca_3	0	7719	23	40	17	6	12	92.2363	92.4047	101.565	104.494	102.036	91.6352	Before
Boca_3	0	7720	23	50	17	6	12	81.7436	85.3726	99.3233	98.6215	94.1261	91.1479	Before
Boca_3	0	7721	0	0	18	6	12	80.881	86.858	98.6065	99.4973	93.6407	88.6872	Before
Boca_3	0	7722	0	10	18	6	12	80.8405	84.7606	98.2224	97.1879	93.5549	88.7168	Before
Boca_3	0	7723	0	20	18	6	12	87.3502	88.9295	96.6527	96.5737	96.0322	87.7043	Before
Boca_3	0	7724	0	30	18	6	12	100.94	98.3898	99.6891	100.43	93.9297	89.243	Before
Boca_3	0	7725	0	40	18	6	12	102.647	98.4893	100.034	103.051	92.8472	88.1742	Before
Boca_3	0	7726	0	50	18	6	12	83.9248	85.1012	95.1946	95.042	93.8187	88.924	Before
Boca_3	0	7727	1	0	18	6	12	80.6616	82.4154	91.0679	93.0536	93.0907	88.4366	Before
Boca_3	0	7728	1	10	18	6	12	77.8787	81.266	91.8408	93.9208	100.496	91.7556	Before
Boca_3	0	7729	1	20	18	6	12	83.8082	83.2739	91.7241	93.9782	95.9091	89.2112	Before
Boca_3	0	7730	1	30	18	6	12	97.6723	96.9005	98.2373	102.327	97.8035	89.1395	Before
Boca_3	0	7731	1	40	18	6	12	78.8478	81.0955	90.3479	92.8056	92.7199	88.6745	Before
Boca_3	0	7732	1	50	18	6	12	78.4214	78.7061	88.7029	91.632	92.9648	89.2117	Before
Boca_3	0	7733	2	0	18	6	12	91.731	95.9187	95.072	108.452	93.9044	90.0345	Before
Boca_3	0	7734	2	10	18	6	12	82.4674	82.4812	88.5676	91.211	92.7389	89.0458	Before
Boca_3	0	7735	2	20	18	6	12	81.2092	80.0253	87.9426	91.3156	93.6546	90.4788	Before
Boca_3	0	7736	2	30	18	6	12	80.4253	77.8784	84.4258	90.6697	92.9784	89.1675	Before
Boca_3	0	7737	2	40	18	6	12	78.5842	75.6661	83.9512	90.6307	92.5967	88.8001	Before
Boca_3	0	7738	2	50	18	6	12	79.9563	76.1704	84.4212	90.6515	94.6334	88.8351	Before
Boca_3	0	7739	3	0	18	6	12	79.2935	78.8121	85.389	90.4367	96.6249	90.4647	Before
Boca_3	0	7740	3	10	18	6	12	79.5444	79.253	85.9273	91.5528	102.817	91.7488	Before
Boca_3	0	7741	3	20	18	6	12	77.9768	76.598	84.077	90.8409	94.0202	89.842	Before
Boca_3	0	7742	3	30	18	6	12	78.4662	76.793	84.7302	90.5877	92.818	89.1498	Before
Boca_3	0	7743	3	40	18	6	12	80.26	77.1777	86.0515	90.9902	91.8157	87.7769	Before
Boca_3	0	7744	3	50	18	6	12	77.3428	77.8521	84.6433	90.2941	93.1579	88.8875	Before
Boca_3	0	7745	4	0	18	6	12	78.8872	78.7732	84.2555	91.781	100.529	90.0885	Before
Boca_3	0	7746	4	10	18	6	12	85.0628	89.1822	96.431	102.085	93.6892	88.8432	Before
Boca_3	0	7747	4	20	18	6	12	81.229	77.7814	83.2122	90.1951	92.0042	88.5842	Before
Boca_3	0	7748	4	30	18	6	12	78.0592	77.1501	84.1546	90.0982	93.1453	90.5322	Before
Boca_3	0	7749	4	40	18	6	12	78.2699	78.1053	84.7396	90.66	95.8019	92.4162	Before
Boca_3	0	7750	4	50	18	6	12	78.7646	80.8751	86.645	96.3731	94.2726	91.951	Before
Boca_3	0	7751	5	0	18	6	12	79.6358	80.6407	87.2501	90.3537	96.5822	92.1537	Before
Boca_3	0	7752	5	10	18	6	12	78.1807	75.4716	84.1428	90.0558	93.3523	89.261	Before
Boca_3	0	7753	5	20	18	6	12	86.5177	83.5779	83.8788	93.9539	93.134	88.9038	Before
Boca_3	0	7754	5	30	18	6	12	87.0876	86.7512	87.4275	94.4533	93.0681	88.237	Before
Boca_3	0	7755	5	40	18	6	12	86.1204	87.4996	96.4312	105.585	101.265	97.3639	Before
Boca_3	0	7756	5	50	18	6	12	80.8642	77.4811	82.0065	88.6058	93.2599	87.7394	Before
Boca_3	0	7757	6	0	18	6	12	81.1684	77.6073	82.8441	87.2959	92.3694	88.1204	Before
Boca_3	0	7758	6	10	18	6	12	78.2585	75.4722	81.5175	84.9223	93.9813	87.9998	Before
Boca_3	0	7759	6	20	18	6	12	89.6775	98.7132	117.419	111.272	110.429	106.882	Before
Boca_3	0	7760	6	30	18	6	12	87.3813	89.5656	89.8892	107.167	93.1238	92.2819	Before
Boca_3	0	7761	6	40	18	6	12	77.9229	78.4561	82.15	85.5501	92.3571	87.928	Before
Boca_3	0	7762	6	50	18	6	12	79.277	79.2855	84.8107	84.476	92.4296	92.2435	Before
Boca_3	0	7763	7	0	18	6	12	87.1891	87.2106	86.5784	88.1074	92.346	89.1527	Before
Boca_3	0	7764	7	10	18	6	12	79.1747	77.9801	84.5083	91.6685	106.659	89.9132	Before
Boca_3	0	7765	7	20	18	6	12	83.2235	79.5349	84.6426	86.7104	93.8675	87.5473	Before
Boca_3	0	7766	7	30	18	6	12	87.8759	88.8634	88.4816	94.1555	94.0468	90.1655	Before
Boca_3	0	7767	7	40	18	6	12	83.6758	77.5873	81.4087	83.4743	93.5878	87.6265	Before
Boca_3	0	7768	7	50	18	6	12	83.0088	76.7213	80.6489	83.3727	93.7363	88.1127	Before
Boca_3	0	7769	8	0	18	6	12	84.7992	79.6634	83.7203	84.7821	94.1089	90.5348	Before
Boca_3	0	7770	8	10	18	6	12	84.8071	83.2327	82.2614	86.1596	97.5515	89.6102	Before
Boca_3	0	7771	8	20	18	6	12	81.9524	76.4656	82.9929	85.5608	94.7901	89.6665	Before
Boca_3	0	7772	8	30	18	6	12	83.8089	77.9799	81.7329	83.7317	95.2	89.4813	Before
Boca_3	0	7773	8	40	18	6	12	83.1902	80.8367	81.908	87.0829	94.739	92.9169	Before
Boca_3	0	7774	8	50	18	6	12	85.77	87.1298	90.8839	91.3143	97.2745	95.1936	Before
Boca_3	0	7775	9	0	18	6	12	84.4312	77.1736	81.3605	83.8648	95.3574	89.3428	Before
Boca_3	0	7776	9	10	18	6	12	100.76	105.603	106.705	111.199	95.6263	88.6487	Before
Boca_3	0	7777	9	20	18	6	12	91.7049	94.2585	88.4114	92.2042	95.5839	90.001	Before
Boca_3	0	7778	9	30	18	6	12	83.0064	80.4816	83.5741	82.7566	96.4114	89.0199	Before
Boca_3	0	7779	9	40	18	6	12	89.0789	90.3795	88.0375	86.1368	95.1623	88.9599	Before
Boca_3	0	7780	9	50	18	6	12	85.9996	80.0992	83.8101	85.8428	100.121	90.9752	Before
Boca_3	0	7781	10	0	18	6	12	88.6137	81.804	83.9327	84.2879	103.023	90.5569	Before
Boca_3	0	7782	10	10	18	6	12	81.9626	75.785	81.6047	86.9703	95.0888	90.1668	Before
Boca_3	0	7783	10	20	18	6	12	87.4426	86.7757	86.685	86.446	94.6911	92.2199	Before
Boca_3	0	7784	10	30	18	6	12	82.3398	78.4037	80.9583	84.0164	94.4703	88.8126	Before
Boca_3	0	7785	10	40	18	6	12	82.5504	85.9971	91.6836	81.8156	93.6061	88.7675	Before
Boca_3	0	7786	10	50	18	6	12	78.6875	76.6275	81.1911	81.9634	93.1448	87.4942	Before
Boca_3	0	7787	11	0	18	6	12	78.7948	77.3123	81.5917	83.0773	93.1324	88.4	Before
Boca_3	0	7788	11	10	18	6	12	82.373	77.9116	82.0909	85.7045	96.495	88.1733	Before
Boca_3	0	7789	11	20	18	6	12	78.7751	75.9418	81.3451	81.6096	92.4201	86.8821	Before
Boca_3	0	7790	11	30	18	6	12	80.5549	79.0899	84.7579	83.2454	92.4979	86.7435	Before
Boca_3	0	7791	11	40	18	6	12	78.2923	76.543	82.0584	83.2493	91.7084	86.607	Before
Boca_3	0	7792	11	50	18	6	12	85.3656	89.9669	104.882	99.074	92.564	92.4311	Before
Boca_3	0	7793	12	0	18	6	12	89.6442	85.6315	87.1534	93.4586	91.0611	87.1981	Before
Boca_3	0	7794	12	10	18	6	12	85.0108	88.0793	88.6005	86.0135	88.8754	86.6029	Before
Boca_3	0	7795	12	20	18	6	12	84.9316	85.0549	92.5787	96.3118	87.8569	85.4476	Before
Boca_3	0	7796	12	30	18	6	12	79.3611	81.5358	86.5645	85.7967	84.473	84.2803	Before
Boca_3	0	7797	12	40	18	6	12	81.132	100.684	107.372	94.7204	103.711	93.194	Before
Boca_3	0	7798	12	50	18	6	12	77.9668	74.8095	80.3289	81.1784	85.929	85.7515	Before
Boca_3	0	7799	13	0	18	6	12	83.1549	92.7513	107.639	100.845	99.7112	104.542	Before
Boca_3	0	7800	13	10	18	6	12	77.8864	77.6043	82.8132	81.5614	85.8087	83.6181	Before
Boca_3	0	7801	13	20	18	6	12	79.5836	77.9627	82.1258	80.6788	97.7097	92.283	Before
Boca_3	0	7802	13	30	18	6	12	79.4112	77.9785	80.9575	80.9071	87.0254	87.9199	Before
Boca_3	0	7803	13	40	18	6	12	79.9006	84.7803	85.9458	82.4896	96.8425	85.8002	Before
Boca_3	0	7804	13	50	18	6	12	81.9677	92.4146	95.023	92.9502	101.883	88.8483	Before
Boca_3	0	7805	14	0	18	6	12	79.8739	80.4143	82.9529	86.2363	88.2633	83.8692	Before
Boca_3	0	7806	14	10	18	6	12	82.8078	81.9911	82.931	82.1406	86.9405	84.2873	Before
Boca_3	0	7807	14	20	18	6	12	93.0725	93.2158	89.4717	100.098	97.0522	84.7079	Before
Boca_3	0	7808	14	30	18	6	12	92.6209	88.8779	86.4179	90.1929	86.9935	84.4035	Before
Boca_3	0	7809	14	40	18	6	12	79.422	75.3635	79.0485	78.9951	86.8544	84.9506	Before
Boca_3	0	7810	14	50	18	6	12	79.698	78.5602	86.4998	81.9045	91.783	85.9471	Before
Boca_3	0	7811	15	0	18	6	12	86.5199	78.3605	80.7084	81.5686	88.6608	84.7869	Before
Boca_3	0	7812	15	10	18	6	12	86.4867	82.5473	82.7123	84.1133	86.722	83.3004	Before
Boca_3	0	7813	15	20	18	6	12	84.8547	94.9261	97.7335	86.397	90.9799	85.6611	Before
Boca_3	0	7814	15	30	18	6	12	87.3247	81.4495	81.8886	85.949	88.1673	84.3505	Before
Boca_3	0	7815	15	40	18	6	12	82.5941	99.5509	108.469	103.132	103.748	104.605	Before
Boca_3	0	7816	15	50	18	6	12	81.3388	78.7349	82.4156	90.4757	87.4749	85.2515	Before
Boca_3	0	7817	16	0	18	6	12	79.9985	74.8791	79.505	82.8053	86.8202	83.8595	Before
Boca_3	0	7818	16	10	18	6	12	92.9701	83.5863	82.1689	88.9958	87.4615	83.8045	Before
Boca_3	0	7819	16	20	18	6	12	84.2729	82.6692	85.7682	88.2143	86.8035	85.0485	Before
Boca_3	0	7820	16	30	18	6	12	92.5145	88.4981	91.285	95.6084	91.2071	85.2344	Before
Boca_3	0	7821	16	40	18	6	12	83.4019	77.5945	82.4497	89.4583	87.1346	85.5853	Before
Boca_3	0	7822	16	50	18	6	12	81.4033	78.9459	81.3835	90.663	89.5086	86.8701	Before
Boca_3	0	7823	17	0	18	6	12	77.4096	74.7866	78.6677	81.6386	88.8569	86.5006	Before
Boca_3	0	7824	17	10	18	6	12	82.3784	77.4434	80.2194	83.2121	90.383	85.8164	Before
Boca_3	0	7825	17	20	18	6	12	81.4443	81.0734	101.392	83.9931	91.0714	89.0381	Before
Boca_3	0	7826	17	30	18	6	12	83.1231	75.8025	80.5094	86.5651	91.5158	84.454	Before
Boca_3	0	7827	17	40	18	6	12	85.3642	85.8215	99.6313	99.3213	103.793	96.138	Before
Boca_3	0	7828	17	50	18	6	12	84.2878	80.4701	82.8113	88.4696	91.4064	83.8478	Before
Boca_3	0	7829	18	0	18	6	12	86.4693	79.9987	84.8275	89.6823	100.329	88.3326	Before
Boca_3	0	7830	18	10	18	6	12	93.0406	89.0553	92.6128	103.493	90.9451	85.5249	Before
Boca_3	0	7831	18	20	18	6	12	81.8745	78.0471	83.7509	87.2873	91.784	84.7244	Before
Boca_3	0	7832	18	30	18	6	12	98.3351	94.2669	95.6388	102.408	91.977	84.4425	Before
Boca_3	0	7833	18	40	18	6	12	98.1759	94.9543	96.7427	104.409	92.9747	85.9137	Before
Boca_3	0	7834	18	50	18	6	12	93.2829	90.4624	94.621	103.895	92.8825	87.4994	Before
Boca_3	0	7835	19	0	18	6	12	93.0311	92.4142	99.4859	104.033	92.0076	85.0518	Before
Boca_3	0	7836	19	10	18	6	12	95.0748	94.8163	102.289	100.321	92.6183	85.8408	Before
Boca_3	0	7837	19	20	18	6	12	90.1811	91.1279	98.3503	110.414	92.3871	87.4766	Before
Boca_3	0	7838	19	30	18	6	12	93.538	93.3902	102.215	104.541	91.1135	85.8063	Before
Boca_3	0	7839	19	40	18	6	12	93.4918	95.0063	105.322	110.575	92.0453	87.1915	Before
Boca_3	0	7840	19	50	18	6	12	92.9574	95.3389	110.442	105.671	96.7194	90.6631	Before
Boca_3	0	7841	20	0	18	6	12	92.8552	98.3683	109.858	107.779	95.5607	92.5637	Before
Boca_3	0	7842	20	10	18	6	12	90.3475	96.454	109.314	102.868	93.9362	89.4514	Before
Boca_3	0	7843	20	20	18	6	12	103.534	99.5761	108.192	106.799	93.6236	89.8009	Before
Boca_3	0	7844	20	30	18	6	12	103.281	101.3	109.627	110.119	94.5722	90.4043	Before
Boca_3	0	7845	20	40	18	6	12	111.852	104.142	109.117	110.847	92.4874	88.1748	Before
Boca_3	0	7846	20	50	18	6	12	111.12	106.498	109.263	110.328	93.1626	88.4575	Before
Boca_3	0	7847	21	0	18	6	12	108.673	102.696	106.919	105.914	92.8302	89.8819	Before
Boca_3	0	7848	21	10	18	6	12	94.1186	95.2324	107.913	104.217	93.3929	90.1263	Before
Boca_3	0	7849	21	20	18	6	12	91.8897	92.7051	105.977	102.469	91.3092	88.0954	Before
Boca_3	0	7850	21	30	18	6	12	102.596	96.6032	106.597	104.215	91.6789	88.0985	Before
Boca_3	0	7851	21	40	18	6	12	90.8359	93.4526	106.689	103.91	94.6204	88.9592	Before
Boca_3	0	7852	21	50	18	6	12	86.4077	92.9842	105.6	102.574	96.4373	89.8393	Before
Boca_3	0	7853	22	0	18	6	12	83.661	93.487	106.375	104.484	102.162	90.6664	Before
Boca_3	0	7854	22	10	18	6	12	88.6732	96.4561	107.626	105.682	94.3347	89.061	Before
Boca_3	0	7855	22	20	18	6	12	94.4054	97.6832	106.897	100.53	95.1799	90.2986	Before
Boca_3	0	7856	22	30	18	6	12	85.6816	88.9057	101.348	101.646	94.9819	88.5736	Before
Boca_3	0	7857	22	40	18	6	12	91.4112	90.121	102.795	101.593	93.7178	87.4069	Before
Boca_3	0	7858	22	50	18	6	12	109.85	100.784	102.621	102.917	94.188	88.1467	Before
Boca_3	0	7859	23	0	18	6	12	87.4221	88.6782	101.252	102.503	94.8831	88.8364	Before
Boca_3	0	7860	23	10	18	6	12	86.8985	86.7759	100.253	101.391	93.3592	88.9523	Before
Boca_3	0	7861	23	20	18	6	12	108.229	101.004	100.936	103.92	92.4678	87.0791	Before
Boca_3	0	7862	23	30	18	6	12	85.3886	83.7773	97.3211	97.8348	94.4479	91.3634	Before
Boca_3	0	7863	23	40	18	6	12	108.359	99.1191	98.9055	101.022	92.589	88.7066	Before
Boca_3	0	7864	23	50	18	6	12	84.794	87.0244	100.264	99.1625	92.5256	88.685	Before
Boca_3	0	7865	0	0	19	6	12	107.318	98.5274	98.8248	98.5699	92.5845	88.149	Before
Boca_3	0	7866	0	10	19	6	12	88.7608	83.924	96.1429	96.0897	91.9903	88.3868	Before
Boca_3	0	7867	0	20	19	6	12	105.732	97.2183	99.7536	98.7927	92.4621	88.6162	Before
Boca_3	0	7868	0	30	19	6	12	102.994	98.5658	99.5679	102.774	92.4434	88.1232	Before
Boca_3	0	7869	0	40	19	6	12	104.113	97.761	98.0043	97.2791	92.7337	88.625	Before
Boca_3	0	7870	0	50	19	6	12	105.466	95.3492	96.2141	95.4989	101.678	89.9273	Before
Boca_3	0	7871	1	0	19	6	12	104.934	94.8783	96.4522	94.8102	91.9971	88.679	Before
Boca_3	0	7872	1	10	19	6	12	114.772	102.183	104.702	103.58	91.9792	87.9792	Before
Boca_3	0	7873	1	20	19	6	12	120.866	109.528	110.682	109.931	91.7447	88.5648	Before
Boca_3	0	7874	1	30	19	6	12	113.342	102.285	102.056	102.263	92.345	88.8391	Before
Boca_3	0	7875	1	40	19	6	12	115.931	104.947	105.864	104.632	91.5801	88.2607	Before
Boca_3	0	7876	1	50	19	6	12	110.242	100.297	98.9744	100.225	102.07	90.9745	Before
Boca_3	0	7877	2	0	19	6	12	112.085	100.856	100.83	103.362	102.457	90.9324	Before
Boca_3	0	7878	2	10	19	6	12	108.649	97.9917	97.2561	99.0973	92.3983	89.4449	Before
Boca_3	0	7879	2	20	19	6	12	112.505	102.786	100.186	101.484	102.486	90.574	Before
Boca_3	0	7880	2	30	19	6	12	115.011	105.307	104.688	107.428	92.5168	89.7414	Before
Boca_3	0	7881	2	40	19	6	12	100.834	91.6499	94.6038	105.199	92.5241	89.8392	Before
Boca_3	0	7882	2	50	19	6	12	89.8725	87.5359	92.1633	97.1469	99.3894	90.2888	Before
Boca_3	0	7883	3	0	19	6	12	90.892	88.5183	92.5907	97.4354	93.1409	91.0895	Before
Boca_3	0	7884	3	10	19	6	12	91.4546	91.1441	93.4677	100.159	102.639	91.7999	Before
Boca_3	0	7885	3	20	19	6	12	88.2685	86.5628	90.1868	99.2233	100.139	91.2342	Before
Boca_3	0	7886	3	30	19	6	12	86.1197	86.052	89.7294	94.9084	93.0936	89.7973	Before
Boca_3	0	7887	3	40	19	6	12	79.1893	79.2841	84.9269	90.1447	91.9704	89.1483	Before
Boca_3	0	7888	3	50	19	6	12	80.5349	80.5083	86.6481	97.808	92.205	90.5038	Before
Boca_3	0	7889	4	0	19	6	12	82.7884	80.0838	84.2153	88.9622	94.0974	90.4057	Before
Boca_3	0	7890	4	10	19	6	12	84.9336	82.4309	85.625	91.5343	101.572	91.7878	Before
Boca_3	0	7891	4	20	19	6	12	87.6838	86.67	88.8202	95.416	105.555	92.5117	Before
Boca_3	0	7892	4	30	19	6	12	98.5039	96.7692	99.0781	103.358	93.7246	91.8231	Before
Boca_3	0	7893	4	40	19	6	12	82.336	80.2227	85.6685	91.6028	91.9245	89.181	Before
Boca_3	0	7894	4	50	19	6	12	89.8365	87.2343	92.4731	97.0232	93.5851	90.0533	Before
Boca_3	0	7895	5	0	19	6	12	83.8496	84.0042	86.5997	91.014	94.4722	91.4439	Before
Boca_3	0	7896	5	10	19	6	12	92.8322	91.4157	93.7428	99.5529	93.9287	89.2983	Before
Boca_3	0	7897	5	20	19	6	12	87.0521	85.7099	87.397	94.611	101.014	89.8343	Before
Boca_3	0	7898	5	30	19	6	12	90.2423	87.7398	89.5197	95.4977	96.4198	89.8034	Before
Boca_3	0	7899	5	40	19	6	12	97.7245	97.5238	100.856	114.214	100.761	88.6315	Before
Boca_3	0	7900	5	50	19	6	12	95.974	93.4256	94.7717	102.159	91.3314	86.5875	Before
Boca_3	0	7901	6	0	19	6	12	96.8541	94.8669	96.9628	105.782	91.5298	87.124	Before
Boca_3	0	7902	6	10	19	6	12	96.2314	93.7411	94.897	101.094	90.6917	86.0115	Before
Boca_3	0	7903	6	20	19	6	12	92.1636	90.503	93.009	99.1757	91.1995	86.5537	Before
Boca_3	0	7904	6	30	19	6	12	86.9304	86.5728	86.1779	95.4536	91.348	87.5064	Before
Boca_3	0	7905	6	40	19	6	12	102.306	96.1909	96.6129	101.259	91.8958	88.3644	Before
Boca_3	0	7906	6	50	19	6	12	94.7117	89.4684	91.4168	99.385	92.1143	88.8294	Before
Boca_3	0	7907	7	0	19	6	12	101.07	92.401	93.4803	97.9633	91.3673	87.6737	Before
Boca_3	0	7908	7	10	19	6	12	87.351	81.3428	85.0883	90.0967	93.1581	86.1146	Before
Boca_3	0	7909	7	20	19	6	12	86.3637	82.7941	86.0295	90.1664	95.1761	86.3308	Before
Boca_3	0	7910	7	30	19	6	12	83.3181	85.1181	84.5746	90.0945	90.9039	86.1474	Before
Boca_3	0	7911	7	40	19	6	12	102.946	94.5609	95.9597	100.276	91.946	86.4157	Before
Boca_3	0	7912	7	50	19	6	12	81.0373	77.9255	83.2151	86.5522	97.1056	86.9554	Before
Boca_3	0	7913	8	0	19	6	12	96.1865	92.6099	89.9857	96.1989	96.9988	92.5728	Before
Boca_3	0	7914	8	10	19	6	12	80.602	78.9155	82.5185	86.2527	98.5683	91.5377	Before
Boca_3	0	7915	8	20	19	6	12	87.6922	90.2411	91.7816	100.156	92.755	87.4547	Before
Boca_3	0	7916	8	30	19	6	12	83.1728	82.6894	90.5461	93.3426	97.6582	89.2405	Before
Boca_3	0	7917	8	40	19	6	12	82.2702	88.7739	94.2278	96.831	99.2988	93.4959	Before
Boca_3	0	7918	8	50	19	6	12	82.062	81.1294	94.2398	100.942	99.7326	87.9695	Before
Boca_3	0	7919	9	0	19	6	12	88.4499	80.9174	90.7083	94.0374	95.7445	89.737	Before
Boca_3	0	7920	9	10	19	6	12	84.3948	96.3502	110.015	101.699	110.229	106.582	Before
Boca_3	0	7921	9	20	19	6	12	96.8813	88.3306	98.0106	100.2	97.4985	91.331	Before
Boca_3	0	7922	9	30	19	6	12	94.4894	83.4598	92.9434	90.3881	92.885	86.5969	Before
Boca_3	0	7923	9	40	19	6	12	86.0269	88.1478	91.8891	98.6342	98.8053	91.756	Before
Boca_3	0	7924	9	50	19	6	12	85.9035	83.3566	94.5374	95.2859	95.0734	89.6261	Before
Boca_3	0	7925	10	0	19	6	12	109.812	109.793	105.091	102.048	103.579	93.8746	Before
Boca_3	0	7926	10	10	19	6	12	82.4039	77.6798	86.9028	89.9908	94.5732	88.7622	Before
Boca_3	0	7927	10	20	19	6	12	80.0591	78.1665	93.4504	94.3889	99.2641	90.4549	Before
Boca_3	0	7928	10	30	19	6	12	88.1304	96.6065	100.025	96.5637	100.988	95.5327	Before
Boca_3	0	7929	10	40	19	6	12	94.8306	107.135	109.512	112.564	112.527	111.254	Before
Boca_3	0	7930	10	50	19	6	12	99.8998	95.9397	96.5375	95.3691	97.5062	91	Before
Boca_3	0	7931	11	0	19	6	12	82.4911	78.8609	93.0309	95.2826	96.8839	88.2213	Before
Boca_3	0	7932	11	10	19	6	12	101.64	91.4572	89.6469	91.4002	92.5051	87.0562	Before
Boca_3	0	7933	11	20	19	6	12	94.1863	77.3725	84.117	88.3337	101.078	91.3887	Before
Boca_3	0	7934	11	30	19	6	12	88.0749	77.8137	86.2585	89.8978	95.2814	88.05	Before
Boca_3	0	7935	11	40	19	6	12	82.1783	82.9813	88.4102	90.5768	92.6472	90.6039	Before
Boca_3	0	7936	11	50	19	6	12	81.7401	74.7666	84.2725	86.4213	91.2597	86.6906	Before
Boca_3	0	7937	12	0	19	6	12	89.5236	83.3198	92.291	90.8642	99.2162	92.7663	Before
Boca_3	0	7938	12	10	19	6	12	79.995	87.1431	97.0978	93.555	96.4974	92.09	Before
Boca_3	0	7939	12	20	19	6	12	95.0789	80.8473	85.6884	87.7657	90.9085	87.1402	Before
Boca_3	0	7940	12	30	19	6	12	93.7841	78.6682	88.4397	95.2627	90.7841	87.5746	Before
Boca_3	0	7941	12	40	19	6	12	89.4025	85.687	85.8663	85.4192	88.0687	84.8243	Before
Boca_3	0	7942	12	50	19	6	12	94.6174	87.0606	87.8365	87.6085	99.5608	91.3149	Before
Boca_3	0	7943	13	0	19	6	12	82.8319	78.6472	84.1781	85.0085	89.8226	85.181	Before
Boca_3	0	7944	13	10	19	6	12	93.6083	79.7883	84.9983	86.6414	90.6019	84.1126	Before
Boca_3	0	7945	13	20	19	6	12	91.5553	82.0264	84.4335	84.7859	89.0754	83.1982	Before
Boca_3	0	7946	13	30	19	6	12	87	82.161	89.8199	89.7284	88.9126	86.3559	Before
Boca_3	0	7947	13	40	19	6	12	84.5406	80.7188	85.9592	94.3205	88.5663	83.1059	Before
Boca_3	0	7948	13	50	19	6	12	92.802	80.4615	84.9866	86.2079	92.0982	85.4099	Before
Boca_3	0	7949	14	0	19	6	12	84.3339	76.7774	83.6585	86.1674	89.7858	83.8813	Before
Boca_3	0	7950	14	10	19	6	12	98.8478	87.1433	87.5134	89.8636	91.9434	83.866	Before
Boca_3	0	7951	14	20	19	6	12	99.9658	90.9965	90.3846	94.4403	90.6451	83.4575	Before
Boca_3	0	7952	14	30	19	6	12	84.7815	79.6853	84.5067	91.0107	92.1354	85.4459	Before
Boca_3	0	7953	14	40	19	6	12	91.3634	87.4844	91.1621	100.031	91.8607	87.6855	Before
Boca_3	0	7954	14	50	19	6	12	86.6884	87.0219	87.7822	92.692	91.7206	84.9464	Before
Boca_3	0	7955	15	0	19	6	12	96.9535	96.5836	98.2556	103.456	92.1711	85.5294	Before
Boca_3	0	7956	15	10	19	6	12	89.034	77.3968	84.3305	88.8302	90.1254	85.0704	Before
Boca_3	0	7957	15	20	19	6	12	84.8559	77.5275	82.3262	86.0346	97.9399	88.5291	Before
Boca_3	0	7958	15	30	19	6	12	84.2729	77.8256	83.6381	88.0659	90.8746	85.5796	Before
Boca_3	0	7959	15	40	19	6	12	83.545	80.8628	84.3012	88.071	93	88.6595	Before
Boca_3	0	7960	15	50	19	6	12	91.5924	89.6123	91.327	98.6151	91.9908	85.6826	Before
Boca_3	0	7961	16	0	19	6	12	85.324	78.4855	82.5262	87.5306	91.6881	86.1529	Before
Boca_3	0	7962	16	10	19	6	12	87.1865	78.5914	82.2042	87.7186	90.4629	85.2618	Before
Boca_3	0	7963	16	20	19	6	12	88.3775	77.517	81.3883	85.759	91.1512	85.7838	Before
Boca_3	0	7964	16	30	19	6	12	89.5264	83.6899	85.9362	92.4039	91.6789	85.7966	Before
Boca_3	0	7965	16	40	19	6	12	84.1238	77.2129	80.3689	84.2685	91.3829	85.104	Before
Boca_3	0	7966	16	50	19	6	12	89.2595	79.4907	81.0555	85.1714	95.5	88.8671	Before
Boca_3	0	7967	17	0	19	6	12	86.1182	78.796	81.6263	86.0875	93.4548	86.2646	Before
Boca_3	0	7968	17	10	19	6	12	90.3438	84.9057	84.1797	87.6848	92.1063	85.6106	Before
Boca_3	0	7969	17	20	19	6	12	86.814	80.6265	84.442	90.5451	95.2413	85.1936	Before
Boca_3	0	7970	17	30	19	6	12	85.9224	78.6234	85.0019	90.6693	91.2557	89.5489	Before
Boca_3	0	7971	17	40	19	6	12	88.4867	79.8793	85.3606	90.7306	91.0836	85.8432	Before
Boca_3	0	7972	17	50	19	6	12	91.8709	89.661	94.7058	102.767	94.2723	86.2185	Before
Boca_3	0	7973	18	0	19	6	12	90.089	81.962	88.9382	92.8851	92.396	86.582	Before
Boca_3	0	7974	18	10	19	6	12	93.3751	89.7961	93.6084	97.1056	91.8704	86.1712	Before
Boca_3	0	7975	18	20	19	6	12	91.2781	89.0857	95.8658	94.5789	94.5701	87.165	Before
Boca_3	0	7976	18	30	19	6	12	96.1221	91.2016	96.6412	99.8202	102.058	88.9358	Before
Boca_3	0	7977	18	40	19	6	12	93.8649	92.7585	99.6978	100.156	92.5644	86.2704	Before
Boca_3	0	7978	18	50	19	6	12	91.3227	89.0979	97.0241	98.3822	91.3198	85.9165	Before
Boca_3	0	7979	19	0	19	6	12	95.6799	95.653	105.25	104.115	101.474	88.819	Before
Boca_3	0	7980	19	10	19	6	12	113.847	107.595	106.048	103.562	101.031	89.4992	Before
Boca_3	0	7981	19	20	19	6	12	93.3993	94.1355	102.449	101.61	92.3768	85.9407	Before
Boca_3	0	7982	19	30	19	6	12	85.0706	91.9085	102.429	94.5047	101.031	89.2035	Before
Boca_3	0	7983	19	40	19	6	12	93.976	96.8953	108.277	105.817	92.2347	87.1714	Before
Boca_3	0	7984	19	50	19	6	12	99.0537	103.585	109.425	111.572	94.6681	91.2616	Before
Boca_3	0	7985	20	0	19	6	12	99.0944	98.6078	109.879	110.166	94.4674	90.169	Before
Boca_3	0	7986	20	10	19	6	12	94.5675	99.3612	112.175	111.039	93.8248	88.7222	Before
Boca_3	0	7987	20	20	19	6	12	101.889	105.196	115.497	115.874	97.7037	92.121	Before
Boca_3	0	7988	20	30	19	6	12	91.974	101.366	113.865	108.762	94.5953	90.8918	Before
Boca_3	0	7989	20	40	19	6	12	94.0147	98.679	108.753	106.478	101.953	87.832	Before
Boca_3	0	7990	20	50	19	6	12	91.225	95.985	107.867	106.974	92.7753	87.423	Before
Boca_3	0	7991	21	0	19	6	12	93.9651	97.3896	108.81	107.855	93.4118	89.2735	Before
Boca_3	0	7992	21	10	19	6	12	96.8952	97.999	108.232	111.598	93.4575	89.4044	Before
Boca_3	0	7993	21	20	19	6	12	105.23	100.942	109.344	111.022	95.5984	89.602	Before
Boca_3	0	7994	21	30	19	6	12	95.4746	96.2439	106.189	105.916	94.3012	89.891	Before
Boca_3	0	7995	21	40	19	6	12	119.434	110.908	115.718	113.746	96.889	90.5545	Before
Boca_3	0	7996	21	50	19	6	12	114.402	105.959	110.312	110.773	96.9319	90.1038	Before
Boca_3	0	7997	22	0	19	6	12	110.47	103.048	108.665	111.737	96.0132	89.5137	Before
Boca_3	0	7998	22	10	19	6	12	119.842	109.308	112.223	111.919	94.0374	88.0777	Before
Boca_3	0	7999	22	20	19	6	12	104.829	98.3175	106.258	109.464	97.9967	92.1663	Before
Boca_3	0	8000	22	30	19	6	12	105.391	99.8462	104.591	110.775	100.132	89.216	Before
Boca_3	0	8001	22	40	19	6	12	110.297	103.468	107.258	111.378	94.9418	88.3276	Before
Boca_3	0	8002	22	50	19	6	12	98.2143	95.5008	103.415	108.482	96.4948	89.0152	Before
Boca_3	0	8003	23	0	19	6	12	99.8644	97.2674	104.272	105.666	96.0478	90.0926	Before
Boca_3	0	8004	23	10	19	6	12	107.485	103.293	107.618	111.844	94.2962	87.8673	Before
Boca_3	0	8005	23	20	19	6	12	109.121	103.62	105.327	108.827	93.639	88.4756	Before
Boca_3	0	8006	23	30	19	6	12	112.798	107.594	104.978	109.259	93.1803	87.6128	Before
Boca_3	0	8007	23	40	19	6	12	110.481	106.22	106.322	110.351	94.4365	88.5065	Before
Boca_3	0	8008	23	50	19	6	12	109.715	103.184	106.78	110.269	93.3071	88.138	Before
Boca_3	0	8009	0	0	20	6	12	109.927	102.325	106.851	111.676	94.975	88.1672	Before
Boca_3	0	8010	0	10	20	6	12	99.0618	93.6983	99.5667	103.778	92.5287	86.8183	Before
Boca_3	0	8011	0	20	20	6	12	114.572	108.711	109.802	114.545	97.4268	88.2688	Before
Boca_3	0	8012	0	30	20	6	12	96.887	97.8673	103.811	108.989	98.0133	88.7692	Before
Boca_3	0	8013	0	40	20	6	12	103.983	102.152	106.487	113.67	95.9766	88.7833	Before
Boca_3	0	8014	0	50	20	6	12	95.301	94.8036	102.892	106.637	99.9472	89.6923	Before
Boca_3	0	8015	1	0	20	6	12	108.38	103.177	106.372	110.874	93.3936	87.5138	Before
Boca_3	0	8016	1	10	20	6	12	110.399	102.619	106.369	111.355	93.4621	88.0597	Before
Boca_3	0	8017	1	20	20	6	12	113.947	106.756	109.357	114.64	96.9882	88.645	Before
Boca_3	0	8018	1	30	20	6	12	109.628	104.314	106.646	112.72	95.5773	87.6849	Before
Boca_3	0	8019	1	40	20	6	12	105.351	103.242	104.932	112.741	95.1629	88.4492	Before
Boca_3	0	8020	1	50	20	6	12	105.621	103.488	106.252	112.187	94.821	89.198	Before
Boca_3	0	8021	2	0	20	6	12	106.566	104.412	104.998	113.782	101.873	93.7446	Before
Boca_3	0	8022	2	10	20	6	12	103.725	100.852	102.949	111.405	94.4202	88.6545	Before
Boca_3	0	8023	2	20	20	6	12	100.095	98.584	101.358	108.352	102.466	91.536	Before
Boca_3	0	8024	2	30	20	6	12	103.453	101.6	105.174	110.907	94.2643	89.5062	Before
Boca_3	0	8025	2	40	20	6	12	103.084	98.6738	101.987	107.777	98.4938	90.2062	Before
Boca_3	0	8026	2	50	20	6	12	105.113	103.065	103.81	111.014	94.1992	88.0369	Before
Boca_3	0	8027	3	0	20	6	12	97.327	95.6471	98.8022	105.362	94.3906	88.7422	Before
Boca_3	0	8028	3	10	20	6	12	90.7522	89.9739	94.6376	102.047	95.7148	89.3018	Before
Boca_3	0	8029	3	20	20	6	12	100.589	98.4819	101.382	106.399	97.1655	91.5044	Before
Boca_3	0	8030	3	30	20	6	12	97.7522	93.4758	96.0321	103.341	92.8813	87.5244	Before
Boca_3	0	8031	3	40	20	6	12	92.2526	90.3435	91.8067	100.049	94.2219	89.1736	Before
Boca_3	0	8032	3	50	20	6	12	96.7131	94.169	95.4402	103.1	95.375	88.934	Before
Boca_3	0	8033	4	0	20	6	12	90.8514	87.0728	90.9013	100.516	94.9691	89.6553	Before
Boca_3	0	8034	4	10	20	6	12	97.0758	96.1019	98.6771	104.849	93.335	89.1477	Before
Boca_3	0	8035	4	20	20	6	12	95.8848	91.5666	92.7773	100.962	94.0914	89.89	Before
Boca_3	0	8036	4	30	20	6	12	98.24	97.0897	99.276	105.699	93.5854	89.7027	Before
Boca_3	0	8037	4	40	20	6	12	99.4194	97.3449	97.9933	107.768	95.2463	89.1335	Before
Boca_3	0	8038	4	50	20	6	12	98.3343	96.8018	97.2001	103.872	93.3765	88.097	Before
Boca_3	0	8039	5	0	20	6	12	99.8413	98.9889	100.139	107.368	94.0837	89.3346	Before
Boca_3	0	8040	5	10	20	6	12	100.538	100.233	100.913	107.553	94.9853	90.6094	Before
Boca_3	0	8041	5	20	20	6	12	102.412	100.007	103.198	111.358	95.6737	88.6707	Before
Boca_3	0	8042	5	30	20	6	12	98.2274	95.5975	97.3501	104.268	96.5886	90.0518	Before
Boca_3	0	8043	5	40	20	6	12	93.7332	92.8541	93.5184	100.228	93.121	87.9078	Before
Boca_3	0	8044	5	50	20	6	12	103.329	100.284	101.966	111.329	95.4597	88.3533	Before
Boca_3	0	8045	6	0	20	6	12	99.2291	96.866	97.1677	108.054	95.1579	86.6497	Before
Boca_3	0	8046	6	10	20	6	12	106.762	104.411	103.875	114.533	95.6477	86.5456	Before
Boca_3	0	8047	6	20	20	6	12	104.047	101.661	101.172	110.361	96.6836	87.0527	Before
Boca_3	0	8048	6	30	20	6	12	103.522	102.863	101.73	111.431	93.4025	86.3083	Before
Boca_3	0	8049	6	40	20	6	12	103.978	101.423	100.996	110.05	101.36	92.0201	Before
Boca_3	0	8050	6	50	20	6	12	98.4637	95.2849	95.3266	105.228	91.866	85.4008	Before
Boca_3	0	8051	7	0	20	6	12	105.501	103.225	105.581	110.519	95.2385	86.7312	Before
Boca_3	0	8052	7	10	20	6	12	106.145	104.053	103.794	113.121	95.0332	86.0529	Before
Boca_3	0	8053	7	20	20	6	12	109.716	104.603	105.497	112.897	96.6427	87.2866	Before
Boca_3	0	8054	7	30	20	6	12	108.673	107.079	108.935	115.924	98.5344	92.2654	Before
Boca_3	0	8055	7	40	20	6	12	106.104	102.636	104.533	112.278	94.6829	86.4252	Before
Boca_3	0	8056	7	50	20	6	12	110.291	107.61	108.508	117.336	97.9313	88.1579	Before
Boca_3	0	8057	8	0	20	6	12	106.722	104.555	104.864	114.063	95.2227	85.7371	Before
Boca_3	0	8058	8	10	20	6	12	100.282	97.0292	99.2901	106.716	93.6842	86.7978	Before
Boca_3	0	8059	8	20	20	6	12	101.791	100.078	101.686	108.308	94.5761	87.2065	Before
Boca_3	0	8060	8	30	20	6	12	104.465	100.706	102.324	107.016	101.48	91.2025	Before
Boca_3	0	8061	8	40	20	6	12	105.017	102.072	104.31	110.583	95.0915	86.1149	Before
Boca_3	0	8062	8	50	20	6	12	94.1663	92.7629	96.4957	100.648	99.622	87.9439	Before
Boca_3	0	8063	9	0	20	6	12	99.0529	95.9674	99.3385	105.089	98.4832	87.7023	Before
Boca_3	0	8064	9	10	20	6	12	100.334	97.2679	99.7172	107.19	94.1511	88.6068	Before
Boca_3	0	8065	9	20	20	6	12	104.08	102.407	102.792	111.367	96.3339	90.274	Before
Boca_3	0	8066	9	30	20	6	12	104.095	101.537	104.955	108.384	96.4749	91.0077	Before
Boca_3	0	8067	9	40	20	6	12	104.157	101.385	105.754	110.632	94.9971	87.5794	Before
Boca_3	0	8068	9	50	20	6	12	103.666	101.285	102.695	110.064	95.5221	87.7218	Before
Boca_3	0	8069	10	0	20	6	12	101.636	98.7292	100.75	105.743	93.8802	86.1513	Before
Boca_3	0	8070	10	10	20	6	12	95.5134	93.5088	97.0782	101.921	93.0264	86.0059	Before
Boca_3	0	8071	10	20	20	6	12	90.9166	88.0227	94.4906	95.9962	93.6527	86.4373	Before
Boca_3	0	8072	10	30	20	6	12	92.5992	91.1331	95.2758	98.8758	93.2432	87.3151	Before
Boca_3	0	8073	10	40	20	6	12	99.0492	96.3489	100.289	105.309	94.1572	87.4679	Before
Boca_3	0	8074	10	50	20	6	12	92.4435	89.3996	93.5392	99.55	93.9562	92.6677	Before
Boca_3	0	8075	11	0	20	6	12	96.5788	94.9846	98.7173	103.641	93.9832	87.9348	Before
Boca_3	0	8076	11	10	20	6	12	97.9146	95.1096	99.4292	104.819	93.0432	87.4361	Before
Boca_3	0	8077	11	20	20	6	12	94.4054	92.619	95.7669	102.828	92.7197	86.6834	Before
Boca_3	0	8078	11	30	20	6	12	95.345	92.4999	95.5901	100.522	93.2219	88.5591	Before
Boca_3	0	8079	11	40	20	6	12	92.5683	90.3852	93.915	98.8859	91.3617	86.9021	Before
Boca_3	0	8080	11	50	20	6	12	95.4546	93.2705	96.1145	102.229	92.6537	87.3235	Before
Boca_3	0	8081	12	0	20	6	12	97.7536	96.6089	100.687	107.612	91.8089	87.6273	Before
Boca_3	0	8082	12	10	20	6	12	97.1624	95.9056	99.6263	107.305	92.3432	86.8732	Before
Boca_3	0	8083	12	20	20	6	12	91.2418	89.1466	91.6545	97.04	96.1388	89.3461	Before
Boca_3	0	8084	12	30	20	6	12	95.7063	93.9921	95.6878	101.484	97.7639	88.6234	Before
Boca_3	0	8085	12	40	20	6	12	103.202	101.766	104.693	110.441	93.0503	89.7928	Before
Boca_3	0	8086	12	50	20	6	12	87.4133	85.5828	91.0893	94.5204	91.1917	86.8465	Before
Boca_3	0	8087	13	0	20	6	12	88.2404	85.0177	88.1888	92.8346	91.7805	86.1291	Before
Boca_3	0	8088	13	10	20	6	12	86.2326	87.0305	88.6075	91.6061	90.2377	85.3775	Before
Boca_3	0	8089	13	20	20	6	12	95.0828	95.1512	101.182	107.013	94.8821	83.3397	Before
Boca_3	0	8090	13	30	20	6	12	98.923	95.4725	97.1997	103.903	93.8186	86.7672	Before
Boca_3	0	8091	13	40	20	6	12	97.6674	96.419	99.1126	111.282	94.7604	91.533	Before
Boca_3	0	8092	13	50	20	6	12	97.711	96.8534	103.106	113.105	96.8915	96.5587	Before
Boca_3	0	8093	14	0	20	6	12	93.4165	94.0814	94.4205	101.304	101.065	91.6841	Before
Boca_3	0	8094	14	10	20	6	12	86.1367	86.4333	89.4737	92.8978	100.534	93.2679	Before
Boca_3	0	8095	14	20	20	6	12	92.128	92.4012	93.9048	102.649	92.674	89.9931	Before
Boca_3	0	8096	14	30	20	6	12	85.8264	85.3986	88.5603	95.9839	92.852	89.5119	Before
Boca_3	0	8097	14	40	20	6	12	87.4756	83.5089	87.8555	92.7046	92.049	87.7212	Before
Boca_3	0	8098	14	50	20	6	12	81.6444	76.809	83.6049	87.1406	92.0535	86.2142	Before
Boca_3	0	8099	15	0	20	6	12	87.5559	92.1977	94.2969	92.5256	93.6904	86.7313	Before
Boca_3	0	8100	15	10	20	6	12	83.7865	77.9989	83.276	86.0443	92.5961	86.4974	Before
Boca_3	0	8101	15	20	20	6	12	85.3673	80.2111	83.6026	86.0221	92.8496	86.7423	Before
Boca_3	0	8102	15	30	20	6	12	82.273	75.8856	81.7486	85.3145	93.0495	85.6454	Before
Boca_3	0	8103	15	40	20	6	12	87.198	86.6767	87.5001	90.0213	96.2866	90.7564	Before
Boca_3	0	8104	15	50	20	6	12	83.8784	77.6519	80.9176	84.2235	96.0168	87.0207	Before
Boca_3	0	8105	16	0	20	6	12	86.2592	85.4211	87.3901	93.7062	96.4373	90.4778	Before
Boca_3	0	8106	16	10	20	6	12	87.6338	84.3932	86.1444	91.3075	95.7903	87.6197	Before
Boca_3	0	8107	16	20	20	6	12	88.9458	82.6005	84.6149	92.8626	97.9237	91.3135	Before
Boca_3	0	8108	16	30	20	6	12	82.3512	76.2799	83.8402	86.3072	95.0375	87.5546	Before
Boca_3	0	8109	16	40	20	6	12	81.2541	75.012	82.0017	83.457	95.2136	86.4252	Before
Boca_3	0	8110	16	50	20	6	12	85.449	81.5138	86.1362	90.6927	98.7317	88.9506	Before
Boca_3	0	8111	17	0	20	6	12	82.3906	77.7548	83.3003	87.4641	94.778	86.5629	Before
Boca_3	0	8112	17	10	20	6	12	84.3566	79.5888	88.9636	85.8888	98.3676	90.6978	Before
Boca_3	0	8113	17	20	20	6	12	82.5317	76.7366	81.8173	87.0601	94.3666	86.7139	Before
Boca_3	0	8114	17	30	20	6	12	81.8403	77.7699	89.4913	87.2538	94.2939	86.8637	Before
Boca_3	0	8115	17	40	20	6	12	83.0198	78.2787	87.5935	86.1659	94.6994	86.1841	Before
Boca_3	0	8116	17	50	20	6	12	86.5857	81.2009	93.8804	88.0912	94.7539	86.3348	Before
Boca_3	0	8117	18	0	20	6	12	90.5101	83.4636	91.8349	86.0099	95.2414	86.6847	Before
Boca_3	0	8118	18	10	20	6	12	84.215	83.8251	94.4849	89.7186	99.2995	98.8749	Before
Boca_3	0	8119	18	20	20	6	12	80.2263	82.4549	95.3835	87.8903	96.9684	91.2317	Before
Boca_3	0	8120	18	30	20	6	12	82.0382	84.0712	97.2776	91.1725	95.0774	86.4293	Before
Boca_3	0	8121	18	40	20	6	12	86.6842	96.1184	106.511	106.003	110.538	106.131	Before
Boca_3	0	8122	18	50	20	6	12	84.912	92.6903	105.133	100.661	98.0518	95.865	Before
Boca_3	0	8123	19	0	20	6	12	87.6142	91.0205	101.955	96.7686	94.4903	92.2305	Before
Boca_3	0	8124	19	10	20	6	12	90.1284	92.4876	108.919	104.627	106.004	99.8065	Before
Boca_3	0	8125	19	20	20	6	12	89.3875	92.2837	103.476	101.093	101.315	92.868	Before
Boca_3	0	8126	19	30	20	6	12	88.9476	92.8639	102.902	103.934	96.1739	92.7215	Before
Boca_3	0	8127	19	40	20	6	12	85.2255	90.3507	101.469	94.5411	96.1722	91.0905	Before
Boca_3	0	8128	19	50	20	6	12	82.4299	96.3689	108.129	102.748	99.1732	91.8753	Before
Boca_3	0	8129	20	0	20	6	12	88.2964	95.2786	107.728	102.636	96.746	90.7643	Before
Boca_3	0	8130	20	10	20	6	12	95.2028	96.5153	106.39	110.355	96.9566	91.812	Before
Boca_3	0	8131	20	20	20	6	12	90.4905	95.4332	106.666	104.78	94.8401	91.2303	Before
Boca_3	0	8132	20	30	20	6	12	88.8481	94.5842	106.228	104.333	94.5227	88.9764	Before
Boca_3	0	8133	20	40	20	6	12	89.3037	93.8694	105.106	102.781	94.537	89.4762	Before
Boca_3	0	8134	20	50	20	6	12	87.319	93.3198	103.793	103.14	103.689	91.2001	Before
Boca_3	0	8135	21	0	20	6	12	100.902	107.561	110.738	114.295	99.459	90.3891	Before
Boca_3	0	8136	21	10	20	6	12	96.1827	95.3484	104.622	108.721	95.7427	90.711	Before
Boca_3	0	8137	21	20	20	6	12	100.098	99.7426	106.54	113.959	98.9418	95.1021	Before
Boca_3	0	8138	21	30	20	6	12	94.2373	93.9539	103.525	105.627	94.4549	88.7285	Before
Boca_3	0	8139	21	40	20	6	12	84.2008	92.1454	104.26	101.427	94.261	88.585	Before
Boca_3	0	8140	21	50	20	6	12	95.64	93.6413	102.83	107.07	95.3857	88.3182	Before
Boca_3	0	8141	22	0	20	6	12	100.556	96.0866	104.943	113.232	99.575	89.9261	Before
Boca_3	0	8142	22	10	20	6	12	98.9301	94.9004	100.352	108.491	96.6282	90.7682	Before
Boca_3	0	8143	22	20	20	6	12	100.895	98.0753	103.639	109.794	95.5416	88.5695	Before
Boca_3	0	8144	22	30	20	6	12	84.5864	87.7516	99.532	102.494	101.804	91.6009	Before
Boca_3	0	8145	22	40	20	6	12	90.1908	89.7591	98.9683	103.305	96.3053	89.3312	Before
Boca_3	0	8146	22	50	20	6	12	87.0957	85.0806	97.4333	100.163	96.7221	91.2912	Before
Boca_3	0	8147	23	0	20	6	12	97.7586	101.011	101.563	107.662	95.9041	88.4237	Before
Boca_3	0	8148	23	10	20	6	12	92.4151	93.5502	98.7119	107.358	94.8786	89.2715	Before
Boca_3	0	8149	23	20	20	6	12	85.531	84.6537	94.4957	99.2834	93.9721	87.601	Before
Boca_3	0	8150	23	30	20	6	12	94.1074	90.4139	95.8411	101.981	94.8948	88.2281	Before
Boca_3	0	8151	23	40	20	6	12	91.8723	83.8135	92.364	97.5578	97.5782	90.6761	Before
Boca_3	0	8152	23	50	20	6	12	87.2568	84.4865	93.184	98.1015	94.6152	88.8943	Before
Boca_3	0	8153	0	0	21	6	12	85.7661	85.2989	92.0329	97.3063	93.5096	91.4639	Before
Boca_3	0	8154	0	10	21	6	12	88.3787	85.9767	94.1202	97.4467	94.2358	89.3485	Before
Boca_3	0	8155	0	20	21	6	12	96.0472	93.7999	99.6606	106.586	94.0866	87.6366	Before
Boca_3	0	8156	0	30	21	6	12	86.9111	85.6427	94.13	98.294	93.4958	87.7634	Before
Boca_3	0	8157	0	40	21	6	12	93.5929	93.6922	97.367	101.7	96.9381	89.6215	Before
Boca_3	0	8158	0	50	21	6	12	86.6398	85.7196	93.2123	96.795	95.9852	90.8197	Before
Boca_3	0	8159	1	0	21	6	12	96.9067	95.3113	94.9231	109.432	94.5923	89.4891	Before
Boca_3	0	8160	1	10	21	6	12	89.4014	86.8431	91.3394	98.5848	93.4594	89.0899	Before
Boca_3	0	8161	1	20	21	6	12	80.9694	79.0218	86.9109	92.05	95.8108	89.6822	Before
Boca_3	0	8162	1	30	21	6	12	81.9641	83.4051	89.577	94.7919	93.1019	88.5322	Before
Boca_3	0	8163	1	40	21	6	12	82.9267	80.3388	87.524	93.87	104.488	91.8557	Before
Boca_3	0	8164	1	50	21	6	12	81.0681	80.3505	87.52	92.3751	93.4125	89.6669	Before
Boca_3	0	8165	2	0	21	6	12	83.5	80.7299	87.0659	92.8297	93.3587	88.8161	Before
Boca_3	0	8166	2	10	21	6	12	89.0456	86.4637	90.7943	98.6332	93.0185	89.0767	Before
Boca_3	0	8167	2	20	21	6	12	93.2948	92.3134	96.1911	106.406	93.0527	88.3781	Before
Boca_3	0	8168	2	30	21	6	12	80.3549	77.9413	85.2155	91.8795	92.5201	88.3652	Before
Boca_3	0	8169	2	40	21	6	12	86.7562	84.5442	87.6641	95.0068	92.7137	89.1919	Before
Boca_3	0	8170	2	50	21	6	12	90.3228	89.1628	91.1841	99.1044	98.883	94.9947	Before
Boca_3	0	8171	3	0	21	6	12	86.0726	84.7166	88.7571	95.5382	92.6677	89.04	Before
Boca_3	0	8172	3	10	21	6	12	81.9824	79.7352	85.4798	91.4005	93.517	89.0159	Before
Boca_3	0	8173	3	20	21	6	12	79.6183	85.7071	87.3419	91.0563	95.2361	89.2476	Before
Boca_3	0	8174	3	30	21	6	12	97.2888	95.5334	96.5097	104.387	92.9602	89.0281	Before
Boca_3	0	8175	3	40	21	6	12	88.6264	86.4098	89.7335	96.79	93.8646	89.9108	Before
Boca_3	0	8176	3	50	21	6	12	82.6023	79.4711	86.8871	91.7458	93.082	90.0953	Before
Boca_3	0	8177	4	0	21	6	12	85.3568	83.8931	88.0302	93.8736	93.7429	90.5449	Before
Boca_3	0	8178	4	10	21	6	12	83.8471	81.4681	86.9948	92.8136	92.332	89.5054	Before
Boca_3	0	8179	4	20	21	6	12	87.4911	86.3844	88.3945	95.2554	94.4239	89.7893	Before
Boca_3	0	8180	4	30	21	6	12	83.9676	81.1914	87.2441	92.253	93.975	89.7993	Before
Boca_3	0	8181	4	40	21	6	12	82.7433	81.2415	87.5192	92.9212	94.2299	90.7824	Before
Boca_3	0	8182	4	50	21	6	12	84.4317	81.3014	87.9455	92.6201	92.6691	90.4138	Before
Boca_3	0	8183	5	0	21	6	12	89.5148	88.5372	92.4617	101.793	93.9558	90.0772	Before
Boca_3	0	8184	5	10	21	6	12	83.6327	84.1677	90.449	97.1448	93.6126	88.8119	Before
Boca_3	0	8185	5	20	21	6	12	88.6924	88.503	90.7401	100.107	94.3517	88.6968	Before
Boca_3	0	8186	5	30	21	6	12	82.6739	79.5905	85.5318	93.7475	92.744	87.4284	Before
Boca_3	0	8187	5	40	21	6	12	89.63	87.9476	92.0021	101.495	96.1712	92.1365	Before
Boca_3	0	8188	5	50	21	6	12	86.3341	86.2508	102.858	96.6609	98.9572	91.0558	Before
Boca_3	0	8189	6	0	21	6	12	83.2385	82.1846	82.8796	86.2188	91.0861	88.2788	Before
Boca_3	0	8190	6	10	21	6	12	82.0379	83.621	85.923	91.5248	91.5655	88.0996	Before
Boca_3	0	8191	6	20	21	6	12	80.4313	78.284	83.9738	87.6061	95.5284	88.0195	Before
Boca_3	0	8192	6	30	21	6	12	77.551	75.7385	82.6506	86.1662	90.7631	86.8626	Before
Boca_3	0	8193	6	40	21	6	12	84.3828	83.067	88.2484	94.2129	91.7157	87.7517	Before
Boca_3	0	8194	6	50	21	6	12	90.1485	89.9705	93.6059	99.2748	95.0993	87.4729	Before
Boca_3	0	8195	7	0	21	6	12	80.021	80.7362	83.1073	85.9298	92.8695	87.8513	Before
Boca_3	0	8196	7	10	21	6	12	81.7408	80.9181	84.3469	89.4222	91.5517	86.4317	Before
Boca_3	0	8197	7	20	21	6	12	84.9012	82.3795	85.9914	91.8038	101.38	93.0434	Before
Boca_3	0	8198	7	30	21	6	12	87.8367	86.4014	86.8475	96.739	91.8265	87.7107	Before
Boca_3	0	8199	7	40	21	6	12	75.2404	77.0238	89.6974	85.164	92.6442	86.5566	Before
Boca_3	0	8200	7	50	21	6	12	78.5321	78.4928	84.588	89.0818	92.1405	87.7275	Before
Boca_3	0	8201	8	0	21	6	12	79.7449	76.3597	83.1527	87.6259	92.021	86.5458	Before
Boca_3	0	8202	8	10	21	6	12	83.3491	82.4873	84.7139	92.346	92.3017	86.3606	Before
Boca_3	0	8203	8	20	21	6	12	76.8352	73.8813	82.1942	85.1724	93.1129	86.9698	Before
Boca_3	0	8204	8	30	21	6	12	77.6849	76.0641	83.8293	86.812	93.1685	87.6489	Before
Boca_3	0	8205	8	40	21	6	12	78.7186	76.2642	82.802	84.616	97.5012	91.8494	Before
Boca_3	0	8206	8	50	21	6	12	80.3849	79.5391	84.9176	86.2942	105.865	92.7262	Before
Boca_3	0	8207	9	0	21	6	12	81.6113	79.5005	82.7809	86.7254	93.7699	87.1309	Before
Boca_3	0	8208	9	10	21	6	12	78.0763	76.7132	83.0171	88.8272	93.8835	86.9192	Before
Boca_3	0	8209	9	20	21	6	12	77.3349	77.1347	81.5783	83.9816	94.9408	90.0776	Before
Boca_3	0	8210	9	30	21	6	12	80.8276	77.2453	82.4334	84.9324	94.6423	90.0911	Before
Boca_3	0	8211	9	40	21	6	12	80.9343	76.931	81.5641	83.9601	94.1954	86.9825	Before
Boca_3	0	8212	9	50	21	6	12	80.2476	74.1358	81.7879	84.3106	94.6763	87.5493	Before
Boca_3	0	8213	10	0	21	6	12	111.911	107.918	104.132	103.04	95.6103	88.2097	Before
Boca_3	0	8214	10	10	21	6	12	81.1453	75.3651	81.921	83.2961	96.9644	92.2316	Before
Boca_3	0	8215	10	20	21	6	12	82.8385	87.329	88.8661	90.2562	96.6475	89.0927	Before
Boca_3	0	8216	10	30	21	6	12	81.7969	76.1805	83.3615	89.0021	95.682	88.4731	Before
Boca_3	0	8217	10	40	21	6	12	78.1132	76.8388	83.5181	86.0605	94.6506	87.4136	Before
Boca_3	0	8218	10	50	21	6	12	78.5245	74.9528	82.8683	86.1314	93.9469	87.6533	Before
Boca_3	0	8219	11	0	21	6	12	77.4645	75.659	81.8649	84.2211	94.5861	89.2992	Before
Boca_3	0	8220	11	10	21	6	12	86.2704	75.3754	84.8145	86.7327	95.2279	89.5041	Before
Boca_3	0	8221	11	20	21	6	12	115.963	111.048	106.924	109.603	100.285	90.6634	Before
Boca_3	0	8222	11	30	21	6	12	89.8958	78.4682	82.9032	83.9477	94.5437	88.6351	Before
Boca_3	0	8223	11	40	21	6	12	78.3603	75.5133	82.5587	83.7109	94.7004	90.8976	Before
Boca_3	0	8224	11	50	21	6	12	78.9421	96.8973	89.7593	85.3273	94.4612	88.4398	Before
Boca_3	0	8225	12	0	21	6	12	78.1075	73.9947	81.6037	83.7908	93.3763	87.0728	Before
Boca_3	0	8226	12	10	21	6	12	78.7676	76.1589	84.145	83.6866	93.6281	88.3092	Before
Boca_3	0	8227	12	20	21	6	12	76.3571	73.767	81.447	81.9882	92.2078	89.1151	Before
Boca_3	0	8228	12	30	21	6	12	78.6291	77.1432	82.0476	84.073	92.2617	86.9219	Before
Boca_3	0	8229	12	40	21	6	12	76.9297	74.7934	83.0674	83.5513	97.563	90.2422	Before
Boca_3	0	8230	12	50	21	6	12	76.3077	83.0392	94.5311	88.801	98.068	89.7497	Before
Boca_3	0	8231	13	0	21	6	12	83.3498	81.248	83.8137	84.684	92.935	87.9487	Before
Boca_3	0	8232	13	10	21	6	12	87.1024	82.4895	83.9555	87.1135	94.7769	88.5965	Before
Boca_3	0	8233	13	20	21	6	12	85.3846	83.9947	86.3726	93.2484	94.1238	89.0511	Before
Boca_3	0	8234	13	30	21	6	12	74.5577	74.426	82.6885	82.1598	90.1772	86.6501	Before
Boca_3	0	8235	13	40	21	6	12	74.6064	74.5635	83.0167	86.7462	89.134	86.8262	Before
Boca_3	0	8236	13	50	21	6	12	75.2313	78.0867	88.874	88.8597	90.6433	87.5075	Before
Boca_3	0	8237	14	0	21	6	12	85.1943	81.0416	84.5738	85.5202	99.0215	90.684	Before
Boca_3	0	8238	14	10	21	6	12	81.7243	82.5943	84.6241	88.0647	88.7057	85.4891	Before
Boca_3	0	8239	14	20	21	6	12	76.7927	75.6334	82.1643	83.6617	89.5592	87.3448	Before
Boca_3	0	8240	14	30	21	6	12	79.1056	81.208	85.1269	85.9932	90.4114	86.6703	Before
Boca_3	0	8241	14	40	21	6	12	77.8724	75.7415	82.3284	83.6971	90.406	85.5173	Before
Boca_3	0	8242	14	50	21	6	12	80.0127	76.2873	82.3831	85.3327	90.5686	86.6278	Before
Boca_3	0	8243	15	0	21	6	12	78.2461	78.6183	84.0555	83.2061	91.377	87.2719	Before
Boca_3	0	8244	15	10	21	6	12	77.0122	74.5116	81.8704	83.7675	90.9279	87.7269	Before
Boca_3	0	8245	15	20	21	6	12	78.1943	79.8223	87.0705	89.4118	92.757	91.0963	Before
Boca_3	0	8246	15	30	21	6	12	83.9514	81.1071	87.3097	90.1222	89.5245	84.1671	Before
Boca_3	0	8247	15	40	21	6	12	99.1587	98.6751	101.864	107.835	95.3567	87.6382	Before
Boca_3	0	8248	15	50	21	6	12	95.4288	94.4016	96.2564	103.399	100.119	92.4985	Before
Boca_3	0	8249	16	0	21	6	12	98.6864	96.7172	103.39	108.08	94.4778	86.7851	Before
Boca_3	0	8250	16	10	21	6	12	89.0332	86.4335	94.8878	100.635	93.5815	87.0165	Before
Boca_3	0	8251	16	20	21	6	12	92.6705	91.166	96.5204	105.903	93.1527	88.0967	Before
Boca_3	0	8252	16	30	21	6	12	91.1905	89.9654	93.8214	104.774	93.005	85.1158	Before
Boca_3	0	8253	16	40	21	6	12	84.8182	81.8354	85.569	90.7196	93.5995	87.6708	Before
Boca_3	0	8254	16	50	21	6	12	86.5563	84.8289	90.1804	95.2111	94.5117	87.5396	Before
Boca_3	0	8255	17	0	21	6	12	94.3979	94.2711	89.8653	98.6487	96.1323	88.7179	Before
Boca_3	0	8256	17	10	21	6	12	89.1153	88.9485	87.6937	92.5007	94.8051	89.0682	Before
Boca_3	0	8257	17	20	21	6	12	87.4465	81.3905	86.9512	88.7054	94.3158	87.0582	Before
Boca_3	0	8258	17	30	21	6	12	82.9745	77.5638	82.312	83.7192	94.888	86.9548	Before
Boca_3	0	8259	17	40	21	6	12	78.5846	75.481	85.0347	83.9445	99.11	87.5206	Before
Boca_3	0	8260	17	50	21	6	12	80.1183	78.5956	83.551	84.9522	96.0061	87.8072	Before
Boca_3	0	8261	18	0	21	6	12	82.6653	79.8162	87.5179	84.1697	95.5782	88.2535	Before
Boca_3	0	8262	18	10	21	6	12	77.8164	78.3967	89.7947	85.1293	95.7444	87.6899	Before
Boca_3	0	8263	18	20	21	6	12	79.3474	79.6321	90.0689	83.8773	95.8833	87.6713	Before
Boca_3	0	8264	18	30	21	6	12	79.77	81.8118	92.7232	85.8817	96.2469	88.3953	Before
Boca_3	0	8265	18	40	21	6	12	81.8133	81.1857	93.5635	88.0672	96.6781	91.2307	Before
Boca_3	0	8266	18	50	21	6	12	82.1459	82.9739	93.3945	95.8774	96.4596	90.0414	Before
Boca_3	0	8267	19	0	21	6	12	78.7571	82.1848	93.8612	89.0818	97.7059	93.1285	Before
Boca_3	0	8268	19	10	21	6	12	79.9272	87.1432	98.7883	91.8892	100.726	92.6788	Before
Boca_3	0	8269	19	20	21	6	12	83.6865	88.612	97.4341	98.7572	97.6384	89.7559	Before
Boca_3	0	8270	19	30	21	6	12	81.8679	92.0823	98.8389	105.558	110.154	108.077	Before
Boca_3	0	8271	19	40	21	6	12	88.0302	89.7296	100.371	96.7831	96.7883	91.0851	Before
Boca_3	0	8272	19	50	21	6	12	91.3573	95.3606	103.214	100.553	99.5913	92.2424	Before
Boca_3	0	8273	20	0	21	6	12	80.5338	89.6346	101.266	95.5311	101.617	92.2434	Before
Boca_3	0	8274	20	10	21	6	12	79.8604	92.4058	104.379	99.6372	97.1328	91.6983	Before
Boca_3	0	8275	20	20	21	6	12	80.5902	92.5366	104.092	98.9698	96.9714	93.001	Before
Boca_3	0	8276	20	30	21	6	12	78.9792	90.3792	102.066	96.6354	95.9174	91.2006	Before
Boca_3	0	8277	20	40	21	6	12	79.1472	89.093	99.9293	94.8276	96.8424	90.4695	Before
Boca_3	0	8278	20	50	21	6	12	83.2467	90.5249	99.4936	95.2756	99.3476	91.9101	Before
Boca_3	0	8279	21	0	21	6	12	79.1665	87.9372	97.9875	96.3601	104.101	93.9665	Before
Boca_3	0	8280	21	10	21	6	12	79.4931	88.5332	99.2057	96.9882	99.5973	90.6153	Before
Boca_3	0	8281	21	20	21	6	12	79.9982	86.9048	97.4276	100.557	97.0686	90.1874	Before
Boca_3	0	8282	21	30	21	6	12	77.9825	87.6547	98.7775	97.5763	96.8879	90.0285	Before
Boca_3	0	8283	21	40	21	6	12	79.6536	86.2393	97.1874	97.1795	97.7409	90.4822	Before
Boca_3	0	8284	21	50	21	6	12	78.7877	83.3325	94.6469	96.7463	95.8524	90.0161	Before
Boca_3	0	8285	22	0	21	6	12	79.4158	83.159	94.8931	97.2446	95.4877	88.704	Before
Boca_3	0	8286	22	10	21	6	12	79.2852	84.7326	95.4211	97.4981	94.6252	89.2618	Before
Boca_3	0	8287	22	20	21	6	12	82.7893	84.5358	95.2374	97.7486	93.7665	91.6099	Before
Boca_3	0	8288	22	30	21	6	12	79.8543	81.3898	92.9215	97.6285	92.9841	90.3831	Before
Boca_3	0	8289	22	40	21	6	12	86.0158	86.8583	95.9862	98.7203	94.1406	90.9105	Before
Boca_3	0	8290	22	50	21	6	12	87.5667	84.137	94.8356	101.886	94.7681	90.503	Before
Boca_3	0	8291	23	0	21	6	12	87.2396	84.7822	94.39	97.9568	93.4292	88.9101	Before
Boca_3	0	8292	23	10	21	6	12	93.091	86.1777	94.0927	102.679	92.7397	88.7802	Before
Boca_3	0	8293	23	20	21	6	12	84.8535	81.67	89.4511	94.8012	93.1314	88.0884	Before
Boca_3	0	8294	23	30	21	6	12	81.1241	80.3623	90.905	95.0426	95.278	92.2881	Before
Boca_3	0	8295	23	40	21	6	12	83.1959	79.4337	88.3589	94.3682	94.8743	91.9669	Before
Boca_3	0	8296	23	50	21	6	12	85.1171	79.3257	89.6206	95.3182	92.5834	88.1112	Before
Boca_3	0	8297	0	0	22	6	12	87.8652	81.3928	88.4418	93.8917	92.9941	88.2084	During
Boca_3	0	8298	0	10	22	6	12	88.0965	79.7337	88.1705	94.2702	93.6695	88.6507	During
Boca_3	0	8299	0	20	22	6	12	86.584	79.6481	89.0296	92.6788	93.0332	89.2024	During
Boca_3	0	8300	0	30	22	6	12	89.4639	81.0677	88.0871	93.1203	93.4677	88.6263	During
Boca_3	0	8301	0	40	22	6	12	90.7318	83.5035	89.6229	94.9232	93.0921	87.7935	During
Boca_3	0	8302	0	50	22	6	12	87.6358	80.5105	86.4555	91.8039	93.7822	88.4394	During
Boca_3	0	8303	1	0	22	6	12	89.4267	79.4185	87.9175	92.5841	93.0067	88.3812	During
Boca_3	0	8304	1	10	22	6	12	90.9066	80.4751	88.4591	92.7413	92.7045	87.5129	During
Boca_3	0	8305	1	20	22	6	12	88.5668	80.4838	85.8826	91.5535	93.9572	88.5294	During
Boca_3	0	8306	1	30	22	6	12	83.0935	79.2518	85.0969	90.7387	93.3467	88.924	During
Boca_3	0	8307	1	40	22	6	12	86.3858	84.1593	87.5051	90.1231	93.7699	89.6503	During
Boca_3	0	8308	1	50	22	6	12	84.7845	76.8034	83.6436	90.3445	94.2364	89.7541	During
Boca_3	0	8309	2	0	22	6	12	97.663	103.583	106.581	98.2876	95.2451	89.5859	During
Boca_3	0	8310	2	10	22	6	12	80.9832	76.2273	83.2156	89.9398	95.4998	89.2992	During
Boca_3	0	8311	2	20	22	6	12	80.6306	77.4461	84.394	90.0823	93.9826	89.5331	During
Boca_3	0	8312	2	30	22	6	12	79.7345	78.5599	83.6321	88.6529	93.4145	89.4577	During
Boca_3	0	8313	2	40	22	6	12	81.35	79.2538	83.6005	88.4045	92.8139	90.9634	During
Boca_3	0	8314	2	50	22	6	12	79.3278	79.2466	86.4265	92.0586	93.4382	89.9796	During
Boca_3	0	8315	3	0	22	6	12	77.8662	77.6669	84.7141	94.7721	93.5769	89.2994	During
Boca_3	0	8316	3	10	22	6	12	78.8294	76.9383	85.2031	90.6437	92.3977	89.3575	During
Boca_3	0	8317	3	20	22	6	12	77.248	75.9012	84.5904	90.4042	92.5317	90.2434	During
Boca_3	0	8318	3	30	22	6	12	78.1234	75.8523	84.6453	90.7173	93.6309	89.5001	During
Boca_3	0	8319	3	40	22	6	12	77.7454	75.7193	84.758	90.401	92.8588	89.6826	During
Boca_3	0	8320	3	50	22	6	12	79.4805	77.5824	86.0101	90.7999	99.6809	91.964	During
Boca_3	0	8321	4	0	22	6	12	76.9789	75.0324	83.6808	90.0846	92.7287	90.2054	During
Boca_3	0	8322	4	10	22	6	12	80.6389	77.3191	84.5752	90.6923	93.6181	90.7935	During
Boca_3	0	8323	4	20	22	6	12	79.3212	77.1916	86.3102	92.3453	92.1626	89.4275	During
Boca_3	0	8324	4	30	22	6	12	81.1977	80.8411	90.3468	96.3839	97.6282	92.5586	During
Boca_3	0	8325	4	40	22	6	12	83.0454	79.3575	87.3524	93.842	93.1182	91.3345	During
Boca_3	0	8326	4	50	22	6	12	79.3844	78.0635	84.9336	89.0176	104.835	96.3049	During
Boca_3	0	8327	5	0	22	6	12	75.1239	74.327	83.2547	87.0499	100.931	93.9395	During
Boca_3	0	8328	5	10	22	6	12	77.7194	75.3465	83.3295	85.2733	94.5979	90.4439	During
Boca_3	0	8329	5	20	22	6	12	81.1266	98.4386	100.262	99.3446	105.77	93.7006	During
Boca_3	0	8330	5	30	22	6	12	75.183	75.2633	80.9175	83.4378	94.4226	90.6791	During
Boca_3	0	8331	5	40	22	6	12	87.8117	82.4093	92.5606	90.0111	95.941	87.5256	During
Boca_3	0	8332	5	50	22	6	12	86.475	86.0762	92.5722	86.4886	93.4013	87.1681	During
Boca_3	0	8333	6	0	22	6	12	77.0766	77.1444	94.478	87.7171	98.1904	89.4277	During
Boca_3	0	8334	6	10	22	6	12	79.5935	82.7608	82.1797	84.7113	97.2139	87.189	During
Boca_3	0	8335	6	20	22	6	12	76.8636	78.9753	84.639	85.3043	100.678	90.7891	During
Boca_3	0	8336	6	30	22	6	12	75.2911	72.4894	81.8993	85.5779	91.9593	86.2412	During
Boca_3	0	8337	6	40	22	6	12	76.2425	73.1098	81.536	84.3566	95.6978	89.0146	During
Boca_3	0	8338	6	50	22	6	12	75.5947	72.6384	81.8591	84.1626	91.3107	87.2313	During
Boca_3	0	8339	7	0	22	6	12	75.8379	74.9232	82.9653	87.9178	92.6915	86.5299	During
Boca_3	0	8340	7	10	22	6	12	78.2427	75.4575	82.6598	84.5895	92.7663	87.0225	During
Boca_3	0	8341	7	20	22	6	12	77.8183	74.5792	82.3069	86.4741	91.4031	85.3576	During
Boca_3	0	8342	7	30	22	6	12	78.3045	74.2462	82.6796	85.709	91.519	86.6804	During
Boca_3	0	8343	7	40	22	6	12	78.3028	75.4219	82.297	84.886	91.5523	86.9386	During
Boca_3	0	8344	7	50	22	6	12	77.2072	75.0281	81.4409	84.4718	92.5887	86.842	During
Boca_3	0	8345	8	0	22	6	12	77.2125	75.2496	82.0145	84.1145	94.0121	87.8943	During
Boca_3	0	8346	8	10	22	6	12	78.7441	75.8566	81.5543	84.6348	90.7148	86.4482	During
Boca_3	0	8347	8	20	22	6	12	77.4211	74.3016	82.7946	84.4279	93.3253	89.9041	During
Boca_3	0	8348	8	30	22	6	12	79.1873	77.3467	82.437	85.775	92.1935	88.6743	During
Boca_3	0	8349	8	40	22	6	12	77.6204	73.8957	81.8805	83.8935	90.6555	85.9161	During
Boca_3	0	8350	8	50	22	6	12	77.1264	73.645	81.8572	84.6449	91.2291	87.3725	During
Boca_3	0	8351	9	0	22	6	12	76.9549	74.9804	83.5586	85.243	93.9523	89.3432	During
Boca_3	0	8352	9	10	22	6	12	85.3876	79.2445	83.3993	84.2891	91.8618	87.1043	During
Boca_3	0	8353	9	20	22	6	12	77.4277	74.1696	82.7754	83.8611	92.0569	86.5769	During
Boca_3	0	8354	9	30	22	6	12	78.6679	77.1963	82.2038	85.4065	91.6989	86.711	During
Boca_3	0	8355	9	40	22	6	12	77.3917	74.9591	82.3894	86.9682	92.0214	86.4955	During
Boca_3	0	8356	9	50	22	6	12	78.3727	78.876	82.4949	85.5442	92.5715	93.7646	During
Boca_3	0	8357	10	0	22	6	12	79.7289	75.3618	85.1675	87.2969	94.1718	90.1188	During
Boca_3	0	8358	10	10	22	6	12	80.5225	77.5371	82.8419	85.8623	92.2104	88.6653	During
Boca_3	0	8359	10	20	22	6	12	79.9536	77.1468	85.4217	88.0565	94.3152	90.6915	During
Boca_3	0	8360	10	30	22	6	12	89.7086	82.2226	84.6316	87.9558	92.3668	87.4142	During
Boca_3	0	8361	10	40	22	6	12	82.6368	80.9538	83.854	84.4931	92.9172	91.799	During
Boca_3	0	8362	10	50	22	6	12	82.8171	79.8814	82.6407	87.0584	93.0043	88.5058	During
Boca_3	0	8363	11	0	22	6	12	82.488	76.701	82.4358	84.3445	97.8899	91.1664	During
Boca_3	0	8364	11	10	22	6	12	84.2766	74.002	80.6351	83.1722	95.8617	92.7852	During
Boca_3	0	8365	11	20	22	6	12	81.7931	76.5004	82.2299	86.4012	93.0599	88.238	During
Boca_3	0	8366	11	30	22	6	12	87.9884	76.3331	82.7457	85.0244	93.7965	88.8572	During
Boca_3	0	8367	11	40	22	6	12	83.616	74.7451	81.31	83.3478	93.4841	87.6108	During
Boca_3	0	8368	11	50	22	6	12	93.2062	88.8782	96.0868	99.4906	95.8054	87.3985	During
Boca_3	0	8369	12	0	22	6	12	83.7983	79.5548	83.3988	85.1732	94.1247	91.378	During
Boca_3	0	8370	12	10	22	6	12	83.7182	76.1014	82.085	84.158	94.0617	89.3853	During
Boca_3	0	8371	12	20	22	6	12	83.8551	73.9961	81.4195	83.4184	93.7642	87.6071	During
Boca_3	0	8372	12	30	22	6	12	84.7209	75.2886	81.7118	84.1906	94.1722	89.3573	During
Boca_3	0	8373	12	40	22	6	12	85.3727	78.422	82.1094	84.0675	93.0709	86.7555	During
Boca_3	0	8374	12	50	22	6	12	83.8732	88.0385	89.2018	84.7421	95.3856	88.4736	During
Boca_3	0	8375	13	0	22	6	12	80.7062	75.733	82.0178	83.4047	93.1606	90.3429	During
Boca_3	0	8376	13	10	22	6	12	81.6108	77.6906	86.029	88.1932	92.9083	86.7528	During
Boca_3	0	8377	13	20	22	6	12	86.5736	82.802	87.4664	87.2539	92.9455	87.8175	During
Boca_3	0	8378	13	30	22	6	12	89.5852	86.4072	92.9935	95.7946	94.2924	92.1551	During
Boca_3	0	8379	13	40	22	6	12	86.927	82.1969	87.5772	91.5881	91.9819	85.3729	During
Boca_3	0	8380	13	50	22	6	12	81.0871	77.2991	83.9547	90.0439	92.3094	86.6047	During
Boca_3	0	8381	14	0	22	6	12	78.7604	76.9188	84.799	86.8199	92.2407	86.9477	During
Boca_3	0	8382	14	10	22	6	12	80.232	76.3933	84.8299	86.9193	92.4439	92.5681	During
Boca_3	0	8383	14	20	22	6	12	80.5152	75.8132	84.0149	86.6432	91.5221	85.2178	During
Boca_3	0	8384	14	30	22	6	12	87.6102	82.0562	87.4069	93.1083	90.7426	85.2458	During
Boca_3	0	8385	14	40	22	6	12	89.2344	88.8152	94.5208	105.565	90.631	84.8988	During
Boca_3	0	8386	14	50	22	6	12	101.9	96.9771	105.144	113.974	91.5061	85.4468	During
Boca_3	0	8387	15	0	22	6	12	100.535	96.2817	101.879	109.449	91.3302	85.5649	During
Boca_3	0	8388	15	10	22	6	12	97.8966	95.7084	99.5655	107.008	91.8855	87.2323	During
Boca_3	0	8389	15	20	22	6	12	90.0384	91.8798	96.7378	105.795	91.4002	86.3247	During
Boca_3	0	8390	15	30	22	6	12	93.0253	92.3059	98.8593	107.696	95.1646	86.0711	During
Boca_3	0	8391	15	40	22	6	12	89.6678	90.2639	97.314	106.701	91.0718	85.5444	During
Boca_3	0	8392	15	50	22	6	12	103.337	99.627	108.481	113.19	92.6491	83.9069	During
Boca_3	0	8393	16	0	22	6	12	95.9781	97.7934	101.421	111.453	97.9807	88.5025	During
Boca_3	0	8394	16	10	22	6	12	98.6876	98.8675	103.725	111.534	92.547	85.9995	During
Boca_3	0	8395	16	20	22	6	12	99.0957	99.8226	102.068	108.094	93.3235	86.7442	During
Boca_3	0	8396	16	30	22	6	12	94.0274	91.1702	95.527	97.2586	91.7765	85.8029	During
Boca_3	0	8397	16	40	22	6	12	96.7976	95.7621	101.622	105.524	90.9178	85.7717	During
Boca_3	0	8398	16	50	22	6	12	103.081	101.532	105.353	111.923	96.7517	86.9535	During
Boca_3	0	8399	17	0	22	6	12	87.9082	84.7009	90.844	95.8628	92.6317	85.6302	During
Boca_3	0	8400	17	10	22	6	12	97.1116	95.7559	103.086	109.999	94.0939	87.8884	During
Boca_3	0	8401	17	20	22	6	12	96.4994	93.9163	99.3519	108.054	93.8059	86.412	During
Boca_3	0	8402	17	30	22	6	12	91.6675	90.3661	91.2931	99.0847	93.8404	85.3129	During
Boca_3	0	8403	17	40	22	6	12	91.6496	89.5821	96.7792	106.928	93.4895	87.6687	During
Boca_3	0	8404	17	50	22	6	12	94.0869	93.0881	96.2013	103.334	93.7144	85.6356	During
Boca_3	0	8405	18	0	22	6	12	87.6148	86.7985	97.3662	89.9036	93.8112	87.0794	During
Boca_3	0	8406	18	10	22	6	12	87.2549	87.0288	96.5606	91.8246	92.5077	86.9025	During
Boca_3	0	8407	18	20	22	6	12	85.3441	83.5533	94.2603	90.6576	93.8691	85.8563	During
Boca_3	0	8408	18	30	22	6	12	87.6557	88.6968	98.8347	96.4972	94.04	88.2124	During
Boca_3	0	8409	18	40	22	6	12	87.3949	88.3439	98.4513	93.2699	96.0851	95.9285	During
Boca_3	0	8410	18	50	22	6	12	83.8829	89.1356	99.681	94.9854	94.9775	97.8958	During
Boca_3	0	8411	19	0	22	6	12	82.1895	91.2679	104.024	98.011	95.4106	96.6272	During
Boca_3	0	8412	19	10	22	6	12	80.2306	88.8558	100.932	93.9375	94.6946	89.5698	During
Boca_3	0	8413	19	20	22	6	12	86.5788	91.5307	103.376	97.5721	95.7513	88.9129	During
Boca_3	0	8414	19	30	22	6	12	81.6145	87.45	100.86	94.5397	97.97	92.6028	During
Boca_3	0	8415	19	40	22	6	12	82.3189	93.518	106.71	103.984	96.3198	92.1298	During
Boca_3	0	8416	19	50	22	6	12	83.5524	95.3824	108.528	106.848	96.957	95.0322	During
Boca_3	0	8417	20	0	22	6	12	79.8727	94.9831	107.912	103.274	97.0578	95.1781	During
Boca_3	0	8418	20	10	22	6	12	86.661	96.8587	108.033	103.334	96.3475	92.0011	During
Boca_3	0	8419	20	20	22	6	12	80.2864	95.5954	107.823	103.157	98.4547	92.7131	During
Boca_3	0	8420	20	30	22	6	12	87.2433	104.769	109.918	113.771	112.113	102.405	During
Boca_3	0	8421	20	40	22	6	12	80.2162	95.4687	106.95	104.619	100.329	90.2103	During
Boca_3	0	8422	20	50	22	6	12	87.2222	95.5476	105.677	104.248	98.6271	91.8427	During
Boca_3	0	8423	21	0	22	6	12	93.3386	98.484	107.043	106.573	100.92	91.8686	During
Boca_3	0	8424	21	10	22	6	12	78.765	93.9392	105.472	103.39	100.492	89.6239	During
Boca_3	0	8425	21	20	22	6	12	79.5462	91.6077	103.507	102.941	100.564	89.9889	During
Boca_3	0	8426	21	30	22	6	12	79.9891	91.6607	103.913	104.271	101.2	90.7641	During
Boca_3	0	8427	21	40	22	6	12	78.1984	90.5353	101.821	103.23	100.531	89.8494	During
Boca_3	0	8428	21	50	22	6	12	80.15	88.4639	100.244	101.099	96.8164	98.119	During
Boca_3	0	8429	22	0	22	6	12	78.733	89.3599	101.115	102.647	98.8523	90.1339	During
Boca_3	0	8430	22	10	22	6	12	80.7394	88.3568	100.154	102.554	101.792	92.9649	During
Boca_3	0	8431	22	20	22	6	12	82.0107	88.477	97.7286	101.165	95.5002	90.5216	During
Boca_3	0	8432	22	30	22	6	12	75.709	84.459	96.4274	101.25	95.3691	89.4465	During
Boca_3	0	8433	22	40	22	6	12	88.6798	88.5468	98.2846	105.446	94.5584	89.8266	During
Boca_3	0	8434	22	50	22	6	12	82.2594	86.7097	95.8219	100.851	94.0862	89.5413	During
Boca_3	0	8435	23	0	22	6	12	91.4505	90.1365	99.0591	102.389	95.8501	88.9382	During
Boca_3	0	8436	23	10	22	6	12	81.7217	84.804	95.6789	99.3728	93.8799	89.5917	During
Boca_3	0	8437	23	20	22	6	12	87.1239	84.3398	94.4204	97.5401	93.5879	89.7621	During
Boca_3	0	8438	23	30	22	6	12	88.1211	82.9804	93.7241	97.2241	93.5675	90.1677	During
Boca_3	0	8439	23	40	22	6	12	81.2139	82.9901	93.8969	97.6355	94.0099	89.701	During
Boca_3	0	8440	23	50	22	6	12	78.9673	79.054	90.207	95.2348	93.9117	90.0093	During
Boca_3	0	8441	0	0	23	6	12	83.6782	81.0662	90.2587	95.5775	101.689	92.6391	During
Boca_3	0	8442	0	10	23	6	12	80.965	78.1258	91.8611	93.4826	93.5174	90.533	During
Boca_3	0	8443	0	20	23	6	12	83.8386	80.3624	89.685	92.3966	94.3431	90.1007	During
Boca_3	0	8444	0	30	23	6	12	83.5939	88.535	96.3546	92.9607	104.778	97.1096	During
Boca_3	0	8445	0	40	23	6	12	87.7295	82.0167	95.8547	90.6331	94.246	89.1165	During
Boca_3	0	8446	0	50	23	6	12	87.6103	82.3974	94.3793	92.9093	94.5577	89.8096	During
Boca_3	0	8447	1	0	23	6	12	85.5919	79.3407	90.9885	94.7251	94.8064	89.9978	During
Boca_3	0	8448	1	10	23	6	12	92.3078	84.6886	90.5851	94.2681	94.2538	88.27	During
Boca_3	0	8449	1	20	23	6	12	93.9272	92.3239	93.0911	100.451	103.067	91.4065	During
Boca_3	0	8450	1	30	23	6	12	91.4988	78.4939	86.2124	91.5933	94.6169	90.022	During
Boca_3	0	8451	1	40	23	6	12	89.2828	83.0452	86.72	92.9441	93.3743	88.6866	During
Boca_3	0	8452	1	50	23	6	12	96.6782	101.151	100.521	106.686	93.2437	89.114	During
Boca_3	0	8453	2	0	23	6	12	92.2878	81.915	85.1511	90.2615	94.148	90.6046	During
Boca_3	0	8454	2	10	23	6	12	89.374	84.0214	88.0982	91.8998	95.9163	92.123	During
Boca_3	0	8455	2	20	23	6	12	86.0959	78.028	84.6887	90.2217	93.9635	88.7082	During
Boca_3	0	8456	2	30	23	6	12	84.8957	78.9545	85.2543	90.0731	96.2831	89.6728	During
Boca_3	0	8457	2	40	23	6	12	82.4369	76.8613	84.0585	91.3364	93.7164	90.4711	During
Boca_3	0	8458	2	50	23	6	12	86.5301	86.0896	85.5466	91.5864	93.8025	92.5162	During
Boca_3	0	8459	3	0	23	6	12	79.699	78.4748	84.1955	89.5042	96.211	98.4447	During
Boca_3	0	8460	3	10	23	6	12	86.4741	93.0576	90.2276	89.6636	93.468	90.356	During
Boca_3	0	8461	3	20	23	6	12	83.7413	82.0847	84.9469	91.4596	93.9164	94.9009	During
Boca_3	0	8462	3	30	23	6	12	79.051	78.0565	83.8735	91.137	94.1411	90.9559	During
Boca_3	0	8463	3	40	23	6	12	85.9179	82.6281	84.4191	91.2984	95.0111	89.8783	During
Boca_3	0	8464	3	50	23	6	12	77.6926	74.9119	83.543	91.8718	96.5265	90.956	During
Boca_3	0	8465	4	0	23	6	12	90.2529	82.3068	86.7672	92.4894	94.0235	90.3956	During
Boca_3	0	8466	4	10	23	6	12	91.6616	81.6612	86.0355	94.1819	94.6238	90.1196	During
Boca_3	0	8467	4	20	23	6	12	78.7356	78.0859	84.4153	92.6637	93.6252	91.3023	During
Boca_3	0	8468	4	30	23	6	12	77.6063	75.0803	83.9215	90.5691	94.4544	90.9686	During
Boca_3	0	8469	4	40	23	6	12	78.0814	74.488	83.2976	89.3959	94.6355	91.5298	During
Boca_3	0	8470	4	50	23	6	12	79.1542	76.0849	84.0897	88.4142	94.0722	91.5739	During
Boca_3	0	8471	5	0	23	6	12	80.6701	78.9585	83.4562	87.7058	95.2263	93.6362	During
Boca_3	0	8472	5	10	23	6	12	81.5407	78.8246	85.7998	89.2932	98.227	92.4501	During
Boca_3	0	8473	5	20	23	6	12	88.4595	86.3057	97.5626	102.661	93.8434	88.7514	During
Boca_3	0	8474	5	30	23	6	12	82.1821	80.2427	87.24	87.0438	94.1693	92.6214	During
Boca_3	0	8475	5	40	23	6	12	84.6371	84.3985	89.5972	93.3929	92.5059	86.3735	During
Boca_3	0	8476	5	50	23	6	12	93.3436	92.508	95.4036	98.4984	102.922	94.1631	During
Boca_3	0	8477	6	0	23	6	12	79.5247	78.5954	84.2388	87.443	93.1922	86.7603	During
Boca_3	0	8478	6	10	23	6	12	83.1347	82.8248	87.2618	90.122	93.1716	87.7898	During
Boca_3	0	8479	6	20	23	6	12	88.6465	83.7514	90.7862	89.1086	93.0985	87.8963	During
Boca_3	0	8480	6	30	23	6	12	83.0282	83.5057	97.3514	100.309	93.0071	87.4717	During
Boca_3	0	8481	6	40	23	6	12	83.2477	81.6073	86.2608	89.2821	93.0789	86.9312	During
Boca_3	0	8482	6	50	23	6	12	90.0563	90.0578	100.495	98.6634	94.4054	89.2429	During
Boca_3	0	8483	7	0	23	6	12	86.0781	84.6963	96.1347	94.3636	92.957	86.4676	During
Boca_3	0	8484	7	10	23	6	12	86.5867	83.2332	88.3032	94.075	93.0867	86.802	During
Boca_3	0	8485	7	20	23	6	12	84.1554	85.4899	89.7899	99.5171	92.657	86.8736	During
Boca_3	0	8486	7	30	23	6	12	79.3623	79.0218	85.3821	91.2479	92.8246	86.5245	During
Boca_3	0	8487	7	40	23	6	12	91.7858	93.9044	109.57	110.289	94.5367	87.2415	During
Boca_3	0	8488	7	50	23	6	12	90.5258	89.4044	95.0052	101.998	92.9655	86.1119	During
Boca_3	0	8489	8	0	23	6	12	86.6548	88.626	91.2989	100.855	92.6067	86.7872	During
Boca_3	0	8490	8	10	23	6	12	84.7829	83.7101	89.9166	95.2055	92.6742	86.855	During
Boca_3	0	8491	8	20	23	6	12	82.859	82.7705	89.1265	100.971	95.3609	87.0356	During
Boca_3	0	8492	8	30	23	6	12	84.9572	84.5986	93.2672	102.618	93.1366	88.2527	During
Boca_3	0	8493	8	40	23	6	12	84.8591	85.8113	100.666	98.6863	98.547	96.364	During
Boca_3	0	8494	8	50	23	6	12	87.0719	87.823	90.3119	96.4256	102.952	89.4374	During
Boca_3	0	8495	9	0	23	6	12	85.1272	84.1504	88.7053	91.7414	92.2856	86.6504	During
Boca_3	0	8496	9	10	23	6	12	84.8048	86.5209	90.3488	97.4184	91.8322	85.295	During
Boca_3	0	8497	9	20	23	6	12	83.51	83.7764	90.2499	99.4914	96.9657	89.7752	During
Boca_3	0	8498	9	30	23	6	12	83.1973	82.5579	89.2967	95.2552	92.866	87.4282	During
Boca_3	0	8499	9	40	23	6	12	86.5895	87.8692	92.3769	100.907	92.4663	86.3532	During
Boca_3	0	8500	9	50	23	6	12	87.6628	88.4611	96.7921	103.919	92.3189	86.3384	During
Boca_3	0	8501	10	0	23	6	12	93.1853	93.6854	100.864	106.89	92.5318	86.8324	During
Boca_3	0	8502	10	10	23	6	12	96.2273	96.7381	107.801	105.906	92.9693	87.0086	During
Boca_3	0	8503	10	20	23	6	12	113.501	106.544	98.1773	100.837	92.5489	86.0652	During
Boca_3	0	8504	10	30	23	6	12	85.9406	86.4626	90.3964	96.4237	92.6122	86.6506	During
Boca_3	0	8505	10	40	23	6	12	96.4207	93.6594	95.9117	101.051	92.6942	85.8908	During
Boca_3	0	8506	10	50	23	6	12	85.3627	82.2056	88.6643	95.1928	94.2474	86.5232	During
Boca_3	0	8507	11	0	23	6	12	85.7786	78.0237	86.0769	87.1826	92.8192	86.3245	During
Boca_3	0	8508	11	10	23	6	12	83.2926	79.2386	85.5712	85.9887	93.2254	86.6743	During
Boca_3	0	8509	11	20	23	6	12	86.8728	87.3647	86.5469	87.4032	93.8453	87.0703	During
Boca_3	0	8510	11	30	23	6	12	81.8892	81.1509	85.0141	88.0671	93.4075	86.3454	During
Boca_3	0	8511	11	40	23	6	12	89.4573	81.2741	86.7589	92.5501	96.4699	88.4584	During
Boca_3	0	8512	11	50	23	6	12	82.7188	78.7679	84.4844	85.6732	93.8889	87.7426	During
Boca_3	0	8513	12	0	23	6	12	84.4189	76.9264	84.3851	85.6065	93.7323	86.6441	During
Boca_3	0	8514	12	10	23	6	12	83.9135	77.5686	84.0242	85.7787	93.9029	86.7251	During
Boca_3	0	8515	12	20	23	6	12	86.4002	76.6481	83.5668	85.0201	93.3005	86.8485	During
Boca_3	0	8516	12	30	23	6	12	85.6381	79.2533	85.4828	86.8936	94.1153	88.768	During
Boca_3	0	8517	12	40	23	6	12	83.3503	77.6263	84.1189	86.1011	93.7597	87.8112	During
Boca_3	0	8518	12	50	23	6	12	88.8304	84.6665	87.1492	90.1054	101.275	89.0079	During
Boca_3	0	8519	13	0	23	6	12	89.46	79.7975	87.1244	87.9889	96.1275	90.6526	During
Boca_3	0	8520	13	10	23	6	12	84.9915	79.5596	86.2443	87.3689	93.6167	87.9044	During
Boca_3	0	8521	13	20	23	6	12	84.8658	83.0063	84.9613	86.7253	92.9457	87.328	During
Boca_3	0	8522	13	30	23	6	12	83.2686	78.3337	85.4076	85.7973	92.8672	87.1238	During
Boca_3	0	8523	13	40	23	6	12	86.4293	80.3798	86.4741	86.5206	94.1055	88.9318	During
Boca_3	0	8524	13	50	23	6	12	87.1926	81.9963	86.0433	86.8523	93.6032	88.9919	During
Boca_3	0	8525	14	0	23	6	12	85.5284	78.3166	84.4608	85.4425	93.1907	88.1212	During
Boca_3	0	8526	14	10	23	6	12	84.7143	82.2121	87.5163	88.2176	92.6979	87.4912	During
Boca_3	0	8527	14	20	23	6	12	90.8018	84.2131	88.8877	88.8961	93.3384	89.489	During
Boca_3	0	8528	14	30	23	6	12	82.7297	80.7523	86.1619	87.0359	92.7134	87.8095	During
Boca_3	0	8529	14	40	23	6	12	85.6263	82.2793	87.2168	88.4659	92.2744	87.3767	During
Boca_3	0	8530	14	50	23	6	12	83.0344	79.978	92.6262	98.1339	100.444	93.6199	During
Boca_3	0	8531	15	0	23	6	12	86.1256	89.3665	92.8203	100.017	98.5402	91.7122	During
Boca_3	0	8532	15	10	23	6	12	83.3861	81.9746	86.2638	87.444	91.6841	87.5547	During
Boca_3	0	8533	15	20	23	6	12	117.895	116.313	109.585	109.019	94.8038	88.5322	During
Boca_3	0	8534	15	30	23	6	12	117.953	111.87	106.971	109.31	93.8558	86.3837	During
Boca_3	0	8535	15	40	23	6	12	121.999	115.854	115.196	111.519	106.278	92.4855	During
Boca_3	0	8536	15	50	23	6	12	89.504	84.8227	89.9755	90.667	92.8632	91.78	During
Boca_3	0	8537	16	0	23	6	12	87.7965	86.8977	93.6296	91.8893	95.2459	93.7975	During
Boca_3	0	8538	16	10	23	6	12	89.8622	91.7793	91.8523	92.2667	93.32	90.4182	During
Boca_3	0	8539	16	20	23	6	12	85.496	81.7041	85.9308	87.7595	92.0216	89.0773	During
Boca_3	0	8540	16	30	23	6	12	89.2435	85.2277	86.7758	91.7746	92.4293	91.6235	During
Boca_3	0	8541	16	40	23	6	12	88.3085	90.3955	91.9161	96.0358	92.4553	90.5878	During
Boca_3	0	8542	16	50	23	6	12	91.3741	90.6827	88.7829	90.3134	94.5774	92.3192	During
Boca_3	0	8543	17	0	23	6	12	86.8497	91.6436	90.4158	91.7192	100.804	92.4094	During
Boca_3	0	8544	17	10	23	6	12	93.1098	91.9603	88.5814	90.9196	104.039	95.4327	During
Boca_3	0	8545	17	20	23	6	12	85.1231	86.1901	89.8314	91.0509	97.4879	94.3639	During
Boca_3	0	8546	17	30	23	6	12	83.7733	83.7716	89.6336	90.4625	94.5092	89.7414	During
Boca_3	0	8547	17	40	23	6	12	83.8531	82.4514	85.5328	87.8929	94.0147	86.431	During
Boca_3	0	8548	17	50	23	6	12	85.3396	82.5252	86.055	87.3609	97.2097	90.6214	During
Boca_3	0	8549	18	0	23	6	12	82.6833	81.5165	94.716	89.5673	95.4266	88.0173	During
Boca_3	0	8550	18	10	23	6	12	86.1398	83.5909	91.7845	91.631	95.5894	87.7086	During
Boca_3	0	8551	18	20	23	6	12	82.4599	84.3191	92.1442	91.0334	95.2912	86.2643	During
Boca_3	0	8552	18	30	23	6	12	80.8577	80.4662	90.8052	85.3045	95.3285	86.9207	During
Boca_3	0	8553	18	40	23	6	12	79.6871	81.8251	94.3381	86.7835	95.4716	90.0957	During
Boca_3	0	8554	18	50	23	6	12	82.5033	83.9855	93.1476	87.8516	96.5567	91.727	During
Boca_3	0	8555	19	0	23	6	12	81.5066	84.186	94.0949	88.6733	95.7153	87.7629	During
Boca_3	0	8556	19	10	23	6	12	87.6189	88.5649	97.6348	92.1469	95.6153	87.734	During
Boca_3	0	8557	19	20	23	6	12	80.9612	87.0853	98.2131	90.2977	96.234	90.0128	During
Boca_3	0	8558	19	30	23	6	12	81.1817	88.4995	99.7727	94.2838	95.8434	90.7397	During
Boca_3	0	8559	19	40	23	6	12	81.3597	90.9216	102.901	100.051	97.0178	96.2783	During
Boca_3	0	8560	19	50	23	6	12	79.8125	94.8563	105.841	103.128	98.5523	92.3268	During
Boca_3	0	8561	20	0	23	6	12	93.7697	96.436	105.757	104.089	99.9293	97.9951	During
Boca_3	0	8562	20	10	23	6	12	82.0148	92.1722	103.959	101.806	99.6832	95.4543	During
Boca_3	0	8563	20	20	23	6	12	80.5049	90.5265	103.099	102.091	98.9717	92.714	During
Boca_3	0	8564	20	30	23	6	12	83.5709	92.6686	104.999	103.037	100.677	90.6722	During
Boca_3	0	8565	20	40	23	6	12	82.0893	92.0997	104.124	99.6844	99.1025	91.8484	During
Boca_3	0	8566	20	50	23	6	12	82.7216	91.4124	104.038	102.836	100.817	90.7188	During
Boca_3	0	8567	21	0	23	6	12	87.5669	96.4886	104.601	104.254	101.476	92.6321	During
Boca_3	0	8568	21	10	23	6	12	84.1188	91.122	103.712	103.907	101.472	91.3652	During
Boca_3	0	8569	21	20	23	6	12	90.4044	90.3616	101.264	102.444	99.8762	89.5386	During
Boca_3	0	8570	21	30	23	6	12	90.4847	96.4048	103.377	104.348	99.6854	88.9357	During
Boca_3	0	8571	21	40	23	6	12	86.5287	88.7335	99.6746	99.8057	98.1758	89.2882	During
Boca_3	0	8572	21	50	23	6	12	82.0896	87.6785	99.5202	102.331	99.188	93.678	During
Boca_3	0	8573	22	0	23	6	12	87.6276	94.7068	100.628	101.765	97.615	88.9915	During
Boca_3	0	8574	22	10	23	6	12	82.0208	86.5765	97.0941	98.7995	95.7398	89.9499	During
Boca_3	0	8575	22	20	23	6	12	82.5004	86.0735	96.4782	98.0596	95.8407	89.2676	During
Boca_3	0	8576	22	30	23	6	12	84.7793	85.798	96.0449	97.9298	94.9356	89.2467	During
Boca_3	0	8577	22	40	23	6	12	81.4164	84.8746	96.2725	96.7218	94.4646	90.3647	During
Boca_3	0	8578	22	50	23	6	12	83.7947	85.2071	94.3839	95.8162	95.0692	92.321	During
Boca_3	0	8579	23	0	23	6	12	83.9845	85.5694	94.9382	96.8112	95.2597	92.3994	During
Boca_3	0	8580	23	10	23	6	12	79.4872	81.5095	92.9991	94.8996	98.5778	93.2372	During
Boca_3	0	8581	23	20	23	6	12	86.9461	87.3053	92.9863	94.8818	94.6323	92.5401	During
Boca_3	0	8582	23	30	23	6	12	83.1673	84.5501	94.151	96.0365	97.421	95.5643	During
Boca_3	0	8583	23	40	23	6	12	82.8654	82.6451	92.8184	94.988	95.9935	90.9606	During
Boca_3	0	8584	23	50	23	6	12	91.0508	96.2311	100.453	104.111	102.59	94.8639	During
Boca_3	0	8585	0	0	24	6	12	82.441	79.7416	91.2649	92.8421	93.2336	90.141	During
Boca_3	0	8586	0	10	24	6	12	85.7489	86.2028	92.5877	94.0345	95.9059	94.2898	During
Boca_3	0	8587	0	20	24	6	12	91.374	99.8113	101.803	101.331	94.3025	91.4146	During
Boca_3	0	8588	0	30	24	6	12	89.5347	88.654	90.636	94.7757	93.6219	89.6091	During
Boca_3	0	8589	0	40	24	6	12	85.8767	79.2907	88.9175	92.0633	94.6299	90.253	During
Boca_3	0	8590	0	50	24	6	12	86.8779	81.3176	89.6107	92.755	94.7722	90.37	During
Boca_3	0	8591	1	0	24	6	12	86.3688	80.2225	89.4383	94.4288	93.6634	88.8507	During
Boca_3	0	8592	1	10	24	6	12	87.3673	83.0183	91.1997	99.3893	93.43	90.0492	During
Boca_3	0	8593	1	20	24	6	12	86.699	85.6535	92.2895	95.5992	94.2345	89.6309	During
Boca_3	0	8594	1	30	24	6	12	89.5867	90.8459	94.8353	106.133	102.926	91.4697	During
Boca_3	0	8595	1	40	24	6	12	90.342	85.3407	91.1464	100.41	93.2373	90.029	During
Boca_3	0	8596	1	50	24	6	12	105.13	105.987	110.163	118.691	98.722	92.891	During
Boca_3	0	8597	2	0	24	6	12	113.664	112.032	113.24	118.762	95.6079	89.9726	During
Boca_3	0	8598	2	10	24	6	12	112.201	111.392	113.3	120.187	98.4263	91.7776	During
Boca_3	0	8599	2	20	24	6	12	100.332	105.4	103.695	112.596	94.3802	89.083	During
Boca_3	0	8600	2	30	24	6	12	103.917	105.201	109.925	115.611	97.1371	91.8263	During
Boca_3	0	8601	2	40	24	6	12	118.042	115.827	116.481	123.914	105.276	94.4124	During
Boca_3	0	8602	2	50	24	6	12	107.921	107.483	109.239	117.459	98.8939	91.3988	During
Boca_3	0	8603	3	0	24	6	12	103.677	97.5754	100.096	106.368	93.6315	89.2999	During
Boca_3	0	8604	3	10	24	6	12	118.676	114.358	114.995	116.93	97.2775	89.6822	During
Boca_3	0	8605	3	20	24	6	12	120.007	113.533	111.149	114.805	95.5396	87.9202	During
Boca_3	0	8606	3	30	24	6	12	107.58	104.715	107.375	114.727	94.6181	89.0543	During
Boca_3	0	8607	3	40	24	6	12	94.2875	88.4482	96.5522	100.263	93.356	87.9507	During
Boca_3	0	8608	3	50	24	6	12	102.883	102.511	104.94	111.798	93.8454	89.041	During
Boca_3	0	8609	4	0	24	6	12	120.738	112.822	108.108	114.609	95.5742	88.61	During
Boca_3	0	8610	4	10	24	6	12	118.536	113.917	110.807	117.807	99.5104	87.6906	During
Boca_3	0	8611	4	20	24	6	12	98.3746	99.4325	100.9	106.565	102.309	97.12	During
Boca_3	0	8612	4	30	24	6	12	105.686	105.531	105.918	114.526	95.5203	89.4619	During
Boca_3	0	8613	4	40	24	6	12	100.407	101.46	102.377	112.835	99.9995	94.063	During
Boca_3	0	8614	4	50	24	6	12	103.099	102.381	103.586	115.704	94.9583	89.0552	During
Boca_3	0	8615	5	0	24	6	12	95.5804	94.0507	95.2593	101.279	93.1216	87.8459	During
Boca_3	0	8616	5	10	24	6	12	98.7963	100.369	101.847	112.477	97.0616	92.0331	During
Boca_3	0	8617	5	20	24	6	12	102.052	103.2	104.491	111.695	98.5767	91.5761	During
Boca_3	0	8618	5	30	24	6	12	100.859	101.385	102.753	109.44	95.1968	88.9931	During
Boca_3	0	8619	5	40	24	6	12	103.738	104.01	103.458	112.638	95.345	89.5057	During
Boca_3	0	8620	5	50	24	6	12	102.633	101.516	105.234	112.702	96.813	93.1014	During
Boca_3	0	8621	6	0	24	6	12	101.635	100.559	102.183	111.407	94.095	89.6848	During
Boca_3	0	8622	6	10	24	6	12	107.615	102.637	105.356	112.795	93.2321	87.5138	During
Boca_3	0	8623	6	20	24	6	12	99.132	97.3632	99.7524	109.237	92.8538	88.6839	During
Boca_3	0	8624	6	30	24	6	12	96.8397	96.9685	99.0257	105.23	91.0748	86.9714	During
Boca_3	0	8625	6	40	24	6	12	100.265	99.8123	101.924	112.278	93.324	88.1582	During
Boca_3	0	8626	6	50	24	6	12	109.941	111.67	109.051	112.23	100.646	86.6623	During
Boca_3	0	8627	7	0	24	6	12	114.653	112.162	109.684	114.875	100.05	87.9796	During
Boca_3	0	8628	7	10	24	6	12	102.721	101	103.398	111.481	93.2924	88.3496	During
Boca_3	0	8629	7	20	24	6	12	111.608	107.207	104.294	107.398	94.7076	87.193	During
Boca_3	0	8630	7	30	24	6	12	101.127	100.635	106.691	111.813	93.3828	87.6521	During
Boca_3	0	8631	7	40	24	6	12	97.4868	98.0289	100.586	108.338	93.7608	87.1682	During
Boca_3	0	8632	7	50	24	6	12	103.194	101.992	104.053	112.301	95.1596	88.9582	During
Boca_3	0	8633	8	0	24	6	12	100.847	100.966	103.951	111.031	94.3598	88.1574	During
Boca_3	0	8634	8	10	24	6	12	100.99	100.945	101.514	112.758	94.8499	90.2883	During
Boca_3	0	8635	8	20	24	6	12	99.3722	99.9119	101.741	111.763	95.6099	93.1632	During
Boca_3	0	8636	8	30	24	6	12	102.808	102.925	104.545	112.486	95.042	89.6689	During
Boca_3	0	8637	8	40	24	6	12	102.296	101.845	103.857	114.888	95.3213	90.3774	During
Boca_3	0	8638	8	50	24	6	12	101.654	101.174	103.783	114.119	94.678	87.1474	During
Boca_3	0	8639	9	0	24	6	12	99.6792	97.6973	100.142	109.959	95.206	88.8312	During
Boca_3	0	8640	9	10	24	6	12	100.945	100.953	105.025	112.716	92.9893	89.1792	During
Boca_3	0	8641	9	20	24	6	12	103.367	101.997	106.95	112.259	93.3915	88.3033	During
Boca_3	0	8642	9	30	24	6	12	103.019	103.5	106.941	113.638	96.1433	89.4765	During
Boca_3	0	8643	9	40	24	6	12	105.811	103.703	107.812	113.3	98.9152	92.2866	During
Boca_3	0	8644	9	50	24	6	12	101.169	101.314	104.91	114.812	99.2671	87.9745	During
Boca_3	0	8645	10	0	24	6	12	112.352	110.118	110.092	117.162	101.84	90.0949	During
Boca_3	0	8646	10	10	24	6	12	104.322	102.76	104.517	113.406	99.3805	86.8829	During
Boca_3	0	8647	10	20	24	6	12	104.216	104.35	106.523	114.421	100.938	88.4742	During
Boca_3	0	8648	10	30	24	6	12	99.1473	98.1338	99.0015	106.589	94.0809	87.5386	During
Boca_3	0	8649	10	40	24	6	12	106.242	106.708	107.319	114.879	95.3178	85.8501	During
Boca_3	0	8650	10	50	24	6	12	102.553	103.824	105.995	115.585	96.0291	89.0933	During
Boca_3	0	8651	11	0	24	6	12	104.443	104.595	104.716	114.702	95.6741	87.8375	During
Boca_3	0	8652	11	10	24	6	12	100.117	100.839	102.838	110.139	99.5137	91.728	During
Boca_3	0	8653	11	20	24	6	12	107.799	106.815	106.795	116.719	99.7081	92.0296	During
Boca_3	0	8654	11	30	24	6	12	98.5959	98.2086	102.063	112.255	96.2076	88.567	During
Boca_3	0	8655	11	40	24	6	12	101.191	101.706	103.516	111.973	95.5808	86.9567	During
Boca_3	0	8656	11	50	24	6	12	100.079	98.1126	101.411	109.507	94.5834	86.6753	During
Boca_3	0	8657	12	0	24	6	12	117.132	112.636	111.489	120.431	105.37	96.4752	During
Boca_3	0	8658	12	10	24	6	12	105.1	103.704	105.78	114.79	112.421	103.915	During
Boca_3	0	8659	12	20	24	6	12	105.175	103.385	104.576	113.369	92.2162	85.4146	During
Boca_3	0	8660	12	30	24	6	12	107.189	104.955	105.975	116.829	101.247	87.5371	During
Boca_3	0	8661	12	40	24	6	12	101.975	99.3418	101.15	113.009	96.1782	92.5959	During
Boca_3	0	8662	12	50	24	6	12	112.654	107.503	107.452	117.394	97.5516	92.2516	During
Boca_3	0	8663	13	0	24	6	12	110.154	106.959	107.083	118.148	116.944	98.0332	During
Boca_3	0	8664	13	10	24	6	12	118.58	112.613	110.92	120.717	99.5601	88.7388	During
Boca_3	0	8665	13	20	24	6	12	113.481	110.494	109.013	120.213	101.389	87.9721	During
Boca_3	0	8666	13	30	24	6	12	108.127	106.787	106.445	116.646	96.7246	90.8465	During
Boca_3	0	8667	13	40	24	6	12	115.005	113.307	111.594	121.132	104.249	95.7985	During
Boca_3	0	8668	13	50	24	6	12	107.386	106.213	104.398	114.272	104.39	94.8524	During
Boca_3	0	8669	14	0	24	6	12	105.3	101.998	102.113	113.369	96.5503	85.2402	During
Boca_3	0	8670	14	10	24	6	12	112.648	109.952	110.048	121.156	98.2733	86.8435	During
Boca_3	0	8671	14	20	24	6	12	117.916	113.216	111.49	120.786	100.407	86.5949	During
Boca_3	0	8672	14	30	24	6	12	118.151	113.713	114.378	121.657	99.1173	86.455	During
Boca_3	0	8673	14	40	24	6	12	105.63	104.005	104.887	115.408	95.1052	86.084	During
Boca_3	0	8674	14	50	24	6	12	117.276	113.475	116.98	122.123	100.385	85.4095	During
Boca_3	0	8675	15	0	24	6	12	110.805	106.229	106.191	115.841	94.4601	83.5499	During
Boca_3	0	8676	15	10	24	6	12	109.159	107.192	107.701	117.561	94.886	85.3587	During
Boca_3	0	8677	15	20	24	6	12	116.354	113.354	112.809	121.491	98.5379	87.2072	During
Boca_3	0	8678	15	30	24	6	12	103.603	105.569	106.159	111.689	97.4874	87.3377	During
Boca_3	0	8679	15	40	24	6	12	118.005	115.438	118.934	123.846	101.09	88.2687	During
Boca_3	0	8680	15	50	24	6	12	110.513	107.122	108.63	113.963	98.8867	86.592	During
Boca_3	0	8681	16	0	24	6	12	110.597	109.903	111.776	121.842	97.5439	88.4494	During
Boca_3	0	8682	16	10	24	6	12	118.246	116.491	115.926	123.585	102.849	89.4059	During
Boca_3	0	8683	16	20	24	6	12	99.966	100.18	103.777	118.919	91.1408	84.0823	During
Boca_3	0	8684	16	30	24	6	12	114.369	114.122	116.488	119.589	100.946	87.6873	During
Boca_3	0	8685	16	40	24	6	12	116.838	116.233	118.332	122.58	102.035	87.6065	During
Boca_3	0	8686	16	50	24	6	12	110.398	109.276	110.701	121.179	95.1344	85.3048	During
Boca_3	0	8687	17	0	24	6	12	112.784	110.194	110.297	120.785	99.5197	86.4045	During
Boca_3	0	8688	17	10	24	6	12	109.123	106.716	111.435	119.201	95.4919	84.9444	During
Boca_3	0	8689	17	20	24	6	12	116.074	110.425	114.812	118.114	99.0752	86.615	During
Boca_3	0	8690	17	30	24	6	12	109.871	110.292	113.333	120.573	97.1566	84.265	During
Boca_3	0	8691	17	40	24	6	12	114.077	112.08	114.597	121.058	98.8379	87.1573	During
Boca_3	0	8692	17	50	24	6	12	110.175	108.293	115.267	117.913	103.072	97.1618	During
Boca_3	0	8693	18	0	24	6	12	110.071	109.619	115.432	119.342	95.1622	89.9278	During
Boca_3	0	8694	18	10	24	6	12	122.397	120.133	123.648	126.404	106.235	92.8748	During
Boca_3	0	8695	18	20	24	6	12	97.4597	111.476	120.219	117.546	96.7342	88.7464	During
Boca_3	0	8696	18	30	24	6	12	112.939	114.737	119.47	120.336	99.6056	84.5245	During
Boca_3	0	8697	18	40	24	6	12	121.05	118.062	122.17	126.17	103.882	90.6931	During
Boca_3	0	8698	18	50	24	6	12	116.741	113.709	118.466	122.011	100.402	85.5135	During
Boca_3	0	8699	19	0	24	6	12	118.947	116.477	121.782	123.36	110.17	93.8185	During
Boca_3	0	8700	19	10	24	6	12	111.848	112.203	119.475	121.579	109.869	91.7636	During
Boca_3	0	8701	19	20	24	6	12	111.426	115.588	120.903	121.603	96.9669	85.9429	During
Boca_3	0	8702	19	30	24	6	12	113.35	111.007	121.153	119.173	94.1865	83.3738	During
Boca_3	0	8703	19	40	24	6	12	112.459	113.123	120.216	119.763	110.155	94.4095	During
Boca_3	0	8704	19	50	24	6	12	103.692	109.56	119.47	119.259	93.322	86.6759	During
Boca_3	0	8705	20	0	24	6	12	110.847	111.085	117.599	121.022	97.4663	87.3575	During
Boca_3	0	8706	20	10	24	6	12	115.505	113.087	117.542	121.229	97.7538	84.5922	During
Boca_3	0	8707	20	20	24	6	12	117.233	114.24	117.835	122.349	97.4586	89.2441	During
Boca_3	0	8708	20	30	24	6	12	117.67	112.352	114.922	116.812	95.6503	86.1549	During
Boca_3	0	8709	20	40	24	6	12	113.852	112.31	119.632	123.754	97.8769	86.4579	During
Boca_3	0	8710	20	50	24	6	12	113.88	113.246	113.257	119.852	99.4155	86.1314	During
Boca_3	0	8711	21	0	24	6	12	102.277	104.84	110.545	115.366	94.24	86.1041	During
Boca_3	0	8712	21	10	24	6	12	103.082	108.104	108.562	117.182	93.3008	89.7649	During
Boca_3	0	8713	21	20	24	6	12	116.074	114.447	116.322	123.142	103.194	87.0283	During
Boca_3	0	8714	21	30	24	6	12	107.37	111.156	113.509	119.772	97.8468	89.0931	During
Boca_3	0	8715	21	40	24	6	12	114.505	113.144	117.631	122.186	105.037	87.4001	During
Boca_3	0	8716	21	50	24	6	12	115.495	113.011	116.752	122.152	100.14	87.5471	During
Boca_3	0	8717	22	0	24	6	12	109.799	107.33	106.762	118.268	98.3572	86.0173	During
Boca_3	0	8718	22	10	24	6	12	111.724	110.671	111.624	122.108	99.1792	89.2383	During
Boca_3	0	8719	22	20	24	6	12	106.155	105.663	106.084	115.579	98.0331	87.7842	During
Boca_3	0	8720	22	30	24	6	12	103.25	105.352	107.152	117.941	96.3092	87.7641	During
Boca_3	0	8721	22	40	24	6	12	103.37	103.138	104.895	115.639	97.3976	87.5059	During
Boca_3	0	8722	22	50	24	6	12	111.549	106.258	106.446	116.867	96.0939	84.3496	During
Boca_3	0	8723	23	0	24	6	12	113.055	112.073	113.74	124.066	100.427	89.2713	During
Boca_3	0	8724	23	10	24	6	12	111.845	107.714	106.847	119.097	97.2305	86.3135	During
Boca_3	0	8725	23	20	24	6	12	117.811	115.89	113.96	121.894	104.141	89.0191	During
Boca_3	0	8726	23	30	24	6	12	113.761	111.919	110.981	119.965	96.9339	88.56	During
Boca_3	0	8727	23	40	24	6	12	108.581	109.312	111.507	120.786	98.4319	85.1619	During
Boca_3	0	8728	23	50	24	6	12	96.6946	99.8252	102.28	111.653	93.9513	87.9393	During
Boca_3	0	8729	0	0	25	6	12	115.823	115.007	115.684	125.256	102.048	90.2089	During
Boca_3	0	8730	0	10	25	6	12	100.999	103.598	106.015	117.995	92.1611	84.9036	During
Boca_3	0	8731	0	20	25	6	12	109.247	107.725	106.934	117.548	93.5082	85.345	During
Boca_3	0	8732	0	30	25	6	12	107.977	103.754	106.136	116.047	92.525	84.7726	During
Boca_3	0	8733	0	40	25	6	12	101.38	104.229	105.994	118.575	100.832	97.5978	During
Boca_3	0	8734	0	50	25	6	12	97.3094	99.855	102.215	113.321	91.6301	87.743	During
Boca_3	0	8735	1	0	25	6	12	103.713	104.053	108.825	117.343	104.312	95.0372	During
Boca_3	0	8736	1	10	25	6	12	104.664	105.163	108.049	119.553	96.7891	88.8669	During
Boca_3	0	8737	1	20	25	6	12	99.7593	101.318	106.806	117.303	98.5732	91.2078	During
Boca_3	0	8738	1	30	25	6	12	117.141	112.282	113.12	122.574	103.612	93.4663	During
Boca_3	0	8739	1	40	25	6	12	101.341	104.096	106.457	116.857	100.207	91.5627	During
Boca_3	0	8740	1	50	25	6	12	102.8	103.81	107.906	116.938	100.363	90.0439	During
Boca_3	0	8741	2	0	25	6	12	107.611	108.802	111.35	117.817	107.622	90.0555	During
Boca_3	0	8742	2	10	25	6	12	105.328	106.937	109.097	117.398	113.974	87.0664	During
Boca_3	0	8743	2	20	25	6	12	108.313	108.812	107.364	118.176	97.3014	88.7044	During
Boca_3	0	8744	2	30	25	6	12	113.226	110.043	111.497	120.592	105.809	97.0068	During
Boca_3	0	8745	2	40	25	6	12	105.098	103.019	103.222	109.946	104.859	90.7916	During
Boca_3	0	8746	2	50	25	6	12	112.788	113.829	115.17	120.823	100.434	88.2902	During
Boca_3	0	8747	3	0	25	6	12	112.996	110.167	110.305	121.227	97.4527	88.2701	During
Boca_3	0	8748	3	10	25	6	12	106.371	108.897	111.075	121.189	97.7247	89.2865	During
Boca_3	0	8749	3	20	25	6	12	116.215	113.625	112.698	121.6	98.7746	88.4608	During
Boca_3	0	8750	3	30	25	6	12	112.543	109.473	109.458	119.904	95.2548	85.8809	During
Boca_3	0	8751	3	40	25	6	12	112.26	111.583	113.235	121.507	98.8715	87.0965	During
Boca_3	0	8752	3	50	25	6	12	102.156	104.271	106.911	117.923	101.909	87.4687	During
Boca_3	0	8753	4	0	25	6	12	101.95	104.148	107.51	116.701	95.1174	86.0534	During
Boca_3	0	8754	4	10	25	6	12	112.379	111.148	113.85	121.528	99.556	90.1521	During
Boca_3	0	8755	4	20	25	6	12	106.122	104.918	105.712	114.883	98.7	96.5191	During
Boca_3	0	8756	4	30	25	6	12	111.875	112.031	113.347	120.891	100.196	93.4269	During
Boca_3	0	8757	4	40	25	6	12	96.9317	100.4	104.224	115.047	94.3086	88.6086	During
Boca_3	0	8758	4	50	25	6	12	96.3261	98.8039	100.347	110.621	93.0246	87.3169	During
Boca_3	0	8759	5	0	25	6	12	100.23	101.281	106.444	116.997	96.0275	88.7777	During
Boca_3	0	8760	5	10	25	6	12	113.734	110.846	111.996	122.657	98.0018	86.8883	During
Boca_3	0	8761	5	20	25	6	12	113.274	109.622	109.901	118.318	98.6673	87.368	During
Boca_3	0	8762	5	30	25	6	12	113.845	111.172	115.477	123.072	100.027	89.772	During
Boca_3	0	8763	5	40	25	6	12	108.218	107.937	109.358	118.557	101.038	89.3833	During
Boca_3	0	8764	5	50	25	6	12	112.902	110.54	111.045	120.122	98.974	88.2988	During
Boca_3	0	8765	6	0	25	6	12	104.363	107.584	109.852	119.429	96.2515	86.5941	During
Boca_3	0	8766	6	10	25	6	12	107.239	107.658	109.015	116.463	96.5135	86.7736	During
Boca_3	0	8767	6	20	25	6	12	108.398	108.086	109.726	118.196	97.5948	87.5636	During
Boca_3	0	8768	6	30	25	6	12	110.656	110.374	110.526	121.913	101.074	87.8287	During
Boca_3	0	8769	6	40	25	6	12	110.024	111.214	110.199	122.083	101.746	87.1399	During
Boca_3	0	8770	6	50	25	6	12	97.6161	99.727	101.575	115.787	93.3579	85.4753	During
Boca_3	0	8771	7	0	25	6	12	102.009	104.001	105.112	116.569	96.0047	89.3284	During
Boca_3	0	8772	7	10	25	6	12	94.4882	97.0173	97.096	109.006	90.2758	84.7354	During
Boca_3	0	8773	7	20	25	6	12	115.114	115.31	109.609	110.375	103.995	88.3257	During
Boca_3	0	8774	7	30	25	6	12	116.111	115.207	116.722	114.98	95.583	87.4138	During
Boca_3	0	8775	7	40	25	6	12	98.2465	98.5982	100.67	111.263	90.5072	83.9866	During
Boca_3	0	8776	7	50	25	6	12	112.573	113.21	116.228	120.579	96.69	87.467	During
Boca_3	0	8777	8	0	25	6	12	90.3782	93.7917	100.125	108.294	89.0652	84.0563	During
Boca_3	0	8778	8	10	25	6	12	111.155	113.101	115.351	117.333	95.3014	86.3468	During
Boca_3	0	8779	8	20	25	6	12	91.6037	91.484	95.334	100.818	94.8022	88.1646	During
Boca_3	0	8780	8	30	25	6	12	107.363	109.837	116.274	118.14	94.7544	87.9739	During
Boca_3	0	8781	8	40	25	6	12	103.258	102.586	103.47	114.839	90.0817	83.6593	During
Boca_3	0	8782	8	50	25	6	12	96.6993	94.4022	98.0902	107.681	91.0928	86.7704	During
Boca_3	0	8783	9	0	25	6	12	93.7009	95.1572	97.455	107.075	93.3734	87.2178	During
Boca_3	0	8784	9	10	25	6	12	106.962	99.3918	97.5086	107.623	89.5129	84.7461	During
Boca_3	0	8785	9	20	25	6	12	84.8213	88.3325	93.9259	94.1721	90.2823	84.4972	During
Boca_3	0	8786	9	30	25	6	12	104.697	104.304	103.384	113.917	95.0434	87.7192	During
Boca_3	0	8787	9	40	25	6	12	103.236	102.568	102.545	115.293	93.3739	85.2446	During
Boca_3	0	8788	9	50	25	6	12	94.8588	95.1902	96.1407	109.587	93.1108	84.7116	During
Boca_3	0	8789	10	0	25	6	12	104.16	101.053	100.64	112.391	95.8224	87.5865	During
Boca_3	0	8790	10	10	25	6	12	105.097	105.896	106.204	118.426	97.65	86.624	During
Boca_3	0	8791	10	20	25	6	12	114.121	113.951	118.765	121.087	101.633	88.5811	During
Boca_3	0	8792	10	30	25	6	12	100.967	101.029	103.374	114.374	95.5935	85.1458	During
Boca_3	0	8793	10	40	25	6	12	110.864	113.016	114.986	119.537	96.6401	87.2749	During
Boca_3	0	8794	10	50	25	6	12	115.626	114.731	116.095	119.833	100.217	89.3855	During
Boca_3	0	8795	11	0	25	6	12	113.61	115.109	116.627	121.174	100.011	88.6139	During
Boca_3	0	8796	11	10	25	6	12	116.085	115.961	113.59	117.876	106.004	87.4781	During
Boca_3	0	8797	11	20	25	6	12	109.681	112.362	108.052	114.499	95.6087	86.2599	During
Boca_3	0	8798	11	30	25	6	12	113.285	113.009	109.448	117.351	92.575	84.0078	During
Boca_3	0	8799	11	40	25	6	12	110.961	111.498	115.681	118.8	98.7454	87.8871	During
Boca_3	0	8800	11	50	25	6	12	95.0278	96.4727	100.938	109.686	91.1343	84.429	During
Boca_3	0	8801	12	0	25	6	12	104.014	105.403	106.695	113.309	93.994	85.3527	During
Boca_3	0	8802	12	10	25	6	12	113.162	114.484	117.226	120.917	98.3111	88.3747	During
Boca_3	0	8803	12	20	25	6	12	115.251	114.058	114.485	119.97	97.0343	86.7046	During
Boca_3	0	8804	12	30	25	6	12	103.558	103.11	100.804	111.327	90.7182	84.382	During
Boca_3	0	8805	12	40	25	6	12	112.634	112.51	108.876	112.515	93.4312	87.0432	During
Boca_3	0	8806	12	50	25	6	12	110.413	113.24	113.087	109.839	94.416	86.875	During
Boca_3	0	8807	13	0	25	6	12	108.576	110.056	109.369	109.604	92.6725	84.7651	During
Boca_3	0	8808	13	10	25	6	12	104.307	111.234	116.19	111.178	92.6285	86.1537	During
Boca_3	0	8809	13	20	25	6	12	88.1859	90.1431	95.621	95.5034	93.5371	87.5164	During
Boca_3	0	8810	13	30	25	6	12	102.861	102.718	102.43	99.6964	92.8982	87.7415	During
Boca_3	0	8811	13	40	25	6	12	109.237	106.521	110.922	108.254	89.8425	83.5344	During
Boca_3	0	8812	13	50	25	6	12	107.474	108.659	115.124	113.668	92.13	86.3709	During
Boca_3	0	8813	14	0	25	6	12	109.629	111.023	112.241	116.027	103.194	87.5607	During
Boca_3	0	8814	14	10	25	6	12	111.231	112.803	117.397	117.989	97.2909	84.7171	During
Boca_3	0	8815	14	20	25	6	12	116.816	117.174	119.579	123.458	102.076	87.8502	During
Boca_3	0	8816	14	30	25	6	12	111.641	113.399	120.928	116.525	97.0303	85.1425	During
Boca_3	0	8817	14	40	25	6	12	111.004	113.465	114.729	117.113	95.8362	86.3125	During
Boca_3	0	8818	14	50	25	6	12	111.239	112.04	111.238	114.669	93.2267	84.0247	During
Boca_3	0	8819	15	0	25	6	12	108.699	113.233	118.813	115.47	95.5981	86.2393	During
Boca_3	0	8820	15	10	25	6	12	111.607	114.681	118.318	116.685	97.8855	84.4213	During
Boca_3	0	8821	15	20	25	6	12	117.909	120.107	118.937	122.477	103.239	90.48	During
Boca_3	0	8822	15	30	25	6	12	112.533	114.805	117.107	120.087	99.4372	86.1458	During
Boca_3	0	8823	15	40	25	6	12	103.871	103.877	106.048	115.614	96.4095	85.5744	During
Boca_3	0	8824	15	50	25	6	12	97.9326	99.4628	100.106	108.007	94.3793	84.29	During
Boca_3	0	8825	16	0	25	6	12	104.959	102.797	102.17	105.395	94.978	85.2459	During
Boca_3	0	8826	16	10	25	6	12	99.5315	98.7142	100.04	102.4	93.9961	85.4361	During
Boca_3	0	8827	16	20	25	6	12	104.677	102.887	101.044	104.861	91.8539	85.9471	During
Boca_3	0	8828	16	30	25	6	12	108.243	105.788	107.304	108.691	95.9709	88.2101	During
Boca_3	0	8829	16	40	25	6	12	104.364	103.32	109.218	111.739	96.944	89.9956	During
Boca_3	0	8830	16	50	25	6	12	105.106	101.451	107.225	103.027	97.213	86.3821	During
Boca_3	0	8831	17	0	25	6	12	106.918	105.853	111.607	107.983	98.3814	90.0014	During
Boca_3	0	8832	17	10	25	6	12	103.799	105.816	115.461	109.739	101.095	88.8543	During
Boca_3	0	8833	17	20	25	6	12	102.704	106.138	116.579	109.299	93.6029	82.7084	During
Boca_3	0	8834	17	30	25	6	12	107.266	108.175	118.325	112.991	92.2002	82.4274	During
Boca_3	0	8835	17	40	25	6	12	101.711	107.057	118.325	113.407	91.1789	84.7567	During
Boca_3	0	8836	17	50	25	6	12	108.578	110.046	117.27	112.669	92.762	83.7289	During
Boca_3	0	8837	18	0	25	6	12	103.155	109.146	119.294	114.102	92.6001	84.9616	During
Boca_3	0	8838	18	10	25	6	12	107.447	110.5	118.968	115.505	95.1197	87.3778	During
Boca_3	0	8839	18	20	25	6	12	107.657	111.203	120.694	117.216	92.5443	83.2606	During
Boca_3	0	8840	18	30	25	6	12	103.464	110.408	121.406	116.824	92.9663	85.4127	During
Boca_3	0	8841	18	40	25	6	12	107.202	111.573	120.825	116.398	90.9496	82.0846	During
Boca_3	0	8842	18	50	25	6	12	97.9087	109.348	119.869	114.512	92.6157	84.7676	During
Boca_3	0	8843	19	0	25	6	12	95.6519	110.175	120.793	116.419	93.5143	83.9171	During
Boca_3	0	8844	19	10	25	6	12	94.2934	111.619	122.808	120.725	91.6806	87.0264	During
Boca_3	0	8845	19	20	25	6	12	97.225	110.239	122.097	118.898	92.6493	84.9263	During
Boca_3	0	8846	19	30	25	6	12	100.318	111.321	121.617	116.88	94.1902	85.9245	During
Boca_3	0	8847	19	40	25	6	12	104.25	110.599	122.101	118.531	93.3621	91.2027	During
Boca_3	0	8848	19	50	25	6	12	103.317	111.134	122.45	118.267	94.4552	84.9936	During
Boca_3	0	8849	20	0	25	6	12	101.612	112.068	123.632	120.029	91.3601	83.27	During
Boca_3	0	8850	20	10	25	6	12	92.9946	114.647	124.118	121.47	94.0774	83.7614	During
Boca_3	0	8851	20	20	25	6	12	100.081	113.435	123.557	119.359	88.6175	89.8652	During
Boca_3	0	8852	20	30	25	6	12	108.237	112.12	122.637	117.419	96.7566	84.5185	During
Boca_3	0	8853	20	40	25	6	12	99.0314	111.123	123.236	117.767	96.1456	82.4512	During
Boca_3	0	8854	20	50	25	6	12	94.8	110.201	121.672	115.009	94.8687	85.397	During
Boca_3	0	8855	21	0	25	6	12	101.006	109.279	121.348	115.462	94.4513	86.1347	During
Boca_3	0	8856	21	10	25	6	12	99.5671	109.652	121.643	113.883	95.1326	86.0622	During
Boca_3	0	8857	21	20	25	6	12	106.396	109.335	118.9	111.322	93.385	84.2135	During
Boca_3	0	8858	21	30	25	6	12	94.0923	103.559	114.455	106.547	89.0587	81.1027	During
Boca_3	0	8859	21	40	25	6	12	98.9298	104.008	114.762	108.672	94.7634	85.0809	During
Boca_3	0	8860	21	50	25	6	12	107.992	106.049	114.212	111.612	95.6439	88.6466	During
Boca_3	0	8861	22	0	25	6	12	107.212	107.683	112.52	111.543	97.698	83.5796	During
Boca_3	0	8862	22	10	25	6	12	98.9334	103.171	111.227	109.751	95.8088	90.1146	During
Boca_3	0	8863	22	20	25	6	12	95.6368	97.9961	110.356	109.262	99.5307	85.2479	During
Boca_3	0	8864	22	30	25	6	12	92.0087	95.2856	106.656	105.717	94.8024	86.0199	During
Boca_3	0	8865	22	40	25	6	12	106.99	105.119	106.765	106.275	97.9753	86.6919	During
Boca_3	0	8866	22	50	25	6	12	97.3355	100.232	104.702	103.004	93.6137	86.6271	During
Boca_3	0	8867	23	0	25	6	12	104.141	101.813	104.7	100.689	91.498	93.1316	During
Boca_3	0	8868	23	10	25	6	12	108.958	105.887	104.484	109.56	98.3974	89.5015	During
Boca_3	0	8869	23	20	25	6	12	99.0077	99.695	100.988	102.152	92.2454	83.2545	During
Boca_3	0	8870	23	30	25	6	12	103.933	102.319	100.408	103.54	98.3346	86.6375	During
Boca_3	0	8871	23	40	25	6	12	102.019	101.796	97.8949	102.345	93.4784	84.3074	During
Boca_3	0	8872	23	50	25	6	12	104.167	103.271	99.0331	105.002	94.3067	87.2116	During
Boca_3	0	8873	0	0	26	6	12	107.501	106.369	102.611	107.092	94.3072	87.4596	During
Boca_3	0	8874	0	10	26	6	12	105.835	101.901	98.1877	100.744	91.9556	86.7767	During
Boca_3	0	8875	0	20	26	6	12	106.23	106.297	100.205	104.716	92.5666	85.9884	During
Boca_3	0	8876	0	30	26	6	12	104.19	102.026	99.6019	101.717	91.6325	85.5646	During
Boca_3	0	8877	0	40	26	6	12	95.3841	94.9669	94.7095	95.2143	89.8749	83.5233	During
Boca_3	0	8878	0	50	26	6	12	101.349	98.1156	96.8829	98.7465	93.0014	87.1439	During
Boca_3	0	8879	1	0	26	6	12	106.056	102.915	100.492	104.301	95.1302	88.1613	During
Boca_3	0	8880	1	10	26	6	12	100.779	98.6244	93.8394	93.9001	91.2748	92.6805	During
Boca_3	0	8881	1	20	26	6	12	108.632	106.309	103.37	108.666	95.2736	88.3093	During
Boca_3	0	8882	1	30	26	6	12	103.946	99.6279	96.0597	96.5618	93.0013	86.2869	During
Boca_3	0	8883	1	40	26	6	12	102.513	100.978	95.8527	97.0861	93.2542	86.8936	During
Boca_3	0	8884	1	50	26	6	12	102.241	102.354	97.6759	99.9742	92.4593	86.7787	During
Boca_3	0	8885	2	0	26	6	12	107.616	106.758	102.952	104.87	95.8793	87.0037	During
Boca_3	0	8886	2	10	26	6	12	105.143	104.301	99.0825	100.221	93.6863	86.2403	During
Boca_3	0	8887	2	20	26	6	12	96.6105	96.7444	96.5542	95.3214	89.3955	84.2969	During
Boca_3	0	8888	2	30	26	6	12	101.382	98.6588	94.3394	95.02	89.36	83.7011	During
Boca_3	0	8889	2	40	26	6	12	104.701	101.734	99.0793	105.149	89.6119	84.8311	During
Boca_3	0	8890	2	50	26	6	12	99.317	100.375	96.9811	97.7836	91.5202	86.2742	During
Boca_3	0	8891	3	0	26	6	12	111.195	107.918	103.953	108.55	92.1773	86.4754	During
Boca_3	0	8892	3	10	26	6	12	105.457	104.387	100.706	107.708	90.4721	84.8577	During
Boca_3	0	8893	3	20	26	6	12	106.611	104.219	97.735	97.7889	91.6807	83.3974	During
Boca_3	0	8894	3	30	26	6	12	109.085	106.951	103.085	106.33	93.0745	87.4438	During
Boca_3	0	8895	3	40	26	6	12	104.259	101.141	96.8106	98.7612	89.2012	84.5763	During
Boca_3	0	8896	3	50	26	6	12	104.487	102.332	99.4601	100.59	93.1009	85.8099	During
Boca_3	0	8897	4	0	26	6	12	89.9968	94.0938	95.3578	96.2284	93.8002	88.6889	During
Boca_3	0	8898	4	10	26	6	12	90.1265	96.0421	95.2203	96.923	91.6033	87.5178	During
Boca_3	0	8899	4	20	26	6	12	101.774	101.064	98.973	99.7524	90.7482	85.637	During
Boca_3	0	8900	4	30	26	6	12	101.88	101.157	98.6389	100.835	96.5479	89.0125	During
Boca_3	0	8901	4	40	26	6	12	107.841	109.002	107.845	120.25	106.684	89.8748	During
Boca_3	0	8902	4	50	26	6	12	95.4064	97.7938	97.1391	98.4293	93.9867	87.9398	During
Boca_3	0	8903	5	0	26	6	12	108.815	107.964	104.456	107.986	92.0657	83.9656	During
Boca_3	0	8904	5	10	26	6	12	108.336	105.177	101.974	106.635	94.6553	86.6521	During
Boca_3	0	8905	5	20	26	6	12	101.349	99.4483	98.6854	104.117	92.5456	86.5803	During
Boca_3	0	8906	5	30	26	6	12	103.345	101.429	101.02	97.6428	92.5898	84.846	During
Boca_3	0	8907	5	40	26	6	12	102.3	101.913	101.186	104.101	93.1551	85.1455	During
Boca_3	0	8908	5	50	26	6	12	105.491	103.82	99.8905	99.4438	93.4207	86.0668	During
Boca_3	0	8909	6	0	26	6	12	92.8501	97.8474	96.723	98.4095	93.04	85.3656	During
Boca_3	0	8910	6	10	26	6	12	101.828	102.398	98.1768	101.887	90.3845	81.8303	During
Boca_3	0	8911	6	20	26	6	12	102.218	101.89	97.6226	100.464	90.8943	84.0773	During
Boca_3	0	8912	6	30	26	6	12	93.9451	98.4052	98.3834	99.4807	95.6251	86.4411	During
Boca_3	0	8913	6	40	26	6	12	96.4797	96.5209	97.4481	97.7505	95.433	85.9438	During
Boca_3	0	8914	6	50	26	6	12	100.554	102.509	99.3303	107.207	91.7669	85.1666	During
Boca_3	0	8915	7	0	26	6	12	104.841	101.329	97.893	100.138	94.8129	86.9508	During
Boca_3	0	8916	7	10	26	6	12	101.154	97.5719	96.4789	97.4089	91.6121	85.8038	During
Boca_3	0	8917	7	20	26	6	12	109.446	107.396	104	107.936	92.6394	85.4359	During
Boca_3	0	8918	7	30	26	6	12	104.896	102.623	97.0636	97.1821	94.7495	89.8397	During
Boca_3	0	8919	7	40	26	6	12	101.5	100.806	97.9413	103.413	92.9294	84.7985	During
Boca_3	0	8920	7	50	26	6	12	103.856	102.574	99.8244	101.271	91.045	84.8928	During
Boca_3	0	8921	8	0	26	6	12	105.873	105.603	106.182	108.851	92.9826	86.3662	During
Boca_3	0	8922	8	10	26	6	12	99.5775	98.4689	96.8794	97.9339	92.9905	85.5662	During
Boca_3	0	8923	8	20	26	6	12	102.276	100.615	98.244	99.2016	89.694	84.3503	During
Boca_3	0	8924	8	30	26	6	12	106.205	103.825	99.6797	102.446	93.6546	87.6066	During
Boca_3	0	8925	8	40	26	6	12	99.9963	100.383	98.5658	100.936	95.0995	88.2998	During
Boca_3	0	8926	8	50	26	6	12	91.4586	95.3542	95.3898	96.8361	91.5899	84.9759	During
Boca_3	0	8927	9	0	26	6	12	93.267	95.5393	96.1017	97.5221	92.3298	87.331	During
Boca_3	0	8928	9	10	26	6	12	109.414	107.951	103.638	107.659	98.0059	88.4038	During
Boca_3	0	8929	9	20	26	6	12	98.2459	97.5898	96.6362	97.3376	92.9609	85.0428	During
Boca_3	0	8930	9	30	26	6	12	102.668	100.22	97.1141	97.7961	91.4622	84.7594	During
Boca_3	0	8931	9	40	26	6	12	105.111	103.257	98.9454	101.26	94.1698	88.263	During
Boca_3	0	8932	9	50	26	6	12	95.1295	97.5376	97.3857	99.8903	96.9046	89.3954	During
Boca_3	0	8933	10	0	26	6	12	99.2262	99.5389	95.9379	98.1172	93.4479	87.1002	During
Boca_3	0	8934	10	10	26	6	12	96.047	97.7291	96.8988	98.4851	92.2741	86.1626	During
Boca_3	0	8935	10	20	26	6	12	96.3873	97.0904	96.242	97.4941	93.9667	88.4234	During
Boca_3	0	8936	10	30	26	6	12	95.1094	96.9194	94.7639	95.7912	92.6438	86.9286	During
Boca_3	0	8937	10	40	26	6	12	102.119	100.821	98.1575	99.7353	92.0492	84.8667	During
Boca_3	0	8938	10	50	26	6	12	92.5242	95.4758	94.7355	95.4844	88.9121	83.8321	During
Boca_3	0	8939	11	0	26	6	12	93.6361	93.9365	94.4498	94.7302	91.0093	86.3462	During
Boca_3	0	8940	11	10	26	6	12	103.463	100.882	96.8694	101.266	88.6705	82.8275	During
Boca_3	0	8941	11	20	26	6	12	95.0905	94.6815	93.3671	94.6185	89.856	85.0863	During
Boca_3	0	8942	11	30	26	6	12	92.7235	93.2828	93.4662	96.3163	90.9293	86.3584	During
Boca_3	0	8943	11	40	26	6	12	88.7674	94.76	95.7916	97.2299	95.2072	94.7801	During
Boca_3	0	8944	11	50	26	6	12	97.7889	97.6839	95.3546	97.8314	93.0104	86.2462	During
Boca_3	0	8945	12	0	26	6	12	97.5839	99.4228	95.9189	97.5663	89.2345	85.1392	During
Boca_3	0	8946	12	10	26	6	12	105.898	102.697	99.8559	100.266	91.2134	85.1847	During
Boca_3	0	8947	12	20	26	6	12	90.5582	91.3647	93.026	93.9593	91.0721	87.0015	During
Boca_3	0	8948	12	30	26	6	12	93.6756	94.4458	91.4155	91.7462	87.6123	84.2257	During
Boca_3	0	8949	12	40	26	6	12	87.6177	90.7579	91.7096	92.7517	89.4747	84.9973	During
Boca_3	0	8950	12	50	26	6	12	93.6321	100.026	94.0877	94.017	90.0628	84.8979	During
Boca_3	0	8951	13	0	26	6	12	95.2672	95.4643	96.1017	97.3374	92.8672	87.3103	During
Boca_3	0	8952	13	10	26	6	12	90.8731	92.4339	91.9718	92.1832	88.0378	90.3168	During
Boca_3	0	8953	13	20	26	6	12	89.4434	92.6477	92.3827	94.6752	90.689	87.0599	During
Boca_3	0	8954	13	30	26	6	12	90.902	95.7997	93.3554	96.2109	91.7863	85.8059	During
Boca_3	0	8955	13	40	26	6	12	94.103	98.3504	94.2534	100.62	90.816	87.1866	During
Boca_3	0	8956	13	50	26	6	12	94.8836	98.2074	96.9371	97.7238	93.3506	88.4936	During
Boca_3	0	8957	14	0	26	6	12	95.709	98.3264	96.2647	98.9168	91.082	86.7665	During
Boca_3	0	8958	14	10	26	6	12	91.1677	98.2229	93.5852	98.3113	89.9087	85.6972	During
Boca_3	0	8959	14	20	26	6	12	96.5845	96.1085	95.0942	98.1322	92.2322	87.3329	During
Boca_3	0	8960	14	30	26	6	12	88.2472	88.546	90.6283	91.9397	89.0845	86.0016	During
Boca_3	0	8961	14	40	26	6	12	92.3042	93.8828	92.63	93.8351	91.2671	89.3945	During
Boca_3	0	8962	14	50	26	6	12	93.9939	96.0036	93.1155	93.1502	88.369	85.0896	During
Boca_3	0	8963	15	0	26	6	12	97.5987	99.1059	96.4062	96.9166	92.3438	88.494	During
Boca_3	0	8964	15	10	26	6	12	92.7776	96.4987	94.8703	97.353	88.3064	83.6684	During
Boca_3	0	8965	15	20	26	6	12	94.8728	97.6727	97.6433	96.6748	89.4645	85.5708	During
Boca_3	0	8966	15	30	26	6	12	90.1946	94.4158	96.9269	94.8312	89.1956	88.7669	During
Boca_3	0	8967	15	40	26	6	12	92.6885	96.8335	98.7456	95.4261	88.5866	84.776	During
Boca_3	0	8968	15	50	26	6	12	106.958	103.931	98.6695	96.3412	87.3135	84.0828	During
Boca_3	0	8969	16	0	26	6	12	90.4826	94.5085	100.772	97.4031	91.6358	87.1593	During
Boca_3	0	8970	16	10	26	6	12	93.7894	98.1206	103.048	98.3497	89.7079	84.3284	During
Boca_3	0	8971	16	20	26	6	12	99.2962	104.236	105.629	109.507	92.6989	85.2926	During
Boca_3	0	8972	16	30	26	6	12	97.534	95.9336	97.1274	100.719	90.6032	86.6935	During
Boca_3	0	8973	16	40	26	6	12	84.7624	92.1386	99.9158	94.3793	101.396	91.0402	During
Boca_3	0	8974	16	50	26	6	12	84.6744	97.6191	105.239	99.7774	86.1089	83.5181	During
Boca_3	0	8975	17	0	26	6	12	87.4161	97.0551	104.701	100.182	87.9171	89.0302	During
Boca_3	0	8976	17	10	26	6	12	91.2412	97.9051	101.615	96.337	90.2044	86.1189	During
Boca_3	0	8977	17	20	26	6	12	89.5022	97.2048	106.7	104.197	90.0372	86.9887	During
Boca_3	0	8978	17	30	26	6	12	92.8146	99.1579	107.087	103.275	92.601	86.2851	During
Boca_3	0	8979	17	40	26	6	12	99.3476	102.326	109.751	107.687	91.4891	85.6237	During
Boca_3	0	8980	17	50	26	6	12	87.8221	98.2418	109.679	104.842	86.9077	83.2348	During
Boca_3	0	8981	18	0	26	6	12	83.1792	100.201	111.791	107.006	86.6924	83.4832	During
Boca_3	0	8982	18	10	26	6	12	91.704	101.636	112.828	109.353	91.0999	86.9429	During
Boca_3	0	8983	18	20	26	6	12	88.6699	101.512	113.972	109.967	87.9009	84.5152	During
Boca_3	0	8984	18	30	26	6	12	87.2971	101.972	113.782	108.914	89.0467	84.9599	During
Boca_3	0	8985	18	40	26	6	12	91.3541	103.269	113.828	109.466	88.1639	84.5104	During
Boca_3	0	8986	18	50	26	6	12	91.8836	102.879	114.818	109.151	88.6513	84.3755	During
Boca_3	0	8987	19	0	26	6	12	91.9879	103.591	114.916	108.113	90.761	86.6169	During
Boca_3	0	8988	19	10	26	6	12	100.676	104.457	114.832	109.219	89.964	86.2421	During
Boca_3	0	8989	19	20	26	6	12	84.5634	103.404	115.611	110.673	87.5768	83.2276	During
Boca_3	0	8990	19	30	26	6	12	93.3254	104.498	115.879	110.88	92.0193	89.1156	During
Boca_3	0	8991	19	40	26	6	12	93.602	104.384	116.446	110.491	90.9454	86.4359	During
Boca_3	0	8992	19	50	26	6	12	88.3073	105.592	117.041	111.979	90.112	86.0585	During
Boca_3	0	8993	20	0	26	6	12	88.9602	106.978	119.034	115.806	96.9741	87.852	During
Boca_3	0	8994	20	10	26	6	12	87.6715	108.197	120.115	116.783	95.6088	90.5558	During
Boca_3	0	8995	20	20	26	6	12	83.5066	107.527	120.803	115.999	97.9112	86.2062	During
Boca_3	0	8996	20	30	26	6	12	86.6155	110.111	121.874	118.346	101.766	95.918	During
Boca_3	0	8997	20	40	26	6	12	86.6723	109.188	122.061	117.965	99.7957	86.1691	During
Boca_3	0	8998	20	50	26	6	12	86.1251	106.189	119.485	114.128	102.512	87.4587	During
Boca_3	0	8999	21	0	26	6	12	90.9967	108.859	121.127	117.487	101.237	85.7751	During
Boca_3	0	9000	21	10	26	6	12	83.0879	107.193	119.522	115.058	99.0139	84.3808	During
Boca_3	0	9001	21	20	26	6	12	108.646	110.025	115.597	113.466	99.6481	86.8835	During
Boca_3	0	9002	21	30	26	6	12	104.412	106.249	115.942	111.808	99.528	84.7443	During
Boca_3	0	9003	21	40	26	6	12	111.467	111.56	113.416	113.087	100.315	85.174	During
Boca_3	0	9004	21	50	26	6	12	118.091	115.02	113.171	116.043	102.436	87.4851	During
Boca_3	0	9005	22	0	26	6	12	96.3512	99.032	109.664	108.075	104.404	88.4472	During
Boca_3	0	9006	22	10	26	6	12	86.7824	95.0933	106.609	106.464	102.253	93.9413	During
Boca_3	0	9007	22	20	26	6	12	81.8367	95.1459	107.213	107.487	102.739	84.4397	During
Boca_3	0	9008	22	30	26	6	12	82.2265	92.6503	104.815	107.186	102.747	84.9788	During
Boca_3	0	9009	22	40	26	6	12	81.5228	92.7797	105.074	110.178	107.514	85.7485	During
Boca_3	0	9010	22	50	26	6	12	80.1105	90.5148	102.465	106.346	101.182	84.4706	During
Boca_3	0	9011	23	0	26	6	12	77.8172	89.8055	101.992	106.277	102.603	83.699	During
Boca_3	0	9012	23	10	26	6	12	81.6202	86.0719	99.5406	104.289	100.381	84.7757	During
Boca_3	0	9013	23	20	26	6	12	84.974	89.1192	98.913	102.406	100.167	85.3363	During
Boca_3	0	9014	23	30	26	6	12	81.7369	85.4781	95.4494	99.6339	95.5858	93.1071	During
Boca_3	0	9015	23	40	26	6	12	81.585	86.0795	94.8778	99.4643	98.1338	98.002	During
Boca_3	0	9016	23	50	26	6	12	85.449	86.5355	92.2189	94.3765	92.2795	91.7532	During
Boca_3	0	9017	0	0	27	6	12	95.2623	96.6716	92.3197	95.1137	90.9532	90.2359	After
Boca_3	0	9018	0	10	27	6	12	89.9944	90.2885	91.406	93.9769	89.6732	83.6686	After
Boca_3	0	9019	0	20	27	6	12	81.4607	83.8946	89.9981	93.4379	88.2415	84.0297	After
Boca_3	0	9020	0	30	27	6	12	83.4798	86.6966	91.918	92.6433	90.8911	86.4572	After
Boca_3	0	9021	0	40	27	6	12	84.3878	87.6359	93.7465	95.593	93.4747	88.3091	After
Boca_3	0	9022	0	50	27	6	12	82.3809	85.3092	91.4594	92.0036	88.9594	85.6821	After
Boca_3	0	9023	1	0	27	6	12	87.7743	89.6431	93.2291	93.7901	91.658	89.8956	After
Boca_3	0	9024	1	10	27	6	12	84.423	88.0261	89.7698	90.1355	96.6983	84.1746	After
Boca_3	0	9025	1	20	27	6	12	79.96	81.0709	88.3268	90.0763	88.8087	85.4466	After
Boca_3	0	9026	1	30	27	6	12	83.9599	83.736	87.656	89.4022	88.6913	84.5311	After
Boca_3	0	9027	1	40	27	6	12	82.3089	85.7658	90.8259	92.0023	91.6332	86.6699	After
Boca_3	0	9028	1	50	27	6	12	83.9635	86.7271	90.7049	90.9618	89.4837	84.8251	After
Boca_3	0	9029	2	0	27	6	12	77.6912	79.4769	84.5459	86.9407	89.7201	84.4658	After
Boca_3	0	9030	2	10	27	6	12	80.7078	80.8688	85.4837	87.7664	89.3659	83.417	After
Boca_3	0	9031	2	20	27	6	12	80.7405	84.2071	91.6308	95.6261	90.6275	85.0071	After
Boca_3	0	9032	2	30	27	6	12	100.65	98.5984	91.7223	103.609	91.7874	85.146	After
Boca_3	0	9033	2	40	27	6	12	80.3554	84.3216	85.3889	88.1627	86.9713	83.956	After
Boca_3	0	9034	2	50	27	6	12	82.7103	82.2256	88.8829	90.5063	90.5119	86.2895	After
Boca_3	0	9035	3	0	27	6	12	77.8749	82.5969	86.4847	88.3598	90.1424	88.9798	After
Boca_3	0	9036	3	10	27	6	12	76.682	78.3271	85.7278	88.5962	91.1245	86.1896	After
Boca_3	0	9037	3	20	27	6	12	75.8005	77.557	84.7014	87.8652	92.1827	88.0577	After
Boca_3	0	9038	3	30	27	6	12	78.0862	78.4389	84.5714	90.6718	91.1648	86.3636	After
Boca_3	0	9039	3	40	27	6	12	76.4577	76.9872	83.2779	87.2174	89.6002	84.1873	After
Boca_3	0	9040	3	50	27	6	12	73.3382	78.8718	83.0285	90.5655	89.5151	84.2186	After
Boca_3	0	9041	4	0	27	6	12	92.5	92.4037	85.6112	89.4813	90.9694	85.1361	After
Boca_3	0	9042	4	10	27	6	12	84.4626	83.3412	85.6338	90.1724	89.8088	84.3667	After
Boca_3	0	9043	4	20	27	6	12	85.09	84.4261	82.2937	88.8653	89.5321	84.2798	After
Boca_3	0	9044	4	30	27	6	12	81.4057	78.1414	82.9477	88.0755	91.4419	86.9667	After
Boca_3	0	9045	4	40	27	6	12	81.9642	82.3488	83.8166	87.3505	90.5418	89.1717	After
Boca_3	0	9046	4	50	27	6	12	82.1677	82.3389	88.1726	92.344	97.0693	90.5637	After
Boca_3	0	9047	5	0	27	6	12	80.5496	80.7641	93.9712	96.8263	90.9045	86.9281	After
Boca_3	0	9048	5	10	27	6	12	85.0081	96.0701	94.1362	94.5564	92.9875	86.0416	After
Boca_3	0	9049	5	20	27	6	12	81.8124	86.167	89.7944	98.689	93.4067	86.4197	After
Boca_3	0	9050	5	30	27	6	12	88.5071	90.1823	86.5757	93.9784	91.8637	83.8604	After
Boca_3	0	9051	5	40	27	6	12	81.9831	84.2669	86.0713	88.7745	91.3268	83.4459	After
Boca_3	0	9052	5	50	27	6	12	85.8001	86.5706	83.3942	86.4373	93.001	84.7878	After
Boca_3	0	9053	6	0	27	6	12	90.5534	96.2504	92.2033	92.241	91.1438	84.2961	After
Boca_3	0	9054	6	10	27	6	12	81.0078	85.3091	86.1717	88.6222	98.8715	91.6049	After
Boca_3	0	9055	6	20	27	6	12	87.8401	86.6385	87.8966	94.5227	92.2074	84.6829	After
Boca_3	0	9056	6	30	27	6	12	79.838	79.6896	86.5599	87.6175	91.5057	89.3516	After
Boca_3	0	9057	6	40	27	6	12	89.7847	94.0754	90.0821	94.6771	92.4709	85.363	After
Boca_3	0	9058	6	50	27	6	12	84.1033	88.6681	86.3609	92.8988	91.2293	84.4148	After
Boca_3	0	9059	7	0	27	6	12	83.6917	81.4031	84.611	91.9596	91.2076	86.1951	After
Boca_3	0	9060	7	10	27	6	12	79.1661	79.7968	82.4152	85.3301	90.654	84.6648	After
Boca_3	0	9061	7	20	27	6	12	76.531	77.4681	82.8542	85.8689	93.178	86.2349	After
Boca_3	0	9062	7	30	27	6	12	76.8844	76.6804	83.9758	89.0476	91.3049	84.134	After
Boca_3	0	9063	7	40	27	6	12	81.806	82.7366	84.2222	93.3806	90.219	82.8903	After
Boca_3	0	9064	7	50	27	6	12	79.8219	79.8341	83.3409	90.193	92.0718	83.9068	After
Boca_3	0	9065	8	0	27	6	12	78.8953	78.1549	81.7488	86.9283	92.6661	85.894	After
Boca_3	0	9066	8	10	27	6	12	85.7625	92.0729	93.693	100.26	92.8358	85.2788	After
Boca_3	0	9067	8	20	27	6	12	78.4157	83.6774	82.6505	87.2203	92.0281	85.0297	After
Boca_3	0	9068	8	30	27	6	12	79.5749	82.1279	81.5509	87.0742	91.8889	84.2435	After
Boca_3	0	9069	8	40	27	6	12	78.9232	83.1989	84.3945	92.4063	92.2098	89.078	After
Boca_3	0	9070	8	50	27	6	12	78.2961	76.8395	81.7896	85.4528	91.9273	84.0551	After
Boca_3	0	9071	9	0	27	6	12	79.4095	81.9093	83.6647	90.7687	92.4469	85.3481	After
Boca_3	0	9072	9	10	27	6	12	81.7147	86.7252	85.044	87.5278	92.6674	84.6641	After
Boca_3	0	9073	9	20	27	6	12	79.5386	80.7512	84.3022	90.1585	97.7438	90.1013	After
Boca_3	0	9074	9	30	27	6	12	94.4729	99.7346	99.5505	103.55	92.2631	86.9316	After
Boca_3	0	9075	9	40	27	6	12	77.9976	77.2826	81.5367	84.7259	95.15	86.378	After
Boca_3	0	9076	9	50	27	6	12	77.9005	79.1847	81.3379	92.2983	91.44	84.5708	After
Boca_3	0	9077	10	0	27	6	12	79.48	80.6585	82.2582	92.9146	92.708	85.6631	After
Boca_3	0	9078	10	10	27	6	12	78.8698	75.7134	81.4938	87.8011	92.2567	85.1163	After
Boca_3	0	9079	10	20	27	6	12	76.5274	78.8814	81.8428	95.1693	92.4057	85.7768	After
Boca_3	0	9080	10	30	27	6	12	85.4499	87.6118	85.0492	90.2363	92.9145	85.1765	After
Boca_3	0	9081	10	40	27	6	12	75.6541	73.0394	80.4689	85.7668	98.3062	88.8612	After
Boca_3	0	9082	10	50	27	6	12	77.5093	73.1297	81.7921	84.4742	96.4922	89.5981	After
Boca_3	0	9083	11	0	27	6	12	80.1149	80.0606	81.916	89.5655	93.2188	86.3968	After
Boca_3	0	9084	11	10	27	6	12	83.8084	85.6956	81.5578	86.9429	92.4825	86.0395	After
Boca_3	0	9085	11	20	27	6	12	91.4132	96.7889	96.3456	104.186	92.6185	85.5802	After
Boca_3	0	9086	11	30	27	6	12	85.2091	88.3448	93.1766	106.392	93.1545	86.6695	After
Boca_3	0	9087	11	40	27	6	12	77.3477	76.1312	82.6984	86.588	91.7759	86.2291	After
Boca_3	0	9088	11	50	27	6	12	76.2165	74.4166	80.1759	84.5507	92.5179	85.6391	After
Boca_3	0	9089	12	0	27	6	12	83.4539	79.4858	81.3722	84.5007	96.9222	88.4946	After
[truncated: 935 more rows]
